# Supplementary material for: Tumor and reproductive traits are linked by RNA metabolism genes in the mouse ovary: a transcriptome-phenotype association analysis
Source: BMC Genomics. 2010 Dec 22;11(Suppl 5):S1. doi: 10.1186/1471-2164-11-S5-S1 (PMC3045792; doi:10.1186/1471-2164-11-S5-S1)
Supplement: Additional file 2 — Contains the complete, loess normalized dataset for 14,586 transcripts. [file 1471-2164-11-S5-S1-S2.txt]

CloneID_GeneSymbol_description_former	#Gene Symbol (updated)	Description (updated)	101p5_Wnbm6-Cy3_SW-Cy5_DIR	102p4_Wnbm6-Cy3_SW-Cy5_DIR	103p5_Wnbm6-Cy3_SW-Cy5_DIR	100p5_SW-Cy3_Wnbm6-Cy5_REV	98p5_SW-Cy3_Wnbm6-Cy5_REV	99p5_SW-Cy3_Wnbm6-Cy5_REV	104p4_Wnbm6-Cy3_C57BL6-Cy5_DIR	105p5_Wnbm6-Cy3_C57BL6-Cy5_DIR	01p2_WNBM1-Cy3_C57BL6-Cy5_DIR	17p2_WNBM1-Cy3_C57BL6-Cy5_DIR	109p5_C57BL6-Cy3_Wnbm6-Cy5_REV	108p5_C57BL6-Cy3_Wnbm6-Cy5_REV	106p5_Wnbm6-Cy3_BalbC-Cy5_DIR	107p5_Wnbm6-Cy3_BalbC-Cy5_DIR	79p2_WNBM1-Cy3_BalbC-Cy5_DIR	80p2_BALBc-Cy3_WNBM1-Cy5_REV	110p5_BalbC-Cy3_Wnbm6-Cy5_REV	111p5_BalbC-Cy3_Wnbm6-Cy5_REV	15p2_WNBM1-Cy3_FVB-Cy5_DIR	62p2_WNBM1-Cy3_FVB-Cy5_DIR	16p2_FVB-Cy3_WNBM1-Cy5_REV	44p1_FVB-Cy3_WNBM1-Cy5_REV	63p2_FVB-Cy3_WNBM1-Cy5_REV
C0001D10___Sfmbt2_--_Scm-like_with_four_mbt_domains_2	Sfmbt2	Scm-like with four mbt domains 2	0.338	0.107	0.567	-0.143	0.153	-0.017	-0.475	-0.515	-0.235	-0.276	-0.338	-0.234	-0.351	-0.205	-0.107	0.272	-0.186	-0.026	-0.123	-0.132	-0.154	-0.081	-0.084
C0001E04___D19Wsu12e_--_DNA_segment__Chr_19__Wayne_State_University_12__expressed	Ermp1	Endoplasmic reticulum metallopeptidase 1	1.185	0.973	1.118	0.488	0.575	0.656	0.734	0.708	-0.203	0.341	0.705	0.612	1.12	0.766	0.142	0.675	1.134	0.981	0.286	0.692	0.146	0.136	0.011
C0003E09___Unknown		Unknown	0.251	0.327	0.289	-0.253	-0.19	0.049	-0.455	-0.384	-0.296	-0.093	-0.21	-0.233	-0.356	0.007	-0.068	0.14	-0.23	0.054	-0.23	-0.203	-0.23	-0.009	-0.058
C0003G10___A230103N10Rik_--_RIKEN_cDNA_A230103N10_gene	Cnot6	CCR4-NOT transcription complex, subunit 6	0.538	0.47	0.458	0.259	0.207	0.377	0.429	0.275	0.609	0.284	0.318	0.355	0.583	0.619	0.117	0.806	0.829	0.633	0.859	0.749	0.437	0.737	0.402
C0004C11___D17Wsu92e_--_DNA_segment__Chr_17__Wayne_State_University_92__expressed		Unknown	0.115	0.051	0.358	-0.309	-0.225	-0.212	-0.072	-0.212	-0.227	-0.484	0.273	-0.163	0.13	0.173	-0.482	0.023	0.127	-0.156	-0.053	0.128	-0.05	-0.189	-0.072
C0004F03___D11Wsu47e_--_DNA_segment__Chr_11__Wayne_State_University_47__expressed	D11Wsu47e	DNA segment, Chr 11, Wayne State University 47, expressed	0.188	0.622	0.521	-0.384	-0.135	-0.409	-0.111	0.085	-0.511	0.19	0.399	0.422	0.206	0.118	-0.015	-0.029	0.105	0.036	0.063	0.291	-0.529	-0.258	0.11
C0005A12___Peg10_--_Paternally_expressed_10	Peg10	Paternally expressed 10	-0.369	-0.306	-0.439	-0.418	-0.339	-0.367	-1.101	-0.958	-0.894	-0.363	-1.158	-0.95	-1.015	-0.844	-0.465	-0.285	-0.967	-1.077	-0.336	-0.786	0.061	-0.299	-0.442
C0005C09___Unknown		Unknown	0.127	0.121	0.173	0.117	0.23	0.043	0.023	0.23	0.378	0.698	-0.381	-0.301	0.025	0.081	-0.425	0.585	-0.397	-0.191	0.645	0.551	0.857	0.226	0.193
C0005G04___Nudt1_--_Nudix__nucleoside_diphosphate_linked_moiety_X_-type_motif_1	Nudt1	Nudix (nucleoside diphosphate linked moiety X)-type motif 1	0.309	0.735	0.637	-0.008	0.16	-0.749	-0.229	0.027	-0.41	0.434	-0.054	-0.126	-0.08	-0.517	-0.392	-0.318	0.001	-0.323	-0.039	0.172	-0.421	-0.287	-0.2
C0005G12___Unknown		Unknown	0.106	0.134	0.088	0.195	0.277	0.385	0.181	0.322	-0.172	0.28	0.254	0.323	0.042	0.227	-0.511	0.906	0.414	0.077	-0.181	-0.487	-1.161	-0.022	0.007
C0006B07___Plac8_--_Placenta-specific_8	Plac8	Placenta-specific 8	-0.173	0.367	0.101	-0.191	0.04	0.004	-0.307	-0.325	-0.506	0.017	-0.466	-0.291	-0.317	-0.488	-0.286	0.168	-0.247	-0.24	0.106	-0.087	0.015	-0.093	-0.022
C0006D09___Tro_--_Trophinin	Tro	Trophinin	-0.21	-0.26	-0.199	-0.387	-0.056	-0.153	-0.598	-0.697	-0.07	0.248	-0.305	-0.233	-0.689	-0.445	0.065	0.432	-0.279	-0.018	-0.479	-0.118	0.102	0.397	0.049
C0007D02___Edf1_--_Endothelial_differentiation-related_factor_1	Edf1	Endothelial differentiation-related factor 1	-0.031	-0.148	-0.247	-0.254	-0.114	-0.093	-0.415	-0.332	-0.075	-0.15	-0.702	-0.583	-0.416	-0.378	-0.062	0.858	-0.661	-0.468	0.063	0.404	0.035	-0.4	0.187
C0007D12___Wbp11_--_WW_domain_binding_protein_11	Wbp11	WW domain binding protein 11	-0.311	-0.086	-0.071	-0.085	0.066	-0.224	-0.285	-0.066	-0.059	-0.076	-0.101	-0.148	-0.045	-0.1	-0.851	0.67	-0.051	-0.064	-0.325	-0.078	-0.114	-0.654	-0.158
C0007G04___Synj2bp_--_Synaptojanin_2_binding_protein	Synj2bp	Synaptojanin 2 binding protein	0.339	0.329	0.731	-0.086	-0.062	-0.021	0.091	0.22	-0.271	-0.234	0.399	0.271	0.1	0.259	-0.127	0.311	0.274	0.153	-0.03	0.096	-0.047	-0.436	-0.176
C0007G09___Eprs_--_Glutamyl-prolyl-tRNA_synthetase	Eprs	Glutamyl-prolyl-tRNA synthetase	-0.171	-0.142	0.058	-0.373	-0.155	-0.157	-0.222	-0.106	-0.59	-0.447	-0.211	-0.299	-0.211	-0.445	-0.327	0.603	-0.145	-0.267	-0.093	-0.144	-0.388	-0.3	-0.227
C0008H11___Psmd12_--_Proteasome__prosome__macropain__26S_subunit__non-ATPase__12	Psmd12	Proteasome (prosome, macropain) 26S subunit, non-ATPase, 12	-0.001	0.102	0.112	-0.315	-0.473	-0.257	-0.192	0.005	0.256	0.653	-0.111	-0.021	-0.027	-0.17	-0.041	-0.485	-0.172	-0.095	0.091	0.367	-0.448	-0.094	-0.254
C0009D02___Sec24a_--_SEC24_related_gene_family__member_A__S._cerevisiae_		Unknown	0.182	0.303	0.598	-0.471	-0.179	-0.72	-0.337	-0.241	-0.34	0.124	-0.34	-0.232	-0.282	-0.313	-0.302	0.298	-0.14	-0.225	0.107	0.359	-0.598	-0.117	-0.536
C0009D08___E030027H19Rik_--_RIKEN_cDNA_E030027H19_gene	Cdcp1	CUB domain containing protein 1	0.195	0.043	-0.147	-0.162	-0.258	-0.067	-0.171	-0.02	-0.467	0.384	0.089	-0.133	-0.102	-0.566	-0.103	0.121	-0.157	0.199	-0.251	0.555	-0.734	-0.556	-0.425
C0009E06___Sfrs7_--_Splicing_factor__arginine/serine-rich_7	Sfrs7	Splicing factor, arginine/serine-rich 7	0.051	-0.091	0.121	0.292	0.265	0.178	0.424	0.222	0.152	-0.014	0.366	0.356	-0.113	0.051	-0.568	0.454	0.43	0.273	0.133	0.343	-0.028	-0.207	0.156
C0011F03___Unknown		Unknown	0.265	0.326	0.225	-0.267	-0.081	-0.199	-0.247	-0.18	-0.358	-0.081	-0.11	0.157	-0.316	-0.143	-0.307	0.751	-0.406	-0.424	0.188	0.38	-0.077	-0.07	-0.05
C0012F02___D7Wsu130e_--_DNA_segment__Chr_7__Wayne_State_University_130__expressed		Transcribed locus	0.416	0.151	0.405	-0.226	-0.091	-0.146	-0.091	-0.144	-0.333	0.134	-0.227	-0.12	-0.11	-0.142	0.142	0.37	-0.37	-0.086	0.111	0.386	-0.668	0.124	-0.104
C0012F07___Unknown		Unknown	0.222	0.092	0.412	-0.335	-0.431	-0.163	0.17	-0.016	0.208	0.025	0.114	0.118	0.097	-0.054	-0.195	-0.63	0.133	0.218	-0.05	0.097	-0.147	-0.12	-0.323
C0012H04___1110017C15Rik_--_RIKEN_cDNA_1110017C15_gene	Nip7	Nuclear import 7 homolog (S. cerevisiae)	0.369	0.384	0.538	-0.053	-0.196	-0.198	0.272	0.172	0.29	0.507	0.011	0.268	0.247	0.268	-0.122	-0.062	0.282	-0.02	0.306	0.303	-0.205	-0.069	-0.011
C0013E09___D030070L09Rik_--_RIKEN_cDNA_D030070L09_gene	Ino80c	INO80 complex subunit C	0.591	0.244	0.512	-0.171	-0.162	-0.318	0.206	0.16	-0.519	-0.024	-0.106	-0.022	0.032	0.07	0.124	0.266	0.091	0.093	-0.049	0.089	-0.231	-0.363	-0.039
C0014E06___Unknown		Unknown	0.374	0.287	0.349	0.07	0	0.107	0.504	0.614	0.414	0.158	0.249	0.191	0.404	0.445	0.125	-0.012	0.342	0.269	-0.054	0.271	0.409	-0.16	-0.064
C0015G11___4921517N04Rik_--_RIKEN_cDNA_4921517N04_gene	Spopl	Speckle-type POZ protein-like	-0.159	-0.046	-0.262	-0.392	-0.211	-0.326	-0.07	0.106	-0.116	0.737	-0.283	-0.147	-0.144	-0.277	-0.984	0.158	-0.276	-0.478	0.075	0.551	0.15	-0.224	-0.116
C0017A08___Liph_--_Lipase__member_H	Liph	Lipase, member H	0.056	0.166	0.067	-0.12	-0.082	-0.343	-0.34	-0.394	-0.267	0.368	-0.224	-0.179	-0.263	-0.187	-0.315	-0.069	-0.097	-0.242	-0.331	0	-0.348	-0.369	-0.215
C0017H04___Slco5a1_--_Solute_carrier_organic_anion_transporter_family__member_5A1	Slco5a1	Solute carrier organic anion transporter family, member 5A1	-0.181	0.366	-0.108	-0.38	-0.198	-0.196	-0.413	-0.587	-0.341	-0.298	-0.328	0.007	-0.283	-0.079	-0.447	-0.073	-0.221	-0.321	-0.269	0.19	-0.417	-0.035	-0.125
C0018C02___Unknown		Unknown	-0.17	0.025	0.171	-0.446	-0.034	-0.742	0.048	0.006	0.421	0.056	0.013	0.327	0.094	-0.001	-0.257	-0.113	0.17	0.606	0.94	0.911	0.011	-0.18	-0.063
C0019B02___Lamp1_--_Lysosomal_membrane_glycoprotein_1	Lamp1	Lysosomal-associated membrane protein 1	0.328	0.505	0.022	-0.117	-0.127	-0.114	-0.059	0.223	-0.176	0.126	-0.14	0.018	-0.175	0.093	-0.278	0.157	0.076	-0.197	0.132	0.321	-0.507	-0.138	-0.144
C0020C10___Lyn_--_Yamaguchi_sarcoma_viral__v-yes-1__oncogene_homolog		Unknown	0.351	0.588	0.322	-0.186	-0.336	-0.071	0.34	0.222	-0.263	0.342	0.174	-0.09	0.104	0.117	-0.008	-0.182	0.099	0.441	0.484	0.142	-0.409	-0.212	0.333
C0021C06___Dlk1_--_Delta-like_1_homolog__Drosophila_	Dlk1	Delta-like 1 homolog (Drosophila)	-4.829	-4.391	-4.465	-3.179	-2.637	-2.954	-6.449	-6.694	-5.408	-3.718	-6.338	-5.867	-5.886	-5.841	-2.755	-1.334	-6.808	-5.819	-4.999	-3.854	-2.21	-2.387	-3.202
C0021H08___Tmem5_--_Transmembrane_protein_5	Tmem5	Transmembrane protein 5	0.209	0.132	0.094	-0.131	0.073	-0.315	-0.058	0.015	-0.62	0.01	-0.004	0.366	0.137	0.073	-0.59	0.037	0.225	0.083	0.049	0.186	-0.295	-0.013	-0.177
C0022D09___Unknown		Unknown	-0.011	0.009	0.131	-0.041	-0.065	0.322	-0.319	-0.129	0.111	1.187	0.07	0.2	-0.169	-0.161	-0.302	0.333	-0.156	-0.021	-0.125	-0.776	-0.856	-0.169	0.402
C0022E11___Dsp_--_Desmoplakin	Dsp	Desmoplakin	-1.5	-1.263	-1.367	-1.217	-1.756	-1.49	-2.5	-2.683	-0.64	-0.092	-2.317	-2.17	-1.931	-1.729	-0.456	0.222	-1.857	-1.348	-0.145	-0.464	-0.341	0.021	0.289
C0023E10___Stx18_--_DNA_segment__Chr_5__Wayne_State_University_148__expressed	Stx18	Syntaxin 18	0.149	0.305	0.427	0.272	0.152	0.155	0.021	-0.071	-0.362	0.5	-0.198	-0.02	-0.274	-0.387	-0.169	-0.073	-0.02	0.034	-0.073	-0.302	0.182	0.086	0.036
C0024B06___Diap1_--_Diaphanous_homolog_1__Drosophila_	Diap1	Diaphanous homolog 1 (Drosophila)	-0.312	-0.04	-0.073	-0.088	0.153	-0.095	-0.255	-0.201	0.547	0.283	-0.06	-0.062	0.035	-0.235	-0.052	0.539	-0.249	0.263	0.148	-0.022	-0.344	0.02	-0.013
C0024F12___Ipmk_--_Inositol_polyphosphate_multikinase	Ipmk	Inositol polyphosphate multikinase	0.174	0.105	0.465	-0.028	0.069	-0.13	-0.371	-0.48	-0.175	0.06	-0.302	-0.356	-0.483	-0.385	0.028	0.073	-0.177	-0.116	-0.058	0.529	-0.151	-0.069	-0.376
C0025B01___Mlr2_--_Mblk1-related_protein-2	Lcor	Ligand dependent nuclear receptor corepressor	0.026	0.238	-0.041	-0.416	-0.557	-0.556	-0.122	-0.109	-0.432	-0.196	-0.241	-0.239	0.102	-0.159	-0.413	-0.306	0.079	0.13	-0.137	0.127	-0.169	-0.448	-0.068
C0025B02___Mnat1_--_Menage_a_trois_1	Mnat1	Menage a trois 1	-0.078	-0.14	0.221	-0.436	-0.232	-0.119	-0.1	-0.143	-0.359	-0.046	-0.129	0.08	-0.113	-0.182	-0.455	0.272	-0.031	-0.204	0.13	0.208	-0.63	-0.274	-0.342
C0025B12___2810417D08Rik_--_RIKEN_cDNA_2810417D08_gene	Ints2	Integrator complex subunit 2	0.167	0.092	0.235	-0.222	-0.266	-0.394	0.127	0.087	0.225	0.192	0.127	0.493	0.2	0.062	-0.362	0.779	0.169	0.158	0.282	0.774	-0.479	-0.473	-0.223
C0026A02___Irs3_--_Insulin_receptor_substrate_3	Irs3	Insulin receptor substrate 3	0.096	0.527	0.222	-0.408	-0.388	-0.886	-0.234	-0.344	-0.116	0.206	0.286	-0.258	0.017	-0.229	-0.4	-0.063	0.046	-0.034	0.183	0.152	-0.404	-0.258	-0.189
C0026H04___Arl6ip4_--_ADP-ribosylation_factor-like_6_interacting_protein_4	Arl6ip4	ADP-ribosylation factor-like 6 interacting protein 4	0.318	0.236	0.077	-0.015	-0.029	-0.124	0.125	0.181	0.315	1.066	0.365	0.338	0.305	-0.195	-0.53	0.829	0.419	0.361	0.436	0.789	-0.317	0.162	-0.017
C0026H06___Cubn_--_Cubilin__intrinsic_factor-cobalamin_receptor_	Cubn	Cubilin (intrinsic factor-cobalamin receptor)	-1.127	-0.664	-0.774	-0.797	-0.975	-0.943	-1.766	-1.57	-0.592	-0.325	-1.607	-1.614	-1.569	-2.002	-0.288	-0.103	-1.026	-1.016	-0.479	-0.731	0.087	-0.165	-0.371
C0027A11___Stat1_--_Signal_transducer_and_activator_of_transcription_1	Stat1	Signal transducer and activator of transcription 1	1.121	1.03	1.074	0.304	0.581	0.247	1.296	1.288	0.278	0.569	1.04	1.164	1.095	1.067	0.009	0.753	1.072	1.114	0.639	0.98	-0.491	0.302	-0.234
C0027F02___Unknown		Unknown	0.284	0.191	0.411	-0.56	-0.554	-0.831	-0.208	-0.263	-0.216	0.214	0.129	-0.237	-0.126	-0.036	-0.147	0.025	-0.306	0.066	0.028	0.207	-0.48	-0.436	-0.094
C0028E12___Rpl13a_--_Ribosomal_protein_L13a		Transcribed locus	0.387	0.472	0.307	0.123	0.134	0.069	0.185	0.067	0.258	0.871	0.295	0.154	-0.156	-0.18	-0.214	0.11	0.209	-0.02	0.77	0.495	-0.131	0.087	-0.016
C0030A09___Unknown		Unknown	-0.122	-0.218	0.074	0.621	0.513	0.203	-0.185	-0.026	0.498	0.467	-0.004	-0.014	0.014	-0.079	0.102	0.078	0	-0.146	-0.388	-0.391	-0.479	-0.137	0.516
C0030D07___Prlpa_--_Prolactin-like_protein_A	Prl4a1	Prolactin family 4, subfamily a, member 1	0.386	0.681	0.65	-0.405	-0.491	-0.208	-0.201	-0.178	-0.484	-0.206	-0.289	0.027	-0.077	0.028	-0.459	-0.245	-0.1	-0.18	-0.183	0.052	0.166	-0.216	-0.037
C0031E02___Unknown		Unknown	-0.2	-0.574	-0.402	0.351	0.416	0.003	-0.642	-0.59	0.11	0.136	-0.704	-0.633	-1.154	-0.793	-0.545	0.014	-0.75	-0.705	-0.261	-0.616	-0.998	0.398	0.123
C0031E04___Dok4_--_Docking_protein_4	Dok4	Docking protein 4	-0.552	-0.073	-0.347	-0.699	-0.188	-0.54	-1.229	-1.251	-0.359	-0.686	-1.195	-1.123	-1.063	-1.131	-0.091	-0.199	-0.722	-1.098	-0.413	-0.361	0.193	0.243	-0.315
C0031F08___4633402N23Rik_--_RIKEN_cDNA_4633402N23_gene	Spryd4	SPRY domain containing 4	-0.089	-0.099	0.057	-0.181	-0.191	-0.347	-0.574	-0.675	-0.41	-0.326	-0.533	-0.123	-0.458	-0.487	-0.752	0.333	-0.426	-0.427	-0.122	-0.009	-0.578	-0.159	-0.207
C0031G05___Unknown		Unknown	-0.366	0.111	-0.233	-0.292	-0.198	-0.182	-0.625	-0.79	-0.222	-0.605	-0.688	-0.56	-0.272	-0.461	-0.721	-0.038	-0.25	-0.488	-0.217	-0.049	-0.031	-0.212	-0.053
C0032H09___Lama5_--_Laminin__alpha_5	Lama5	Laminin, alpha 5	-0.428	-0.216	0.054	-0.301	-0.125	-0.14	-0.478	-0.359	-0.443	0.006	-0.197	-0.284	-0.449	-0.07	-0.591	0.344	0.07	-0.378	-0.469	-0.144	-0.198	0.154	0.018
C0033C06___Parn_--_Poly_A_-specific_ribonuclease__deadenylation_nuclease_	Parn	Poly(A)-specific ribonuclease (deadenylation nuclease)	0.327	0.174	0.319	0.203	0.227	0.375	0.528	0.293	0.606	0.899	0.131	0.233	0.32	0.558	0.26	0.129	0.439	0.57	0.506	0.96	0.47	0.148	-0.21
C0033C11___AU022870_--_Expressed_sequence_AU022870	AU022870	Expressed sequence AU022870	0.32	0.392	0.5	0.017	0.116	-0.111	0.352	0.432	0.827	1.186	0.127	0.137	0.259	0.436	-0.288	0.231	-0.124	0.004	0.535	0.412	-0.221	0.238	0.215
C0033C12___D15Wsu169e_--_DNA_segment__Chr_15__Wayne_State_University_169__expressed	D15Wsu169e	DNA segment, Chr 15, Wayne State University 169, expressed	0.323	0.326	0.265	0.048	0.185	0.065	-0.028	-0.039	-0.243	-0.381	0.019	0.31	0.031	0.072	-0.156	0.514	0.014	-0.13	0.049	0.406	-0.205	-0.245	0
C0033E09___Unknown		Transcribed locus	0.517	0.713	0.26	0.183	0.286	0.289	0.575	0.716	0.554	0.237	0.567	0.839	0.416	0.314	0.233	0.83	0.142	0.215	0.415	0.758	-0.559	0.48	0.292
C0033E10___Csrp1_--_Cysteine_and_glycine-rich_protein_1	Csrp1	Cysteine and glycine-rich protein 1	1.427	1.715	1.5	0.743	1.108	1.054	0.845	0.83	0.723	0.295	0.793	0.756	0.782	1.056	-0.492	0.02	1.001	0.648	0.369	1	0.358	0.355	0.108
C0034B01___9530064J02_--_Hypothetical_protein_9530064J02		Transcribed locus	0.598	0.499	0.592	0.205	0.413	0.176	0.077	-0.079	0.053	0.391	-0.014	-0.037	0.087	0.149	0.106	0.094	0.268	-0.011	0.4	0.521	0.355	0.501	-0.109
C0034D03___Jmjd3_--_Hypothetical_LOC74273	Jmjd3	Jumonji domain containing 3	-0.376	0.011	-0.176	-0.25	-0.12	-0.221	-0.235	-0.349	-0.143	-0.101	-0.187	-0.505	-0.188	-0.388	-0.281	0.596	-0.327	-0.329	-0.208	-0.171	-0.022	-0.112	-0.206
C0034G08___Nktr_--_Natural_killer_tumor_recognition_sequence	Nktr	Natural killer tumor recognition sequence	0.109	-0.111	-0.116	0.804	1.087	0.631	-0.163	-0.088	-0.862	-0.539	0.014	0.36	-0.018	-0.068	-0.484	0.591	0.122	0.316	-0.568	-0.713	-0.058	0.033	0.234
C0035D09___Dlat_--_Dihydrolipoamide_S-acetyltransferase__E2_component_of_pyruvate_dehydrogenase_complex_	Dlat	Dihydrolipoamide S-acetyltransferase (E2 component of pyruvate dehydrogenase complex)	-0.877	-0.52	-0.739	-0.738	-0.647	-0.75	-0.876	-1.332	-0.822	-0.045	-0.988	-0.826	-0.932	-1.079	-0.283	0.244	-0.86	-1.13	-0.442	-0.073	-0.357	0.035	-0.467
C0036C01___D330024H06Rik_--_RIKEN_cDNA_D330024H06_gene		Unknown	-0.037	0.278	0.061	-0.674	-0.201	-0.223	0.045	0.095	-0.742	-0.387	0.056	0.024	0.344	0.278	-0.575	-0.04	0.232	-0.134	-0.111	0.104	-0.119	-0.372	-0.053
C0036H09___1700023O11Rik_--_RIKEN_cDNA_1700023O11_gene	Samd4b	Sterile alpha motif domain containing 4B	0.059	0.352	0.206	-0.077	0.158	-0.171	-0.03	-0.116	0.136	-0.08	-0.185	-0.285	0.121	0.053	-0.404	-0.257	-0.072	-0.221	0.025	0.567	0.394	-0.291	0.099
C0037B03___Rpa2_--_Replication_protein_A2	Rpa2	Replication protein A2	0.146	0.383	0.069	-0.171	-0.24	-0.132	0.129	0.147	0.039	0.158	0.131	0.214	0.138	0.053	-0.184	-0.227	0.225	0.144	0.12	0.182	0.017	-0.037	-0.147
C0037B06___Surf4_--_Surfeit_gene_4	Surf2	Surfeit gene 2	0.224	0.332	0.368	-0.015	0.083	-0.071	0.459	0.453	0.362	0.414	0.25	0.234	0.442	0.286	0.192	-0.187	0.265	0.186	0.322	0.452	0.118	-0.292	0.011
C0037C06___Unknown		Unknown	-0.393	-0.24	-0.299	-0.017	-0.254	-0.093	-0.368	-0.647	-2.161	-1.956	-0.388	-0.526	-0.64	-0.708	-1.377	-0.549	-0.471	-0.431	-1.695	-1.195	-0.356	-0.169	-0.778
C0037E02___Mycbp_--_C-myc_binding_protein	Mycbp	C-myc binding protein	-0.063	0.495	0.019	0.127	0.221	-0.014	-0.293	-0.286	-0.908	-1.804	-0.126	-0.119	-0.267	-0.227	-1.203	-0.345	0.189	0.265	-1.465	-1.454	-0.23	-0.142	-0.97
C0037H07___Il13ra1_--_Interleukin_13_receptor__alpha_1	Il13ra1	Interleukin 13 receptor, alpha 1	0.005	-0.065	0.183	-0.281	-0.257	-0.232	-0.032	0.039	-0.271	-0.111	-0.175	-0.148	0.077	0.03	0.153	0.576	-0.12	-0.199	0.003	0.35	-0.19	0.175	-0.098
C0038F11___Cltb_--_Clathrin__light_polypeptide__Lcb_	Cltb	Clathrin, light polypeptide (Lcb)	-0.058	-0.212	-0.088	-0.082	0.136	-0.45	-0.609	-0.568	0.126	0.069	-0.901	-0.698	-0.573	-0.439	0.039	0.592	-0.812	-0.603	-0.068	-0.007	-0.584	0.349	0.115
C0038F12___Unknown		Unknown	-0.068	0.051	0	0.35	0.416	0.247	-0.035	0.099	0.208	0.573	-0.235	-0.086	0.164	0.135	-0.597	0.67	-0.391	-0.225	0.649	0.269	0.352	0.525	0.669
C0038H11___Sgol1_--_Shugoshin-like_1__S._pombe_	Sgol1	Shugoshin-like 1 (S. pombe)	0.041	0.013	0.409	-0.119	-0.569	-0.436	-0.261	-0.212	-0.388	-0.294	-0.359	-0.273	-0.398	-0.472	-0.155	-0.518	-0.416	-0.27	-0.493	-0.009	-0.52	0.105	-0.285
C0039G06___Unknown		Unknown	-0.209	-0.113	-0.208	-0.12	-0.405	-0.181	-0.23	-0.313	-1.577	-1.983	-0.176	-0.33	-0.178	-0.374	-1.102	0.172	-0.33	-0.338	-1.405	-1.159	-0.459	0.41	-0.519
C0039G11___Transcribed_locus__strongly_similar_to_NP_112364.1_ribosomal_protein_L18__Rattus_norvegicus_		Transcribed locus, strongly similar to XP_001480705.1 PREDICTED: hypothetical protein [Mus musculus]	0.255	0.455	0.146	0.336	0.365	0.297	0.146	0.271	0.504	0.423	0.191	0.386	0.209	0.065	-0.2	0.339	0.136	0.179	0.373	0.139	0.37	0.586	0.162
C0040B02___Tex261_--_Testis_expressed_gene_261		Transcribed locus	0.148	-0.148	0.046	-0.284	-0.256	-0.331	-0.073	-0.139	-0.035	0.083	0.003	-0.275	0.036	-0.129	-0.367	0.131	-0.142	0.009	0.077	0.54	-0.082	-0.185	-0.168
C0040E01___Unknown		Unknown	0.129	0.146	0.253	-0.742	-0.69	-0.609	0.276	0.218	-0.303	0.402	0.224	0.461	1.124	0.292	-0.073	0.002	0.113	0.102	0.267	0.354	-0.203	-0.358	-0.364
C0040E07___Arid4b_--_AT_rich_interactive_domain_4B__Rbp1_like_		Transcribed locus	0.109	-0.184	-0.062	-0.146	-0.056	-0.232	0.156	-0.274	-0.162	-0.065	0.165	-0.205	-0.043	0.039	-0.121	0.078	-0.174	-0.312	-0.29	0.235	-0.215	-0.534	0.293
C0040F07___9630050M13Rik_--_RIKEN_cDNA_9630050M13_gene		Unknown	0.421	-0.155	0.161	-0.405	-0.387	-0.193	-0.24	-0.128	-0.214	-0.071	-0.194	0.127	0.046	-0.034	-0.434	0.291	-0.221	0.081	0.373	0.188	-0.254	-0.117	0.079
C0040G02___Unknown	BC030046	CDNA sequence BC030046	0.392	0.581	0.313	0.108	0.115	0.166	0.467	0.325	0.061	0.417	0.377	0.003	0.474	0.439	-0.128	0.049	0.433	0.385	0.412	0.232	0.065	0.099	0.093
C0040G09___Nfya_--_Nuclear_transcription_factor-Y_alpha	Nfya	Nuclear transcription factor-Y alpha	0.021	-0.016	-0.037	-0.292	-0.175	-0.063	-0.126	-0.017	-0.097	0.089	-0.066	0.005	-0.091	-0.075	-0.058	-0.273	-0.006	-0.054	0.143	0.141	-0.038	0.313	-0.219
C0100B02___Pitpnb_--_Phosphatidylinositol_transfer_protein__beta	Pitpnb	Phosphatidylinositol transfer protein, beta	-0.115	0.076	0.086	-0.04	-0.104	-0.285	-0.257	-0.227	-0.014	0.262	-0.158	-0.079	-0.169	-0.122	-0.203	-0.717	-0.029	0.073	0.094	-0.156	0.003	-0.17	-0.029
C0100C12___Dlst_--_Dihydrolipoamide_S-succinyltransferase__E2_component_of_2-oxo-glutarate_complex_	Dlst	Dihydrolipoamide S-succinyltransferase (E2 component of 2-oxo-glutarate complex)	-0.664	-0.416	-0.392	-0.446	-0.336	-0.387	-0.61	-0.561	-0.086	0.24	-0.482	-0.399	-0.547	-0.552	-0.416	0.753	-0.688	-0.571	-0.147	0.091	-0.48	-0.138	-0.425
C0100H05___Unknown		Unknown	-0.144	0.14	0.136	-0.257	-0.296	-0.425	-0.25	-0.239	-0.38	-0.488	-0.587	-0.265	-0.314	-0.309	-0.534	-0.163	-0.695	-0.527	-0.35	-0.269	0.185	0.204	-0.269
C0101B10___Amotl1_--_Angiomotin-like_1	Amotl1	Angiomotin-like 1	-0.393	-0.514	-0.354	-0.644	-0.377	-0.684	-0.915	-0.664	-0.644	-0.25	-0.665	-0.431	-0.789	-0.829	-0.769	-0.028	-0.902	-0.855	-0.251	-0.145	-0.398	-0.125	-0.066
C0101C04___Calm2_--_Calmodulin_2	Calm2	Calmodulin 2	0.043	-0.063	0.011	-0.177	0.067	-0.482	-0.327	-0.248	0.203	-0.006	-0.468	-0.677	-0.186	-0.056	0.08	0.379	0.084	-0.11	0.423	0.333	-0.548	-0.026	0.082
C0101D05___Mrps18b_--_Mitochondrial_ribosomal_protein_S18B	Mrps18b	Mitochondrial ribosomal protein S18B	0.316	0.05	0.09	-0.327	-0.006	-0.22	-0.052	0.074	0.011	0.185	-0.289	-0.246	0.067	0.251	-0.549	-0.01	-0.379	0.102	0.18	0.054	-0.048	-0.129	-0.057
C0101D06___Adam19_--_A_disintegrin_and_metalloproteinase_domain_19__meltrin_beta_	Adam19	A disintegrin and metallopeptidase domain 19 (meltrin beta)	-0.173	-0.247	0.099	-0.363	-0.296	-0.614	-0.617	-0.685	-0.506	-0.072	0.257	-0.33	-0.273	0.946	-0.135	0.743	0.213	-0.196	-0.212	-0.039	0.08	-0.172	-0.475
C0102E05___Unknown		Unknown	-0.019	-0.085	-0.133	-0.162	-0.272	-0.287	-0.323	-0.355	-0.342	1.409	-0.163	-0.442	-0.153	-0.182	-0.597	-0.282	-0.225	-0.313	-0.281	0.329	0.054	-0.109	0.128
C0102G11___Prrg4_--_Proline_rich_Gla__G-carboxyglutamic_acid__4__transmembrane_	Prrg4	Proline rich Gla (G-carboxyglutamic acid) 4 (transmembrane)	0.037	0.332	0.837	-0.734	-0.323	-0.406	-0.967	-0.758	-0.606	-0.257	-0.513	-0.599	-0.569	-0.674	-0.408	-1.011	-0.628	-0.287	-0.16	0.091	0.01	-0.152	-0.229
C0102H04___Bclaf1_--_BCL2-associated_transcription_factor_1	Bclaf1	BCL2-associated transcription factor 1	-0.048	-0.095	-0.145	-0.027	-0.14	-0.137	0.382	0.309	-0.05	-0.084	0.622	0.529	0.396	0.454	-0.354	0.111	0.458	0.612	0.016	0.204	-0.047	0.025	0.309
C0103B09___Unknown		Unknown	0.174	0.463	0.233	0.24	0.599	0.605	-0.137	0.07	-0.104	-0.11	0.162	-0.066	0.086	0.182	-0.658	0.476	0.41	-0.034	-0.232	0.103	-0.121	0.243	-0.04
C0103D04___Slc25a19_--_Solute_carrier_family_25__mitochondrial_deoxynucleotide_carrier___member_19	Slc25a19	Solute carrier family 25 (mitochondrial thiamine pyrophosphate carrier), member 19	-0.411	0.076	0.161	-0.564	-0.3	-0.459	-0.69	-0.583	-0.657	0.011	-0.747	-0.48	-0.414	-0.481	-1.016	0.74	-0.409	-0.405	-0.676	-0.036	0.027	-0.394	-0.108
C0103D10___Unknown		Unknown	-0.005	-0.048	0.256	-0.163	0	-0.358	-0.405	-0.573	-0.255	0.072	-0.336	-0.394	-0.273	-0.365	-0.733	0.053	-0.305	0.178	-0.418	0.077	0.485	-0.248	-0.38
C0104B09___Unknown		Unknown	-0.211	-0.276	-0.386	-0.228	0.088	0.071	-0.154	-0.187	0.009	0.284	-0.161	0.087	-0.089	0.153	-0.474	0.284	0.047	-0.133	0.017	-0.169	0.037	0.084	-0.072
C0104C07___Unknown		Unknown	0.184	0.372	0.357	-0.057	-0.017	0.16	0.366	0.403	0.267	0.46	0.27	0.39	0.382	-0.284	0.204	0.238	0.485	0.474	0.307	0.44	0.005	0.059	0.387
C0104D11___Unknown		Unknown	-0.533	-0.503	-0.599	-0.636	-0.694	-0.712	-0.647	-0.639	-0.657	-0.374	-0.729	-0.834	-0.657	-0.676	0.014	0.115	-1.163	-1.015	-0.776	-0.488	-0.034	-0.459	-0.159
C0104E10___Unknown		Unknown	0.295	0.195	0.551	-0.428	-0.231	-0.432	0.132	-0.077	0.029	0.222	0.033	0.087	0.203	0.082	-0.029	0.155	0.042	0.011	-0.379	0.001	-0.006	-0.119	-0.302
C0104F12___Unknown		Unknown	0.389	0.313	0.448	0.042	0.233	0.01	0.63	0.613	0.721	0.185	0.572	0.512	0.765	0.868	0.142	0.542	0.948	0.747	0.679	0.409	0.176	0.011	0.13
C0104G09___Unknown		Unknown	0.465	0.493	0.478	0.205	0.73	0.426	0.298	0.115	1.499	1.192	0.451	0.208	0.209	0.241	-0.06	0.459	0.551	0.484	1.166	1.163	-0.241	0.423	0.217
C0104H03___Unknown		Unknown	0.024	-0.27	0.12	-0.394	-0.196	-0.27	-0.274	-0.301	-0.596	-0.382	-0.186	-0.5	-0.268	-0.23	-0.708	-0.263	-0.045	0.128	-0.332	-0.354	0.059	-0.416	0.23
C0105A08___Unknown		Unknown	0.158	0.136	0.005	-0.124	-0.084	-0.307	0.935	0.738	0.269	-0.07	0.684	0.579	0.496	0.526	-0.089	0.631	0.654	0.147	-0.143	0.345	0.117	0.33	0.286
C0105B01___Unknown		Unknown	0.365	0.091	0.22	-0.015	0.028	-0.048	0.287	0.481	-0.074	0.014	0.236	0.196	0.136	0.232	0.047	0.089	0.215	0.022	-0.316	-0.071	0.585	0.713	0.3
C0105B09___Transcribed_locus	Itga1	Integrin alpha 1	0.376	-0.039	0.14	-0.152	-0.052	-0.4	0.3	0.104	-0.347	-0.138	-0.175	-0.075	0.189	0.009	-0.116	-0.058	0.175	0.069	0.324	0.022	-0.635	-0.872	-0.156
C0105E04___Unknown		Unknown	-0.921	-1.22	-0.989	-0.655	-0.797	-0.606	-1.36	-1.249	-1.365	-0.874	-1.467	-1.406	-1.074	-0.927	-0.98	-0.901	-1.567	-1.318	-2.362	-0.389	-0.406	-1.212	-0.034
C0105E05___Unknown		Unknown	-0.243	-0.372	-0.064	-0.74	-0.378	-0.428	-0.149	-0.048	-0.223	0.352	0.013	-0.091	-0.412	-0.078	0.12	0	-0.068	-0.122	0.116	0.03	0.09	-0.171	0.008
C0105G06___Unknown		Unknown	0.506	0.324	0.526	-0.046	-0.064	-0.04	0.014	0.075	-0.056	0.016	0.124	-0.098	0.122	0.029	-0.845	-0.159	0.068	0.271	-0.205	0.453	0.138	-0.034	-0.201
C0106A12___Unknown		Unknown	0.2	0.407	0.092	0.056	-0.1	-0.178	-0.07	-0.127	-0.705	0.4	0.019	-0.288	-0.353	-0.245	0.024	0.447	-0.059	-0.144	0.427	0.263	-1.043	0.247	-1.878
C0106B11___Mtdh_--_Metadherin	Mtdh	Metadherin	-0.022	0.004	0.208	-0.333	-0.138	-0.523	-0.265	-0.215	0.204	0.413	0.028	0.128	-0.432	-0.47	-0.359	-0.089	-0.323	-0.282	0.607	0.387	-0.16	0.077	0.058
C0106C01___Spag7_--_Sperm_associated_antigen_7	Spag7	Sperm associated antigen 7	-0.039	-0.321	0.016	-0.287	-0.319	-0.565	-0.474	-0.239	-0.094	0.071	-0.348	-0.383	-0.24	-0.207	-1.018	0.653	-0.364	-0.315	0.068	0.185	-0.301	0.208	-0.314
C0106D10___E2f4_--_E2F_transcription_factor_4	E2f4	E2F transcription factor 4	-0.195	-0.196	-0.332	0.003	-0.35	-0.406	-0.278	-0.175	-0.345	0.201	-0.505	-0.094	-0.191	-0.502	-0.721	0.111	-0.148	0.544	-0.265	0.28	-0.224	0.254	0.453
C0106E01___Wwox_--_WW_domain-containing_oxidoreductase		Unknown	0.252	0.125	-0.123	-0.108	-0.197	-0.411	0.591	0.38	0.02	0.045	0.454	0.661	0.318	0.132	0.005	0.031	0.487	0.307	0.388	0.099	-0.003	0.049	-0.022
C0106E03___2310075A12Rik_--_RIKEN_cDNA_2310075A12_gene		Transcribed locus	0.066	0.107	-0.048	-0.05	-0.191	-0.119	-0.056	-0.127	-0.152	0.007	0.02	-0.098	-0.012	-0.104	0.02	0.03	-0.073	-0.013	-0.571	-0.15	0.051	-0.046	0.312
C0106F07___Unknown		Unknown	0.507	0.181	0.434	0.15	0.473	0.238	0.518	0.578	0.845	0.649	0.451	0.343	0.043	0.095	-0.116	0.269	-0.148	-0.027	-0.425	0.287	-0.079	0.031	0.2
C0106G12___2610031L17Rik_--_RIKEN_cDNA_2610031L17_gene	Prpf6	PRP6 pre-mRNA splicing factor 6 homolog (yeast)	0.469	0.449	0.614	0.305	0.367	0.356	0.225	0.117	0.197	0.311	0.132	-0.086	0.488	0.194	-0.249	0.512	-0.119	0.536	0.575	0.322	-0.005	0.139	0.122
C0108B01___4833418A01Rik_--_RIKEN_cDNA_4833418A01_gene	4833418A01Rik	RIKEN cDNA 4833418A01 gene	-0.14	-0.058	0.133	-0.066	-0.109	-0.049	0.173	0.229	0.091	0.088	0.253	0.169	0.081	-0.019	-0.317	0.031	0.081	0.356	0.053	0.278	-0.084	-0.2	0.042
C0108B10___Unknown		Unknown	-0.279	-0.045	-0.115	-0.144	-0.124	-0.172	-0.428	-0.513	-0.319	0.213	-0.582	-0.583	-0.529	-0.435	-0.529	0.55	-0.873	-0.771	-0.191	0.015	0.12	0.138	-0.039
C0108C10___2400003B06Rik_--_RIKEN_cDNA_2400003B06_gene	Tmed9	Transmembrane emp24 protein transport domain containing 9	-0.134	0.438	0.095	-0.427	-0.333	-0.224	-0.144	-0.131	-0.671	-0.045	-0.326	-0.102	-0.323	-0.436	-0.494	-0.065	-0.7	-0.104	-0.227	-0.264	-0.355	-0.337	0.336
C0108C11___Plac8_--_Placenta-specific_8	Plac8	Placenta-specific 8	0.279	0.502	0.434	0.054	0.076	0.24	-0.034	-0.082	-0.032	0.279	-0.042	-0.204	0.106	0.269	-0.498	0.199	0.423	0.374	0.228	0.409	0.236	0.223	0.137
C0108D06___Unknown		Unknown	0.389	0.522	0.559	-0.1	-0.085	0.006	0.368	0.578	-0.384	0.025	0.634	0.642	0.351	0.437	-0.814	0.406	0.389	0.349	-0.041	-0.058	0.239	-0.122	-0.196
C0108D07___Ugcg_--_UDP-glucose_ceramide_glucosyltransferase	Ugcg	UDP-glucose ceramide glucosyltransferase	0.042	-0.248	-0.309	-0.238	-0.421	-0.366	-0.009	0.121	-0.199	0.208	-0.19	-0.168	-0.044	0.056	-0.196	0.168	-0.099	-0.143	-0.93	0.151	0.052	-0.252	0.007
C0108F02___Unknown		Unknown	0.567	0.596	0.593	-0.085	0.164	-0.037	0.427	0.254	-0.64	0.786	0.462	0.355	0.536	0.441	-0.062	0.905	0.63	0.704	-0.037	0.002	0.228	-0.187	-0.191
C0109B12___Unknown		Unknown	-0.099	-0.202	-0.076	-0.192	0.068	-0.225	-0.163	-0.184	-0.195	-0.178	-0.305	-0.103	-0.542	-0.457	-0.316	0.131	-0.519	-0.324	-0.231	-0.356	-0.637	-0.076	-0.038
C0109G02___Unknown		Unknown	-0.46	-0.432	-0.478	-0.476	-0.319	-0.29	-0.954	-0.814	-1.184	-0.656	-0.86	-1.175	-0.685	-0.751	-1.251	0.813	-0.928	-0.764	-0.818	-1.293	-0.437	-0.048	-0.05
C0109G12___Unknown		Unknown	0.397	0.192	0.323	-0.165	-0.143	-0.056	0.272	0.379	-0.722	-0.176	0.331	0.292	0.211	0.115	-0.166	0.665	0.299	0.213	-0.54	0.009	0.531	0.123	-1.001
C0109H05___1500041J02Rik_--_RIKEN_cDNA_1500041J02_gene	Coq10b	Coenzyme Q10 homolog B (S. cerevisiae)	0.262	0.057	0.284	-0.092	-0.045	0.048	0.034	-0.081	-0.293	-0.151	-0.214	-0.058	-0.27	0.003	-0.548	0.42	-0.727	-0.163	-0.076	0.045	0.039	-0.602	-0.081
C0109H08___Smc1l1_--_SMC__structural_maintenance_of_chromosomes_1_-like_1__S._cerevisiae_	Smc1a	Structural maintenance of chromosomes 1A	0.01	-0.006	0.03	-0.221	0.012	-0.001	-0.163	-0.045	-0.054	0.044	0.077	0.048	-0.093	-0.131	-0.147	0.218	0.089	-0.02	0.128	-0.135	-0.015	-0.26	0.151
C0110A10___Snx14_--_Sorting_nexin_14	Snx14	Sorting nexin 14	-0.36	-0.373	-0.431	-0.418	-0.287	-0.415	-0.096	-0.083	-0.428	-0.39	-0.523	-0.444	-0.094	-0.14	-0.246	-0.397	-0.882	-0.742	-0.581	-0.382	0.112	-0.549	-0.158
C0110B11___Acly_--_ATP_citrate_lyase	Acly	ATP citrate lyase	3.697	3.51	3.458	2.363	2.322	2.112	4.658	4.43	2.616	1.339	4.169	3.951	3.291	4.543	0.241	0.527	5.28	4.741	2.351	2.087	0.91	1.15	1.541
C0110B12___Unknown		Unknown	-0.041	0.195	0.091	0.015	0.203	-0.105	0.179	0.197	-0.448	0.128	0.129	0.273	-0.009	0.26	-0.83	0.678	0.03	0.303	-0.084	-0.034	0.316	0.118	-0.464
C0110D09___Col5a3_--_Procollagen__type_V__alpha_3	Col5a3	Collagen, type V, alpha 3	-0.76	-1.042	-1.023	-0.099	-0.039	-0.308	-0.566	-0.556	-0.691	-0.135	-0.802	-0.711	-0.808	-0.759	-0.458	0.546	-1.13	-1.003	-0.103	-1.004	-0.137	0.321	-0.164
C0110F03___Unknown		Unknown	-0.075	-0.073	0.033	-0.084	-0.179	-0.139	-0.546	-0.608	-0.271	0.375	-0.223	-0.461	-0.84	-0.699	0.195	-0.199	-0.672	-0.742	-0.131	0.352	-0.018	0.06	-0.199
C0110F11___B930006L02Rik_--_RIKEN_cDNA_B930006L02_gene		Unknown	0.006	-0.075	0.052	-0.291	-0.148	-0.488	-0.188	-0.151	-0.257	0.008	-0.216	-0.16	-0.101	0.052	-0.229	-0.02	-0.322	-0.2	-0.225	0.321	-0.186	-0.186	-0.034
C0110G10___Cstb_--_Cystatin_B	Cstb	Cystatin B	0.097	0.205	0.414	0.013	-0.433	-0.019	-0.152	-0.076	-0.059	-0.051	-0.309	-0.047	-0.034	-0.079	-0.546	-0.052	-0.109	0.354	-0.406	-0.107	-0.032	-0.695	0.003
C0110G11___T25661_--_Expressed_sequence_T25661		Unknown	0.031	-0.052	0.08	-0.235	-0.176	-0.18	-0.118	-0.189	-0.121	0.084	-0.366	-0.288	-0.225	-0.236	-0.725	-0.046	-0.465	-0.543	-0.061	-0.176	0.186	-0.194	-0.011
C0111B01___Unknown		Unknown	-0.458	-0.258	-0.048	-0.556	-0.11	-0.27	0.089	0.216	-0.108	1.484	0.183	0.08	0.19	0.217	-0.384	0.81	0.065	0.262	1.257	0.43	0.008	-0.279	0.063
C0111B10___Unknown		Unknown	0.209	0.33	0.186	-0.119	-0.104	-0.117	0.635	0.44	-0.279	0.652	0.664	0.639	0.676	0.333	-0.151	0.034	0.402	0.427	-0.01	0.243	-0.087	0.24	-0.121
C0111C11___Unknown		Unknown	-0.394	-0.724	-0.584	-0.656	-0.697	-0.661	-0.879	-0.928	-0.75	-0.146	-1.162	-0.964	-1.013	-0.97	-1.253	0.044	-1.084	-1.065	-0.529	-0.339	-0.155	-0.914	-0.447
C0111E01___Unknown		Unknown	-0.887	-1.002	-1.048	-1.056	-0.958	-0.797	-0.825	-0.818	-0.749	-0.374	-1.095	-1.049	-1.415	-1.377	-0.943	-0.188	-1.933	-1.767	-1.502	-1.098	-0.346	-0.252	-0.437
C0111E08___Lass2_--_Longevity_assurance_homolog_2__S._cerevisiae_	Lass2	LAG1 homolog, ceramide synthase 2	0.05	0.154	0.219	0.372	0.457	0.516	0.163	0.132	0.196	0.034	0.052	0.933	0.161	-0.067	-0.83	0.081	0.097	0.339	-0.051	-0.172	0.209	0.056	0.056
C0111H05___Unknown		Unknown	0.086	0.239	0.093	-0.122	-0.087	-0.126	-0.307	-0.218	-0.178	-0.182	-0.315	-0.323	-0.242	-0.18	-0.253	0.87	-0.247	-0.367	0.207	-0.161	-0.097	0.051	0.214
C0112B12___Unknown		Unknown	0.858	0.748	0.869	0.152	0.115	0.021	0.709	0.855	-0.452	0.559	0.55	0.715	0.364	0.446	-0.953	0.367	0.13	0.545	-0.085	0.272	0.266	0.685	0.098
C0112D01___5830482G23Rik_--_RIKEN_cDNA_5830482G23_gene	Las1l	LAS1-like (S. cerevisiae)	0.089	-0.038	0.09	0.302	0.052	0.256	0.025	-0.24	-0.161	-0.043	0.179	0.109	0.176	0.072	-0.535	0.584	0.004	0.115	-0.314	-0.468	0.122	0.027	0.061
C0112E11___Scap_--_SREBP_cleavage_activating_protein	Scap	SREBF chaperone	0.881	0.966	0.919	0.846	0.684	1.222	1.459	1.717	0.636	0.843	1.221	1.353	1.28	0.032	-0.203	1.114	1.061	1.188	0.283	0.642	0.031	0.305	0.427
C0112G08___Unknown		Unknown	-0.011	0.055	0.095	0.339	0.464	0.429	0.006	0.01	-0.017	0.404	-0.126	0.174	0.024	-0.007	-0.092	0.144	-0.152	0.226	-0.216	-0.4	0.364	0.121	0.031
C0112H05___Vasp_--_Vasodilator-stimulated_phosphoprotein	Vasp	Vasodilator-stimulated phosphoprotein	-0.336	0.051	-0.193	-0.22	-0.16	0.039	-0.535	-0.514	0.093	0.121	-0.503	-0.116	-0.37	-0.3	-0.188	-0.343	-0.265	-0.268	-0.206	-0.006	0.052	0.348	-0.043
C0112H08___Unknown		Unknown	-0.099	0.038	-0.354	-0.015	-0.204	-0.112	-0.244	-0.326	0.089	0.07	-0.336	-0.279	-0.35	-0.268	-0.587	0.192	-0.353	-0.385	-0.364	-0.179	-0.595	0.271	-0.111
C0114A10___Slc16a1_--_Solute_carrier_family_16__monocarboxylic_acid_transporters___member_1		Unknown	-0.135	0.34	-0.174	-0.598	-0.219	-0.305	-0.598	-0.33	-0.188	0.231	-0.502	-0.336	-0.353	-0.22	-0.534	-0.403	-0.338	-0.357	-0.197	0.401	-0.212	-0.135	-0.319
C0114A11___Vps33a_--_Vacuolar_protein_sorting_33A__yeast_	Vps33a	Vacuolar protein sorting 33A (yeast)	-0.013	0.123	-0.024	0.025	-0.156	-0.135	-0.127	-0.106	-0.158	0.141	-0.03	0.458	-0.288	-0.171	-0.45	0.189	-0.175	-0.009	0.131	-0.128	-0.989	-0.117	-0.127
C0114C01___Unknown		Unknown	0.177	0.198	0.24	0.095	0.01	-0.13	0.32	0.5	-0.047	0.466	0.369	0.382	0.081	-0.006	-0.575	-0.054	0.018	0.167	0.452	0.098	-0.409	0.285	0.096
C0114C05___Unknown		Unknown	0.343	0.056	0.425	-0.654	-0.455	-0.788	-0.542	-0.539	-0.692	-0.358	-0.314	-0.201	-1.047	-0.27	-0.532	-0.127	0.172	0.234	0.154	-0.391	-0.375	-0.075	-0.028
C0114C11___Unknown		Unknown	-0.316	-0.008	-0.083	-0.085	-0.01	-0.116	0.199	0.203	0.147	0.106	0.252	0.231	0.3	0.15	-0.61	0.067	0.245	0.491	0.082	0.234	0.014	0.276	0.79
C0114D01___Psmd14_--_Proteasome__prosome__macropain__26S_subunit__non-ATPase__14	Psmd14	Proteasome (prosome, macropain) 26S subunit, non-ATPase, 14	0.356	0.384	0.567	0.03	-0.213	0.395	0.058	0.057	-0.047	-0.048	-0.06	-0.01	0.037	0.252	0.008	0.04	0.079	0.285	0.166	0.248	-0.181	-0.1	0.37
C0114D05___Ipo7_--_Importin_7	Ipo7	Importin 7	0.048	0.349	0.231	-0.087	-0.057	-0.313	-0.348	-0.371	-0.182	0.697	-0.166	-0.244	-0.28	-0.375	-0.606	0.202	-0.315	0.002	0.33	0.208	-0.185	0.248	-0.038
C0114G05___Unknown		Unknown	0.296	0.411	0.364	0.06	0.276	-0.208	-0.137	-0.19	-0.2	0.084	-0.297	-0.363	-0.041	0.027	-0.714	0.091	-0.298	-0.11	0.05	0.5	-0.916	0.128	-0.159
C0114G06___Unknown		Unknown	0.485	0.473	0.648	-0.28	-0.229	-0.222	-0.025	-0.054	-0.289	0.201	-0.059	0.012	0.23	-0.301	0.106	0.092	0.333	0.083	-0.296	0.12	-0.33	-0.082	-0.153
C0114G07___Unknown		Unknown	0.284	0.628	0.278	-0.075	0.15	0.228	0.18	0.343	-0.328	0.206	0.218	1.026	0.579	0.663	-0.586	-0.043	0.449	0.429	-0.025	0.68	-0.059	0.273	0.106
C0117A04___Eif4g3_--_Eukaryotic_translation_initiation_factor_4_gamma__3	Eif4g3	Eukaryotic translation initiation factor 4 gamma, 3	-0.052	-0.071	-0.072	0.115	-0.067	0.338	0.028	-0.15	0.254	-0.223	-0.181	-0.178	-0.217	0.001	-0.437	0.844	-0.118	-0.243	0.371	-0.057	0.322	0.529	0.432
C0117A06___Apg7l_--_Autophagy_7-like__S._cerevisiae_	Atg7	Autophagy-related 7 (yeast)	-0.527	-0.228	-0.415	-0.65	-0.617	-0.753	-0.937	-0.936	-0.774	-0.551	-1.007	-0.879	-0.746	-0.82	-0.216	0.153	-0.95	-0.722	-0.361	-0.37	-1.024	0.121	-0.367
C0117B04___C730026E21Rik_--_RIKEN_cDNA_C730026E21_gene	Mars2	Methionine-tRNA synthetase 2 (mitochondrial)	0.013	0.283	-0.038	-0.264	-0.137	-0.453	-0.009	-0.009	-0.29	0.424	-0.108	-0.04	-0.146	-0.287	0.283	-0.124	-0.233	-0.056	-0.278	0.012	-0.146	0.032	-0.678
C0117F09___Ccnc_--_Cyclin_C	Ccnc	Cyclin C	0.119	0.371	-0.123	-0.08	-0.042	-0.529	-0.501	-0.406	-0.301	0.341	-0.288	-0.177	-0.426	-0.307	0.036	-0.284	-0.059	-0.151	-0.258	-0.232	-0.337	-0.013	-0.26
C0117H07___Yif1_--_Yip1_interacting_factor_homolog__S._cerevisiae_	Yif1a	Yip1 interacting factor homolog A (S. cerevisiae)	0.052	0.106	0.076	-0.345	-0.404	-0.25	0.507	0.336	-0.11	-0.5	0.238	0.223	0.689	0.487	0.079	-0.124	0.497	0.52	0.139	0.605	-0.044	0.036	0.414
C0118B08___Sars1_--_Seryl-aminoacyl-tRNA_synthetase_1	Sars	Seryl-aminoacyl-tRNA synthetase	0.121	0.511	0.038	-0.255	0.08	0.011	-0.213	-0.122	-0.552	-0.48	-0.164	-0.369	-0.017	0.143	-0.316	-0.245	-0.156	-0.118	-0.174	0.375	0.091	-0.185	-0.16
C0118C03___3830421F13Rik_--_RIKEN_cDNA_3830421F13_gene	Fyttd1	Forty-two-three domain containing 1	0.576	0.553	0.58	-0.026	0.197	-0.137	0.324	0.22	0.335	1.583	-0.241	0.251	0.307	0.271	0.215	-0.145	0.216	0.141	1.357	0.78	-0.133	-0.076	-0.08
C0118C05___Atp13a1_--_ATPase_type_13A1	Atp13a1	ATPase type 13A1	0.225	0.617	0.653	-0.533	-0.258	-0.244	-0.387	-0.225	-0.989	0.133	-0.287	-0.183	-0.106	-0.018	-0.444	-0.321	-0.094	-0.049	-0.311	0.101	-0.241	-0.637	-0.024
C0118D03___Dnm2_--_Dynamin_2		Unknown	-0.162	-0.144	-0.026	-0.288	-0.49	-0.374	-0.086	-0.099	-0.357	0.58	-0.318	0.125	-0.453	-0.219	-0.932	0.859	-0.148	-0.383	0.136	0.067	-0.453	0.022	-0.431
C0118D06___Plf_--_Proliferin	Prl2c3	Prolactin family 2, subfamily c, member 4	-0.039	0.435	0.179	-0.241	0.034	0.096	0.093	-0.2	-0.237	0.336	0.073	-0.32	0.272	0.257	0.157	0.442	-0.189	0.016	-0.1	0.704	0.058	-0.909	-0.013
C0118D08___Csh1_--_Chorionic_somatomammotropin_hormone_1	Prl3d1	Prolactin family 3, subfamily d, member 1	-0.412	-0.276	-0.431	-0.594	-0.587	-0.725	-0.189	-0.21	0.113	0.922	-0.563	-0.426	-0.233	-0.344	0.309	-0.061	-0.823	-0.005	0.695	-0.069	-1.272	0.095	-0.278
C0118E09___Oas1a_--_2'-5'_oligoadenylate_synthetase_1G	Oas1a	2'-5' oligoadenylate synthetase 1A	0.198	0.179	0.189	-0.13	0.306	-0.129	-0.034	-0.039	0.138	0.093	0.155	-0.081	0.026	0.109	-0.023	0.633	0.215	0.118	-0.164	0.386	-0.303	0.007	-0.223
C0118G05___Unknown	Fuca2	Fucosidase, alpha-L- 2, plasma	0.167	0.284	0.061	-0.025	-0.379	-0.309	-0.194	-0.136	-0.042	0.383	0.037	0.038	-0.094	-0.458	-0.178	-0.006	-0.211	0.468	0.433	0.855	-0.075	0.188	0.593
C0118G07___B4galt5_--_UDP-Gal_betaGlcNAc_beta_1_4-galactosyltransferase__polypeptide_5	B4galt5	UDP-Gal:betaGlcNAc beta 1,4-galactosyltransferase, polypeptide 5	1.271	1.32	0.992	0.552	0.66	0.511	0.983	0.669	-0.853	0.417	0.87	0.799	0.531	0.426	-0.641	0.138	0.255	0.513	0.181	0.272	-0.106	0.372	0.211
C0119A04___Unknown		Unknown	-0.456	-0.482	-0.325	-0.412	-0.291	-0.542	0.021	-0.141	-0.375	0.488	0.093	0.045	0.05	-0.175	-0.645	0.101	0.276	0.45	0.584	-0.123	0.078	0.186	0.2
C0119B03___Unknown		Unknown	-0.002	0.104	0.09	-0.058	-0.128	-0.25	-0.241	-0.219	-0.325	-0.708	-0.403	-0.154	-0.227	-0.112	-0.631	0.128	-0.381	-0.381	0.072	0.032	-0.03	0.533	-0.033
C0119B07___Unknown		Unknown	0.087	0.065	0.086	0.181	0.169	0.086	0.058	-0.07	0.409	-0.16	-0.083	-0.042	-0.284	-0.332	-0.085	0.254	-0.529	-0.343	1.024	0.665	0.931	0.506	0.217
C0119C03___Unknown		Unknown	-0.016	0.013	0.037	-0.207	-0.125	-0.223	0.057	0.068	0.333	0.996	0.067	-0.22	0.217	0.222	0.257	0.305	-0.027	0.085	0.01	0.138	0.25	0.151	0.104
C0119H10___Unknown		Unknown	0.333	0.53	0.553	-0.19	-0.221	0.148	0.073	0.122	-0.581	-0.122	0.186	0.194	0.183	0.106	-0.375	0.093	0.291	0.179	-0.041	-0.506	-0.204	-0.019	-0.154
C0120A10___Unknown		Unknown	-0.016	-0.16	-0.397	-0.252	-0.07	-0.12	-0.122	-0.097	-1.16	0.586	0.013	-0.276	-0.136	-0.207	-0.445	-0.033	-0.024	-0.06	-0.966	-0.475	0.681	0.285	-0.042
C0120E04___Unknown		Unknown	0.659	0.469	0.78	0.142	0.213	0.424	0.506	0.303	-0.112	0.382	0.394	0.359	0.302	0.138	-0.258	-0.163	-0.075	0.428	0.163	0.528	-0.236	-0.046	-0.577
C0120E07___Unknown		Unknown	0.104	-0.081	-0.008	-0.212	-0.198	-0.393	-0.009	0.042	0.353	0.046	0.304	0.329	0.026	-0.212	-0.475	0.112	-0.19	0.038	0.494	0.279	-0.049	-0.209	-0.051
C0120E11___Sec22l1_--_SEC22_vesicle_trafficking_protein-like_1__S._cerevisiae_	Sec22b	SEC22 vesicle trafficking protein homolog B (S. cerevisiae)	0.163	-0.035	0.147	0.104	0.089	-0.089	0.202	-0.126	0.028	-0.059	-0.117	0.137	0.136	0.098	0.035	-0.012	0.104	0.338	-0.229	-0.115	-0.183	0.193	-0.039
C0120G11___Unknown		Unknown	0.519	0.885	0.352	-0.376	-0.136	-0.263	-0.006	-0.106	-0.488	-0.089	-0.202	0.209	0.232	-0.084	-0.74	0.715	0.354	0.12	-0.455	-0.091	0.306	-0.164	-0.064
C0121A08___3110050K21Rik_--_RIKEN_cDNA_3110050K21_gene	Zc3h13	Zinc finger CCCH type containing 13	-0.102	-0.129	-0.164	-0.328	-0.237	-0.285	-0.172	-0.181	0.167	0.108	0.03	-0.283	-0.087	0.002	-0.584	0.418	-0.138	-0.129	0.006	0.215	0.081	0.119	-0.01
C0121B02___Pcoln3_--_Procollagen__type_III__N-endopeptidase	Chmp1a	Chromatin modifying protein 1A	-0.568	-0.389	-0.224	0.27	0.17	0.014	-0.219	-0.379	-0.074	0.389	-0.121	0.041	-0.33	-0.008	-0.046	0.118	-0.333	-0.32	-0.098	-0.325	-0.032	0.126	0.09
C0121E07___Unknown		Unknown	-0.077	-0.03	-0.383	0.142	0.527	0.061	-0.083	-0.2	-0.731	0.648	-0.038	-0.324	0.13	-0.265	0.05	-0.106	-0.106	0.096	-0.46	-0.419	0.093	0.419	0.028
C0121F06___Arpc4_--_Actin_related_protein_2/3_complex__subunit_4	Arpc4	Actin related protein 2/3 complex, subunit 4	0.249	0.3	0.213	-0.503	-0.226	-0.387	-0.068	0.034	-0.216	-0.156	-0.199	0.061	-0.014	0.012	0.096	-0.225	-0.046	-0.089	-0.233	0.176	0.216	-0.17	-0.084
C0121G08___Unknown		Unknown	0.145	0.228	0.35	-0.182	-0.204	-0.322	0.388	0.559	0.938	0.949	0.201	0.123	0.572	0.601	-0.127	1.082	-0.024	-0.004	0.511	0.339	1.133	-0.01	0.336
C0122C04___Unknown		Unknown	0.204	0.17	0.177	-0.352	0.058	-0.167	-0.068	0.04	0.163	0.406	0.005	0.251	-0.102	-0.049	0.093	-0.126	-0.05	-0.136	0.23	0.379	0.243	-0.13	0.01
C0122E01___Nolc1_--_Nucleolar_and_coiled-body_phosphoprotein_1	Nolc1	Nucleolar and coiled-body phosphoprotein 1	0.285	0.213	0.334	-0.17	-0.207	-0.217	0.086	-0.007	-0.05	0.005	-0.151	-0.14	0.209	0.248	-0.637	0.493	0.026	0.108	-0.079	0.162	0.13	-0.058	-0.146
C0122H03___Sqstm1_--_Sequestosome_1	Sqstm1	Sequestosome 1	1.244	1.27	0.934	0.714	1.316	0.991	1.217	1.255	1.21	1.203	1.536	1.043	1.367	1.267	-0.33	0.087	1.307	1.465	1.334	1.717	0.667	0.989	0.801
C0122H07___Unknown		Unknown	-0.22	-0.112	-0.091	-0.217	-0.204	-0.184	0.575	0.649	0.116	0.438	0.546	0.601	0.508	0.542	-0.067	0.472	0.609	0.471	0.028	0.208	0.709	-0.181	0.122
C0123A12___Rbx1_--_Ring-box_1	Rbx1	Ring-box 1	0.189	-0.078	0.118	0.011	0.07	0.045	-0.251	-0.081	-0.235	0.069	-0.435	-0.298	0.018	-0.017	0.229	0.558	-0.129	-0.214	0.477	0.846	0.014	0.339	-0.121
C0124A03___Unknown		Unknown	0.361	0.317	0.171	-0.098	-0.016	0.021	0.129	0.192	-0.32	-0.034	-0.254	-0.144	-0.016	-0.029	-0.26	0.24	-0.23	-0.245	0.074	0.139	-1.38	0.403	-0.31
C0124D01___Unknown		Unknown	0.426	0.074	0.243	-0.008	0.018	0.027	-0.003	-0.051	0.273	1.016	-0.012	-0.069	-0.048	0.046	-0.222	0.096	0.11	0.184	0.482	0.503	-0.196	-0.049	0.393
C0124D04___H3f3b_--_H3_histone__family_3B	H3f3b	H3 histone, family 3B	-0.23	-0.458	-0.259	-0.344	-0.645	-0.411	-0.448	-0.369	-0.413	-0.377	-0.429	-0.591	-0.473	-0.336	-0.1	-0.21	-0.816	-0.632	-0.145	-0.194	-0.316	-0.121	-0.475
C0124D10___BC003251_--_CDNA_sequence_BC003251	Sh3bp5l	SH3 binding domain protein 5 like	-0.168	0.17	0.329	-0.376	-0.256	-0.412	-0.101	-0.235	-0.369	0.145	0.031	-0.226	-0.161	-0.073	-0.154	-0.158	-0.124	-0.176	0.033	-0.066	-0.297	0.24	-0.154
C0124H04___1700009P03Rik_--_RIKEN_cDNA_1700009P03_gene	Rbm26	RNA binding motif protein 26	-0.28	-0.422	-0.231	-0.495	-0.325	-0.276	0.055	0.238	-0.32	0.131	0.131	-0.052	0.332	0.198	-0.168	0.414	0.416	0.533	0.142	0.139	-0.216	-0.204	0.122
C0124H05___Unknown		Unknown	0.109	0.039	0.042	-0.258	-0.023	-0.177	-0.199	-0.278	-0.634	-0.004	-0.286	-0.326	-0.087	-0.08	-0.204	-0.073	-0.342	-0.205	-0.098	0.18	-1.379	0.132	-0.802
C0139B05___Unknown		Unknown	0.637	0.337	0.559	-0.547	-0.219	-0.391	-0.007	0.058	-0.445	0.181	-0.07	0.405	0.208	-0.252	-0.329	-0.034	0.386	0.039	-0.508	0.189	-0.287	0.016	0.177
C0139F03___Unknown		Unknown	-0.121	-0.243	0.006	-0.218	-0.26	-0.105	-0.467	-0.486	-0.483	-0.051	-0.645	-0.404	-0.408	-0.35	-0.664	0.146	-0.281	-0.27	-0.605	0.21	0.064	-0.027	-0.116
C0139F10___Unknown		Unknown	0.054	0.385	0.087	-0.003	-0.036	-0.284	-0.318	-0.101	-0.186	-0.534	-0.226	-0.289	-0.247	-0.269	-0.208	-0.274	-0.499	0.204	-0.389	-0.224	-0.071	-0.395	-0.012
C0145A01___Unknown		Unknown	-0.514	-0.525	-0.602	-0.203	0.042	-0.009	-0.945	-1.073	-1.295	-0.322	-0.379	-0.646	-0.879	-0.707	-0.397	-0.172	-0.229	-0.189	-0.242	-0.44	-0.254	-0.301	-0.266
C0145A09___Unknown		Unknown	0.185	0.574	0.299	-0.243	-0.093	0.009	0.109	0.168	-0.442	0.385	0.354	0.303	0.081	-0.296	-0.638	0.159	0.188	0.263	0.232	-0.076	-0.259	0.264	0.194
C0145C04___Hspbap1_--_Hspb_associated_protein_1	Hspbap1	Hspb associated protein 1	0.403	0.498	0.442	-0.265	-0.551	-0.383	-0.135	0.048	-0.17	0.308	-0.07	0.045	-0.034	-0.249	-0.694	0.04	-0.209	0.123	-0.169	0.168	-0.283	-0.156	-0.18
C0145F03___Ncl_--_Nucleolin	Ncl	Nucleolin	0.259	0.42	0.278	0.032	0.127	-0.013	0.22	0.423	1.133	0.788	0.735	0.546	0.281	0.207	-0.93	0.578	1.014	0.629	0.887	0.769	-0.014	-0.121	0.271
C0145F05___4732477C12Rik_--_Kinase_interacting_with_leukemia-associated_gene__stathmin_		Transcribed locus, strongly similar to NP_001102269.1 eukaryotic translation elongation factor 1 beta 2 [Rattus norvegicus]	0.235	0.118	0.149	-0.032	-0.162	-0.167	0.01	0.11	-0.245	0.276	-0.128	-0.263	-0.053	0.03	0.05	0.565	0.016	0.038	0.584	0.506	-0.561	0.117	-0.436
C0145H04___Unknown		Unknown	1.15	1.362	1.308	0.613	1.027	0.589	0.324	0.426	1.62	0.651	0.532	0.637	0.557	0.568	0.096	1.084	1.073	1.028	1.349	0.9	0.035	0.224	0.242
C0145H12___Mmp9_--_Matrix_metalloproteinase_9		Transcribed locus	-1.199	-1.27	-1.079	-0.64	-0.423	-1.123	-1.589	-1.676	-0.829	-0.33	-1.747	-1.542	-1.756	-1.606	-1.235	-0.118	-1.617	-1.413	-0.909	-0.85	-0.557	-0.251	-0.572
C0156B01___Unknown		Unknown	0.238	0.351	0.405	0.236	0.108	0.131	0.393	0.293	0.398	0.309	0.3	0.191	0.394	0.375	-0.048	0.976	0.311	0.136	0.415	0.834	0.153	0.304	0.49
C0156E04___AW123240_--_Expressed_sequence_AW123240	Rassf8	Ras association (RalGDS/AF-6) domain family (N-terminal) member 8	0.333	0.02	0.311	-0.43	-0.2	-0.189	0.084	0.054	0.073	0.212	0.073	0.037	-0.168	-0.223	-0.559	0.729	-0.123	-0.078	0.246	0.174	-0.036	-0.587	-0.059
C0156F12___Vil2_--_Villin_2	Ezr	Ezrin	0.534	0.444	0.586	0.191	0.002	0.278	0.462	0.505	0.426	0.293	0.599	0.371	0.792	0.828	-0.448	0.648	0.896	0.799	0.5	0.658	0.015	0.061	0.438
C0156G07___S100a13_--_S100_calcium_binding_protein_A13	S100a13	S100 calcium binding protein A13	0.504	-0.025	0.17	-0.2	-0.308	0.106	-0.24	-0.072	-0.131	0.026	-0.311	-0.32	-0.113	-0.032	-0.207	-0.1	-0.248	-0.246	0.112	0.164	-0.21	-0.041	0.304
C0156H10___Unknown		Unknown	-0.018	0.175	-0.012	-0.314	-0.286	-0.221	0.096	0.09	-0.195	0.284	0.257	-0.012	0.171	0.247	-0.062	-0.01	0.077	0.196	0.093	0.105	0.195	-0.109	0.216
C0157A10___Unknown		Unknown	0.228	0.174	0.064	-0.069	-0.122	-0.088	-0.274	-0.06	-0.274	0.094	-0.228	-0.302	-0.124	-0.183	-0.152	-0.077	-0.263	-0.341	-0.182	-0.229	-0.216	-0.105	-0.264
C0157C08___Psmc5_--_Protease__prosome__macropain__26S_subunit__ATPase_5	Psmc5	Protease (prosome, macropain) 26S subunit, ATPase 5	0.202	0.076	0.195	-0.274	-0.301	-0.055	0.012	0.019	0.202	0.308	0.088	-0.176	0.024	0.015	0.147	0.412	-0.135	0.164	0.714	0.292	0.465	-0.055	-0.008
C0157F04___Unknown		Unknown	0.19	0.487	0.399	-0.355	-0.162	-0.036	-0.21	0.033	-0.646	0.176	0.103	-0.071	-0.219	-0.085	-0.066	-0.068	0.148	0.148	-0.133	-0.195	-0.202	0.005	-0.135
C0157H11___Unknown		Unknown	-1.116	-0.73	-0.775	-0.713	-0.709	-0.697	-1.462	-1.406	-0.62	-0.293	-1.692	-1.55	-1.212	-1.115	-0.223	-0.391	-1.554	-1.216	-0.744	-0.845	-0.169	-0.062	-0.517
C0169B11___Tm4sf14_--_Transmembrane_4_superfamily_member_14	Tspan14	Tetraspanin 14	0.171	-0.194	0.144	-0.069	-0.121	-0.173	0.329	0.298	0.356	0.205	0.148	0.025	0.55	0.46	0.031	-0.105	0.604	0.277	0.014	0.068	0.254	-0.008	-0.027
C0169D05___Unknown		Unknown	-0.026	-0.093	0.047	-0.508	-0.488	-0.776	-0.402	-0.169	-0.338	-0.011	-0.148	-0.339	-0.327	-0.461	-0.57	0.077	-0.26	-0.274	-0.355	-0.225	-0.295	-0.031	-0.207
C0169E01___Ube2a_--_Ubiquitin-conjugating_enzyme_E2A__RAD6_homolog__S._cerevisiae_		Transcribed locus	0.158	0.102	0.102	0.254	-0.054	-0.073	-0.217	-0.236	-0.098	0.097	-0.312	-0.279	-0.145	-0.281	-0.57	-0.103	-0.409	0.025	0.221	0.048	-0.39	-0.21	-0.145
C0170B08___Unknown		Unknown	0.169	0.687	0.302	-0.396	-0.069	0.147	0.196	0.058	-0.387	0.61	0.022	-0.199	-0.262	0.039	-0.609	-0.215	0.233	0.157	-0.508	-0.491	-0.116	-0.617	0.663
C0170E01___Slc38a1_--_Solute_carrier_family_38__member_1		Transcribed locus	0.397	0.156	0.251	-0.131	0.065	-0.278	0.31	0.281	0.021	0.173	0.135	-0.027	0.156	0.276	-0.601	0.497	0.4	0.101	-0.068	0.4	0.315	0.067	-0.105
C0170E11___Unknown		Unknown	0.567	0.513	0.573	0.048	0.327	0.134	0.512	0.426	0.2	0.704	0.294	0.372	0.484	0.402	-0.307	-0.082	0.139	0.275	0.041	0.324	-0.023	0.655	0.213
C0170F03___Unknown		Unknown	0.054	0.161	0.159	-0.212	-0.28	-0.387	-0.123	-0.064	-0.586	-0.165	-0.179	-0.149	-0.297	-0.205	-0.879	-0.2	-0.162	-0.243	-0.401	0.081	0.128	-0.048	-0.326
C0170H02___Unknown		Unknown	0.238	0.075	0.155	-0.08	0.061	-0.005	-0.117	-0.088	-0.481	-0.41	-0.022	-0.263	0.004	0.146	-0.022	0.34	0.042	0.047	-0.144	0.203	0.765	0.603	0.483
C0172A09___Unknown		Unknown	0.313	0.435	0.712	-0.525	-0.375	-0.166	0.043	0.139	-0.537	0.268	-0.227	-0.103	0.201	0.153	0.247	-0.271	0.16	0.051	0.273	0.403	-0.321	-0.178	-0.529
C0172D03___Unknown		Unknown	0.196	0.195	0.397	-0.625	-0.297	-0.431	-0.249	-0.135	-0.758	-0.115	-0.252	-0.251	-0.012	-0.06	0.257	-0.067	-0.12	-0.072	-0.426	-0.085	0.604	0.228	-0.117
C0172D05___Unknown		Unknown	0.22	0.412	0.358	-0.385	-0.128	-0.117	0.111	0.008	-0.46	0.177	0.082	0.2	0.046	0.019	-0.722	-0.066	0.24	0.339	-0.593	0.367	0.31	-0.267	-0.211
C0172E09___Unknown		Unknown	1.299	1.249	1.048	0.682	0.492	0.707	0.228	0.189	0.502	1.057	0.547	0.391	0.572	0.564	-0.216	1.174	0.741	0.741	1.137	0.798	0.278	0.502	0.121
C0172G02___Unknown		Unknown	-0.106	-0.165	-0.074	0.157	-0.205	-0.15	-0.292	-0.324	-0.265	-0.103	-0.108	-0.145	-0.333	-0.135	0.043	0.02	-0.168	0.023	-0.44	0.041	-0.007	0.042	0.233
C0172G03___Unknown		Unknown	-0.109	-0.428	-0.29	-0.447	-0.456	-0.457	-0.272	-0.581	-0.738	0.472	-0.299	-0.361	-0.321	-0.266	-0.018	0.263	-0.214	-0.233	-0.443	-0.03	0.584	0.304	0.642
C0172H01___Unknown		Unknown	0.265	0.294	0.354	-0.402	-0.225	0.027	0.176	0.129	-0.289	0.332	0.284	0.153	0.294	0.264	-0.162	0.1	0.136	0.231	-0.08	0.102	-0.105	-0.021	0.015
C0172H05___Panx1_--_Pannexin_1	Panx1	Pannexin 1	-0.037	0.028	0.188	-0.457	-0.102	-0.598	-0.235	-0.331	0.217	-0.246	-0.334	-0.009	-0.107	-0.28	-0.038	0.089	-0.152	-0.272	0.371	0.206	-0.182	0.403	0.498
C0173C02___Gse1_--_Genetic_suppressor_element_1	Gse1	Genetic suppressor element 1	-0.471	-0.42	-0.402	-1.085	-0.855	-0.894	-0.968	-0.936	-0.67	-0.149	-1.007	-1.006	-0.746	-0.821	-0.285	-0.251	-0.519	-0.611	-0.145	-0.448	0.078	0.047	-0.503
C0173F08___Myo1c_--_Myosin_IC	Myo1c	Myosin IC	0.141	0.067	-0.071	-0.236	-0.131	-0.093	-0.201	-0.132	-0.031	0.459	-0.164	-0.463	-0.297	-0.139	-0.303	0.624	-0.182	-0.149	-0.018	-0.074	0.029	-0.03	0.497
C0173G03___Unknown		Unknown	0.447	0.37	0.421	-0.078	0.095	0.128	0.286	0.206	-0.224	0.132	0.151	0.329	0.212	0.281	-0.752	0.391	0.279	0.142	-0.081	0.202	0.189	0.22	-1.499
C0173G04___Unknown		Unknown	0.411	0.552	0.685	0.285	0.561	0.403	0.342	0.448	1.029	0.761	0.473	0.418	0.469	0.379	-0.108	0.303	0.761	0.743	0.583	0.157	0.475	0.18	0.647
C0173H02___Unknown		Unknown	0.614	0.251	0.478	-0.219	0.077	-0.209	0.049	-0.015	-1.128	-0.153	0.173	0.072	0.25	-0.03	-0.026	0.079	-0.19	-0.777	-0.265	-0.301	0.566	0.048	-0.039
C0174C08___Unknown		Unknown	0.664	0.33	0.216	0.482	0.213	0.575	0.613	0.478	-0.246	2.173	0.469	0.377	0.439	0.396	0.23	-0.348	0.195	0.266	0.418	0.664	0.575	0.086	0.684
C0174D09___Unknown		Unknown	-0.25	-0.397	-0.239	-0.289	-0.21	-0.593	-0.696	-0.744	-0.809	-0.076	-0.814	-0.746	-0.695	-0.677	-0.778	-0.24	-0.773	-0.527	-0.185	-0.413	-0.586	-1.136	0.327
C0174D12___Crsp9_--_Cofactor_required_for_Sp1_transcriptional_activation__subunit_9	Med7	Mediator complex subunit 7	0.601	0.217	0.426	-0.184	0.015	0.155	0.44	0.321	0.362	-0.057	0.407	0.053	0.443	0.465	-0.145	-0.106	0.409	0.282	-0.065	0.201	0.198	-0.813	0.175
C0174E08___Rab2_--_RAB2__member_RAS_oncogene_family	Rab2a	RAB2A, member RAS oncogene family	0.175	0.208	0.332	-0.297	-0.214	-0.337	0.179	0.246	0.134	0.256	0.129	0.215	0.278	0.017	-0.036	-0.031	0.21	0.252	0.084	0.173	-0.462	0.38	0.468
C0174F08___Eif3s1_--_Eukaryotic_translation_initiation_factor_3__subunit_1_alpha	Eif3j	Eukaryotic translation initiation factor 3, subunit J	-0.056	0.066	0.076	-0.267	-0.14	-0.044	-0.003	-0.105	0.4	0.791	-0.003	-0.12	0.181	0.059	-0.114	-0.411	-0.072	0.209	0.247	0.284	-0.746	-0.807	-0.006
C0174H06___Unknown		Unknown	-0.29	-0.294	-0.138	-0.527	-0.507	-0.627	-0.959	-0.937	-1.098	-0.101	-0.839	-0.647	-0.747	-0.796	-0.95	-0.509	-0.764	-0.343	-0.865	-0.536	-0.132	0.309	-0.023
C0176A09___Unknown		Unknown	0.267	0.544	0.447	-0.14	-0.116	0.03	0.126	0.079	-0.119	0.345	-0.053	0.058	-0.128	-0.333	-0.006	-0.235	-0.299	-0.284	0.471	0.292	-0.519	-0.11	-0.202
C0176B12___Unknown		Unknown	0.179	0.134	0.071	-0.333	-0.222	-0.17	0.118	0.13	-0.314	0.098	0.278	0.054	0.143	0.103	0.004	-0.097	0.201	0.221	0.306	0.306	-0.307	-0.587	-0.266
C0176C10___2700050P07Rik_--_RIKEN_cDNA_2700050P07_gene	Itfg2	Integrin alpha FG-GAP repeat containing 2	0.113	0.553	0.342	-0.311	-0.432	0.012	0.074	0.201	-0.069	0.399	-0.104	0.486	0.492	0.376	-0.063	0.133	0.1	-0.088	-0.055	-0.227	-0.162	-0.279	-0.039
C0176G03___Unknown		Unknown	-0.172	0.019	0.008	-0.497	-0.309	-0.523	-0.6	-0.404	-0.233	-0.131	-0.647	-0.278	-0.41	-0.593	-0.905	0.3	-0.461	-0.403	-0.274	-0.383	0.074	-0.072	0.18
C0177A01___Cndp2_--_RIKEN_cDNA_2900046H12_gene	Cndp2	CNDP dipeptidase 2 (metallopeptidase M20 family)	0.93	0.59	0.839	0.183	0.256	0.094	0.482	0.58	0.263	0.212	0.14	-0.002	0.789	0.937	-0.52	0.615	0.879	0.794	-0.053	0.499	0.307	0.181	0.515
C0177A06___Plxnb2_--_Plexin_B2	Plxnb2	Plexin B2	0.314	0.081	0.383	-0.094	-0.124	0.153	0.01	-0.04	0.085	0.106	0.028	-0.083	0.098	0.24	-0.855	0.093	-0.206	0.035	0.06	0.182	-0.257	0.287	0.135
C0177B01___Unknown		Unknown	-1.877	-1.161	-1.316	-1.494	-0.859	-1.449	-2.552	-2.673	-1.399	-1.047	-2.404	-2.105	-2.336	-2.648	-1.226	-0.549	-2.064	-1.771	-1.28	-1.324	-0.263	-0.424	-0.907
C0177E11___Unknown	Ccdc49	Coiled-coil domain containing 49	0.206	0.138	0.309	-0.329	-0.278	-0.238	0.003	0.043	-0.169	-0.109	0.235	-0.09	-0.103	0.198	0.001	-0.353	-0.038	0.075	-0.148	-0.186	0.054	0.002	-0.239
C0177F01___CDNA__clone_Y0G0121A11__strand_plus__reference_ENSEMBL_Mouse-Transcript-ENST_ENSMUST00000033720__based_on_BLAT_search	4932441K18Rik	RIKEN cDNA 4932441K18 gene	0.061	0.163	0.013	-0.46	-0.16	-0.308	-0.12	-0.274	-0.341	0.007	-0.208	-0.314	-0.025	-0.028	-0.199	-0.27	-0.278	-0.046	-0.556	-0.367	0.18	0.21	-0.131
C0177F08___5730449L18Rik_--_DNA_Segment__Chr_6__Mouse_Genome_Informatics_32	Tsen15	TRNA splicing endonuclease 15 homolog (S. cerevisiae)	0.462	0.858	0.718	-0.213	-0.007	-0.384	0.238	0.27	-0.443	0.349	0.118	-0.087	0.462	0.309	-0.276	-0.178	0.266	0.16	0	0.168	0.194	0.462	0.318
C0178A10___Unknown		Unknown	0.394	0.204	0.35	-0.095	0.13	-0.136	-0.076	-0.01	-0.055	0.101	-0.195	0.111	0.068	0.157	-0.279	-0.164	-0.062	0.023	0.997	-0.263	0.07	0.075	0.087
C0178C03___Unknown		Unknown	-1.613	-1.353	-1.736	-0.995	-1.321	-0.987	-1.843	-1.783	-1.753	-0.563	-1.531	-1.895	-1.748	-1.656	-1.653	-0.729	-2.34	-2.148	-0.863	-0.616	-0.651	-0.673	-0.793
C0178C11___Igf2bp1_--_Insulin-like_growth_factor_2__binding_protein_1	Igf2bp1	Insulin-like growth factor 2 mRNA binding protein 1	-0.37	-0.187	0.139	-0.696	-0.55	-0.371	-1.165	-0.911	-0.473	0.006	-1.157	-0.701	-0.875	-0.443	-0.213	-0.319	-0.639	-0.815	-0.513	-0.522	-0.238	-0.18	-0.103
C0178G03___Unknown		Unknown	0.207	0.227	0.212	-0.123	0.07	-0.158	0.468	0.318	0.748	0.842	0.154	0.211	0.429	0.393	0.301	0.989	0.083	0.101	0.726	0.298	0.378	0.188	-0.07
C0179D08___Unknown		Unknown	0.076	0.259	0.389	-0.052	-0.054	-0.083	0.04	0.149	-0.474	-0.022	0.049	-0.183	0.069	0.157	-0.372	0.004	0.094	0.278	0.141	0.295	0.245	0.328	0.289
C0179G08___Unknown		Unknown	0.507	0.436	0.488	0.221	0.285	0.345	0.321	0.258	0.006	0.283	0.204	0.101	-0.017	0.139	-0.802	0.376	0.026	-0.107	0.403	0.194	0.543	0.458	0.226
C0179H02___Unknown		Unknown	0.357	0.566	0.464	0.286	0.076	0.069	-0.075	0.161	-0.654	-0.054	0.092	0.082	0.249	0.168	-0.252	-0.111	0.426	-0.05	-0.215	-0.01	0.03	-0.021	0.009
C0180F12___Unknown		Unknown	-0.33	-0.042	-0.404	-0.078	-0.231	-0.249	-0.785	-0.709	-0.41	-0.917	-0.625	-0.62	-0.717	-0.747	-0.215	-0.204	-0.726	-0.711	-0.742	-0.74	-0.354	0.805	-0.443
C0180H01___Unknown		Unknown	0.401	0.271	0.332	-0.142	0.08	-0.112	0.467	0.452	0.009	-0.26	0.445	0.176	0.43	0.49	-0.005	0.228	0.486	0.307	-0.014	-0.243	-0.009	-0.287	-0.036
C0181G01___Unknown		Unknown	0.049	0.044	0.246	-0.29	-0.25	-0.382	-0.306	-0.166	-0.458	-0.27	-0.096	0.14	-0.107	-0.147	-0.878	-0.042	-0.102	-0.217	-0.209	-0.165	0.344	-0.263	0.107
C0181H05___Cnot10_--_CCR4-NOT_transcription_complex__subunit_10	Cnot10	CCR4-NOT transcription complex, subunit 10	0.295	0.363	0.244	-0.033	-0.114	-0.163	0.188	0.228	0.208	0.128	0.31	0.297	0.404	0.49	0.101	-0.091	0.63	0.627	-0.126	-0.071	0.353	-0.302	-0.009
C0181H07___Unknown		Unknown	0.33	0.835	-0.065	-0.384	-0.224	-0.168	-0.005	-0.151	-1.138	-0.13	-0.105	0.078	0.163	0.105	-0.709	-1.037	-0.071	0.19	-0.517	-0.131	-0.034	-0.243	-0.255
C0181H08___Unknown		Unknown	0.759	0.724	0.566	0.516	0.507	0.35	0.255	0.387	0.154	0.097	0.321	0.359	0.267	0.177	-0.333	0.535	0.279	0.174	0.329	0.306	0.558	0.5	0.107
C0181H12___Unknown		Unknown	0.325	0.295	0.673	-0.452	-0.267	-0.579	-0.16	-0.198	-0.605	0.187	0.265	-0.343	-0.051	-0.028	-0.412	-0.065	-0.349	0.204	-0.264	0.201	0.22	-0.204	-0.048
C0182A03___Txndc9_--_Thioredoxin_domain_containing_9	Txndc9	Thioredoxin domain containing 9	0.195	0.332	0.421	-0.383	-0.335	-0.157	0.125	0.241	0.065	0.287	0.327	0.328	0.258	-0.501	0.214	-0.363	0.235	0.309	0.363	-0.186	-1.533	-0.496	-0.195
C0182G09___Unknown		Unknown	-0.016	-0.151	-0.075	0.183	0.425	0.058	0.062	-0.112	-0.467	-0.895	0.042	-0.055	-0.163	-0.061	-0.127	-0.025	0.032	0.091	0.516	-0.148	-0.133	0.158	0.036
C0182H03___Unknown		Unknown	-0.023	0.035	-0.007	-0.186	-0.194	-0.301	-0.49	-0.237	-0.39	-0.615	-0.503	-0.265	-0.181	-0.255	-0.799	-0.117	-0.286	-0.476	-0.456	0.284	0.259	-0.176	-0.263
C0183A11___Appbp2_--_Amyloid_beta_precursor_protein__cytoplasmic_tail__binding_protein_2	Appbp2	Amyloid beta precursor protein (cytoplasmic tail) binding protein 2	-0.283	0.026	-0.21	-0.428	-0.232	-0.212	0.115	0.109	-0.142	0.348	0.283	0.401	0.019	0.109	-0.176	-0.08	0.143	0.237	0.011	0.503	-0.148	0.695	0.104
C0183B10___Calm1_--_Calmodulin_1	Calm1	Calmodulin 1	0.261	0.075	0.266	0.03	0.098	0.422	-0.002	-0.116	-0.17	-0.053	0.073	-0.027	0.064	-0.002	0.325	0.936	0.147	0.031	0.243	-0.099	0.061	0.187	0.159
C0183B12___Gene_model_9___NCBI_	Gm9	Gene model 9, (NCBI)	-0.383	-0.33	-0.041	-0.539	-0.583	-0.906	-0.737	-0.649	-0.538	0.593	-0.62	-0.643	-0.566	-0.582	-0.066	-0.164	-0.412	-0.418	-0.314	-0.451	-0.807	-0.296	-0.388
C0183D05___Slc39a10_--_Solute_carrier_family_39__zinc_transporter___member_10	Slc39a10	Solute carrier family 39 (zinc transporter), member 10	-0.133	0.045	0.096	-0.131	0.005	-0.17	-0.324	-0.282	0.012	0.06	-0.194	-0.189	-0.18	-0.193	-0.777	-0.154	-0.177	-0.188	-0.177	-0.062	-0.139	0.055	0.05
C0183E11___Unknown		Unknown	0.587	0.556	0.456	0.349	0.615	0.391	0.273	0.506	0.824	1.072	0.651	0.375	0.467	0.463	-0.603	-0.157	0.707	0.232	0.323	0.231	0.368	0.319	0.32
C0183F04___Transcribed_locus	C79267	Expressed sequence C79267	0.237	0.052	0.079	-0.095	-0.099	0.383	-0.157	-0.06	-0.339	-0.827	-0.269	-0.291	-0.273	-0.163	0.019	-0.156	-0.413	-0.458	-0.277	-0.102	-0.25	-0.118	0.011
C0183G11___Atp1b1_--_ATPase__Na+/K+_transporting__beta_1_polypeptide	Atp1b1	ATPase, Na+/K+ transporting, beta 1 polypeptide	-0.942	-1.1	-0.786	-0.664	-0.953	-0.477	-1.115	-0.932	-1.057	-0.792	-0.932	-0.806	-1.332	-1.374	-0.505	-0.504	-1.412	-1.555	-1.074	-1.083	-0.749	-0.808	-1.289
C0183H12___Itgb1_--_Integrin_beta_1__fibronectin_receptor_beta_	Itgb1	Integrin beta 1 (fibronectin receptor beta)	-0.952	-0.577	-1.033	-1.03	-1.034	-0.776	-1.16	-1.371	-1.754	-1.05	-1.467	-1.381	-1.307	-1	-0.429	-0.334	-1.741	-1.671	-1.195	-0.593	-0.344	0.368	-0.79
C0184E02___1110021E09Rik_--_RIKEN_cDNA_1110021E09_gene		Transcribed locus	-0.392	-0.107	-0.299	-0.365	-0.524	-0.413	0.253	0.172	0.097	0.256	0.35	0.541	0.281	0.264	0.498	-0.007	0.341	0.377	0.569	0.222	-0.064	0.374	0.671
C0184E04___Unknown		Unknown	0.437	0.52	0.001	0.186	-0.06	0.064	0.317	0.324	-0.662	0.249	0.231	0.235	0.277	0.286	-0.937	0.53	0.108	0.138	-0.245	0.014	0.24	0.646	0.51
C0185B02___Nat5_--_Expressed_sequence_AU022840	Nat5	N-acetyltransferase 5 (ARD1 homolog, S. cerevisiae)	-0.311	-0.239	-0.022	-0.105	-0.246	-0.389	-0.082	-0.279	0.198	0.041	-0.125	-0.248	-0.108	-0.239	0.171	0.022	0.04	0.145	-0.133	-0.121	-0.02	-0.189	-0.16
C0185B07___Unknown		Unknown	0.327	0.51	0.132	0.034	-0.069	0.117	0.033	0.034	0.023	0.106	0.111	0.1	0.083	0.238	-0.481	-0.293	0.097	0.242	0.068	-0.203	-0.227	0.025	-0.02
C0185C09___Zbtb10_--_Zinc_finger_and_BTB_domain_containing_10	Zbtb10	Zinc finger and BTB domain containing 10	0.023	-0.085	-0.038	-0.004	-0.167	-0.295	-0.083	0.045	-0.226	0.211	-0.099	-0.263	-0.224	-0.112	-0.074	-0.259	-0.044	0.029	-0.033	-0.093	0.115	-0.245	-0.355
C0185D04___Unknown		Unknown	0.064	0.26	0.196	-0.037	-0.119	-0.105	-0.011	-0.181	0.08	0.451	-0.188	0.046	-0.179	-0.119	-0.416	-0.171	-0.259	-0.313	0.044	0.551	0.37	0.254	-0.351
C0185E08___Unknown		Unknown	0.232	0.202	0.07	-0.581	-0.488	-0.725	-0.548	-0.421	-0.866	0.144	-0.513	-0.579	-0.254	-0.062	-0.049	-0.24	-0.545	0.191	-0.268	-0.183	-0.29	0.009	-0.202
C0185G02___Unknown		Unknown	0.102	0.222	0.188	-0.063	-0.043	-0.22	0.009	0.138	-0.125	0.607	0.218	0.05	0.052	0.034	-0.147	0.165	-0.069	0.063	-0.297	0.138	-0.022	0.37	-0.018
C0185H03___Unknown		Unknown	0.152	0.166	0.128	-0.134	-0.273	0.259	0.018	0.01	-0.209	0.068	0.075	0.188	-0.121	-0.082	-0.371	-0.001	0.005	-0.173	-0.175	-0.02	-0.176	-0.26	-0.267
C0186A01___Ccne2_--_Cyclin_E2	Ints8	Integrator complex subunit 8	-0.194	-0.295	-0.048	-0.242	-0.19	-0.461	-0.482	-0.459	-0.104	0.359	-0.423	-0.322	-0.385	-0.745	-0.116	-0.092	-0.252	-0.029	0.08	-0.036	-0.507	-0.301	0.622
C0186A03___Unknown		Unknown	-0.167	0.332	0.067	0.203	-0.002	0.248	-0.134	-0.082	-0.754	0.269	-0.014	0.864	-0.4	-0.5	-0.772	0.599	-0.118	-0.052	-0.312	-0.64	0.064	0.071	0.076
C0186E01___Unknown		Transcribed locus	-0.139	-0.262	-0.23	-0.218	-0.266	-0.4	0.331	0.355	0.156	0.273	0.384	0.72	0.062	0.234	-0.133	-0.247	0.141	-0.174	-0.08	-0.045	-0.167	0.022	-0.029
C0186F04___Unknown		Unknown	-0.166	0.15	0.183	-0.276	-0.292	-0.183	-0.083	0.045	0.821	1.035	0.212	0.033	0.286	0.273	-0.053	-0.069	0.268	0.308	0.227	0.04	0.214	0.026	-0.102
C0186G05___Transcribed_locus	Samd8	Sterile alpha motif domain containing 8	0.455	0.147	0.012	-0.191	0.013	-0.217	-0.031	-0.111	-0.243	-0.063	-0.128	-0.335	-0.017	-0.186	0.1	-0.104	-0.124	0.044	-0.171	-0.06	-0.195	0.302	0.14
C0186H12___4632412E09Rik_--_RIKEN_cDNA_4632412E09_gene		Transcribed locus, strongly similar to XP_001111420.1 PREDICTED: similar to basic transcription factor 3-like 4 isoform 2 [Macaca mulatta]	0.26	0.109	0.32	-0.176	-0.087	-0.321	0.287	0.389	0.385	0.041	0.28	0.251	0.262	0.498	0.26	0.287	0.482	0.183	0.563	-0.134	-0.338	0.03	-0.143
C0187A11___Unknown		Unknown	2.144	1.999	1.811	1.104	1.419	1.663	2.06	1.891	0.761	0.212	1.38	1.315	2.117	2.181	0.408	0.362	1.566	2.045	0.342	0.759	-0.057	0.598	0.555
C0187G03___Unknown		Unknown	0.252	0.295	0.253	-0.147	-0.162	-0.382	0.204	0.167	0.442	0.361	0.138	-0.083	0.076	0.061	-0.182	-0.075	0.175	0.245	0.446	0.06	-0.007	0.352	-0.297
C0188D08___Limk1_--_LIM-domain_containing__protein_kinase	Limk1	LIM-domain containing, protein kinase	-0.048	-0.19	-0.239	0.036	-0.491	0.152	-0.621	-0.367	-0.683	0.367	-0.339	-0.359	-0.363	-0.191	0.297	-0.164	-0.214	-0.212	-0.04	0.059	-0.225	-0.058	0.055
C0188E06___Unknown		Unknown	-2.868	-2.211	-2.005	-2.275	-2.012	-2.889	-4.169	-4.718	-1.7	-1.312	-3.498	-3.278	-3.54	-3.483	-0.596	-0.629	-3.42	-3.19	-1.998	-1.968	-1.119	-0.781	-0.561
C0188H06___Unknown		Unknown	0.264	-0.01	0.407	0.03	0.026	0.014	-0.023	0.09	-0.14	-0.029	-0.002	0.247	0.138	0.007	-0.299	0.936	0.012	0.214	-0.3	-0.064	-0.054	-0.024	-0.367
C0188H09___Unknown		Unknown	0.053	0.078	-0.14	-0.317	-0.063	-0.224	0.096	0.094	-0.481	0.049	0.155	0.048	0.106	0.172	-0.216	0.046	0.127	0.02	-0.442	-0.064	0.026	0.459	-0.893
C0188H12___Apxl_--_Apical_protein__Xenopus_laevis-like		Transcribed locus	0.33	-0.077	0.26	-0.036	-0.017	-0.125	-0.15	-0.234	-0.197	0.042	-0.28	-0.312	-0.225	-0.208	-0.452	0.351	0.004	0.014	-0.144	-0.178	-0.023	-0.13	-0.021
C0189C10___Mak3_--_Mak3_homolog__S._cerevisiae_	Nat13	N-acetyltransferase 13	-0.181	0.357	0.167	0.058	-0.204	-0.179	-0.031	-0.248	-0.251	-0.144	-0.15	-0.124	0.057	0.125	-0.023	0.596	-0.389	-0.201	0.2	0.039	-0.194	0.056	0.194
C0189F10___Grinl1a_--_Glutamate_receptor__ionotropic__N-methyl_D-aspartate-like_1A	Grinl1a	Glutamate receptor, ionotropic, N-methyl D-aspartate-like 1A	-0.467	-0.349	-0.416	-0.578	-0.811	-1.109	-0.137	-0.443	0.24	0.417	-0.639	-0.604	-0.757	-0.616	0.29	-0.304	-1.178	-1.045	-0.317	-0.054	0.305	-0.077	-0.373
C0191A03___0610042I15Rik_--_RIKEN_cDNA_0610042I15_gene	Ykt6	YKT6 homolog (S. Cerevisiae)	-0.002	0.123	0.557	-0.152	0.016	-0.071	-0.251	-0.279	-0.509	0.188	-0.178	-0.221	-0.118	-0.195	-0.576	-0.339	-0.354	0.058	-0.084	0.398	0.275	0.389	0.049
C0191A07___Unknown		Unknown	0.691	0.55	0.733	0.325	0.602	0.15	0.311	0.348	-0.334	0.393	0.226	0.168	-0.227	0.016	-0.663	0.842	-0.144	-0.009	0.13	0.498	0.367	0.096	-0.129
C0191D04___2310040A13Rik_--_RIKEN_cDNA_2310040A13_gene	Wdr20a	WD repeat domain 20a	-0.008	0.427	-0.262	-0.091	-0.039	-0.113	0.296	0.184	-0.181	-0.301	0.147	0.108	0.041	0.088	0.325	-0.167	0.051	0.267	-0.073	0.202	-0.088	0.034	-0.105
C0191F09___Tcf7_--_Transcription_factor_7__T-cell_specific	Tcf7	Transcription factor 7, T-cell specific	0.042	-0.18	-0.054	-0.449	-0.356	-0.128	-0.464	-0.374	-0.128	0.04	-0.406	-0.612	-0.208	-0.137	-0.027	-0.08	-0.181	0.117	-0.067	0.127	0.267	0.271	-0.345
C0191H04___Unknown		Unknown	-0.027	0.034	-0.202	0.051	0.013	0.106	-0.274	-0.117	-0.078	0.222	0.036	0.182	0.301	-0.079	0.315	-0.415	0.012	0.181	-0.078	0.118	-0.138	-0.68	-0.143
C0191H09___Unknown		Unknown	-0.666	-0.888	-0.693	-0.711	-0.866	-0.669	-1.18	-1.032	-0.768	-0.181	-0.897	-0.799	-0.983	-1.036	-0.409	0.694	-1.453	-1.12	-0.438	-0.717	-0.132	-0.237	-0.335
C0191H12___Nubp2_--_Nucleotide_binding_protein_2	Nubp2	Nucleotide binding protein 2	0.454	0.42	0.665	-0.027	-0.269	-0.02	0.069	0.149	0.107	0.699	-0.042	0.247	0.303	0.346	0.68	-0.084	-0.348	-0.118	0.505	0.489	-0.092	0.288	0.113
C0192A07___Unknown		Unknown	0.455	0.33	0.484	0.032	0.009	-0.053	0.439	0.277	0.24	0.727	0.288	0.011	0.362	0.299	0.104	-0.034	-0.018	0.031	0.703	0.233	-0.071	1.086	0.119
C0192B08___Apoa1bp_--_Apolipoprotein_A-I_binding_protein	Apoa1bp	Apolipoprotein A-I binding protein	-0.815	-1.004	-0.94	-0.948	-0.798	-0.677	-1.272	-1.228	-1.677	-0.781	-1.153	-0.924	-1.443	-1.234	-0.12	-0.708	-1.582	-1.579	-1.294	-0.787	-0.471	-0.061	-1.15
C0192C02___Unknown		Unknown	0.223	0.618	0.17	-0.087	-0.066	0.035	0.354	0.362	0.061	0.255	0.265	0.374	0.303	-0.134	0.261	-0.127	0.33	0.58	0.311	0.383	0.088	-0.421	-0.052
C0192C07___Unknown		Unknown	0.193	0.412	0.263	-0.327	-0.509	-0.458	-0.126	-0.232	-0.213	-0.051	-0.37	-0.249	-0.467	-0.294	-0.205	-0.095	-0.415	-0.341	-0.616	-0.549	0.133	-0.176	0.01
C0192F12___Unknown		Unknown	-0.1	0.244	0.262	-0.267	-0.006	-0.278	0.069	0.112	0.128	1.034	0.086	0.016	0.08	0.236	0.159	-0.155	-0.132	0.094	0.572	0.191	-0.372	0.238	-0.162
C0192G09___Unknown	Nutf2	Nuclear transport factor 2	-0.103	0.255	0.194	-0.162	-0.011	-0.182	0.183	0.231	-0.208	0.214	-0.109	-0.116	0.381	0.261	0.133	-0.189	-0.014	0.289	0.334	0.273	0.042	0.706	-0.243
C0193D06___Unknown		Unknown	-0.489	-0.631	-0.512	-0.508	-0.389	-0.33	-0.238	-0.13	0.957	0.513	-0.36	-0.246	-0.317	-0.226	0.163	0.121	-1.092	-0.84	0.954	0.003	0.307	-0.627	-0.228
C0193E02___Unknown		Unknown	-0.213	0.383	-0.042	-0.488	-0.376	-0.377	-0.252	-0.483	-0.921	-0.018	-0.195	-0.166	-0.077	-0.49	0.055	-0.138	-0.132	-0.128	-0.17	-0.277	0.067	-0.232	0.11
C0195C02___Unknown		Unknown	0.062	-0.214	-0.106	-0.217	-0.428	-0.352	-0.083	-0.259	-0.359	-0.055	-0.464	-0.411	-0.062	-0.078	-0.482	-0.133	-0.349	-0.269	-0.289	0.087	0.004	-0.183	-0.347
C0195C06___Unknown		Unknown	-0.291	-0.008	-0.204	-0.156	-0.204	-0.079	0.133	-0.151	1.304	0.096	-0.286	-0.409	-0.004	-0.228	0.038	-0.207	-0.332	-0.263	-0.353	-0.214	0.117	-0.362	0.383
C0195H06___Unknown		Unknown	-0.847	-1.076	-1.074	-0.907	-1.262	-0.977	-1.288	-1.321	-0.189	-0.872	-1.447	-1.455	-1.437	-1.174	-0.116	-0.152	-1.989	-2.123	-0.454	-0.156	-0.296	-0.719	-0.421
C0196G08___Unknown		Unknown	0.436	0.174	0.184	0.09	0.122	0.153	0.214	0.276	1.006	0.347	0.119	0.062	0.083	0.169	0.353	0.067	0.162	0.066	0.318	0.354	0.295	0.433	0.011
C0196G09___Unknown		Unknown	-0.698	-0.685	-0.971	-0.591	-0.78	-0.532	-1.184	-1.249	-0.636	-1.157	-1.27	-1.223	-1.168	-1.089	-0.087	-0.464	-1.322	-1.319	-0.879	-0.668	-0.127	0.139	-0.398
C0198C07___Unknown		Unknown	0.545	0.228	0.248	-0.151	-0.34	-0.345	-0.186	-0.047	-0.89	0.115	0.247	-0.281	-0.112	-0.052	-0.779	-0.286	-0.11	-0.044	-0.422	-0.28	-0.128	-0.616	-0.014
C0198G07___Unknown		Unknown	-0.005	0.147	0.08	0.001	0.003	0.043	-0.092	0.017	0.012	0.397	-0.007	-0.118	-0.023	-0.011	0.121	0.263	-0.181	-0.418	-0.15	-0.431	0.287	0.404	0.599
C0198H01___Unknown		Unknown	0.009	-0.042	-0.015	-0.136	0.119	-0.193	-0.32	-0.253	-0.1	-0.264	-0.289	-0.317	-0.419	-0.37	-0.786	-0.192	-0.004	-0.497	-0.858	-0.662	0.021	-0.121	0.325
G0100A10___Hspd1_--_Heat_shock_protein_1__chaperonin_	Hspd1	Heat shock protein 1 (chaperonin)	0.755	0.676	0.714	0.514	0.309	0.396	0.475	0.456	0.692	0.181	0.409	0.469	0.706	0.595	0.063	0.015	0.841	0.473	0.254	-0.133	-0.264	0.338	0.035
G0100D01___Unknown		Unknown	0.179	0.331	0.42	-0.048	0.08	0.529	0.237	0.253	-0.075	-1.085	0.111	0.108	0.433	0.398	-0.066	-0.206	0.523	0.229	-0.336	0.3	0.148	0.142	0.952
G0100H09___5430432P15Rik_--_RIKEN_cDNA_5430432P15_gene	Tnks2	Tankyrase, TRF1-interacting ankyrin-related ADP-ribose polymerase 2	-0.093	-0.286	-0.554	0.607	0.196	0.413	-0.548	-0.478	-0.12	0.204	-0.504	-0.316	-0.515	-0.68	-0.037	0.412	-0.841	-0.462	-0.267	-0.383	0.212	-0.284	0.636
G0101B05___Unknown		Unknown	-0.25	-0.396	-0.329	-0.069	-0.117	0.002	-0.789	-0.657	-0.375	-0.622	-0.848	-0.631	-0.858	-0.697	-0.776	-0.189	-0.773	-0.738	-0.694	-0.652	0.069	-0.14	-0.246
G0101D09___Unknown		Unknown	-0.173	-0.455	-0.359	-0.191	-0.529	-0.248	-0.688	-0.647	-0.221	-0.042	-0.374	-0.388	-0.529	-0.383	-0.068	-0.098	-0.504	-0.237	-0.021	-0.063	-0.62	-0.104	0.317
G0101E09___Unknown		Unknown	-0.224	-0.188	-0.022	-0.391	-0.397	-0.545	-0.876	-0.82	-0.302	-0.261	-0.826	-0.645	-0.672	-0.766	-0.373	-0.28	-1.094	-0.726	-0.505	-0.294	-0.648	-0.14	0.161
G0101F05___Unknown		Unknown	0.159	0.084	0.232	-0.454	-0.361	-0.35	0.093	0.15	-0.033	0.153	-0.277	-0.187	0.107	0.078	0.087	0.665	-0.135	0.363	0.091	0.195	-0.563	-0.158	-0.229
G0102B09___Unknown		Unknown	0.065	0.098	0.09	-0.299	-0.163	-0.177	-0.236	-0.06	-0.092	0.093	-0.25	-0.221	-0.038	-0.133	-0.039	-0.277	-0.258	-0.195	-0.058	0.429	0.167	0.244	-0.48
G0102C11___Unknown		Unknown	1.108	0.756	1.018	0.749	1.106	0.693	0.158	-0.014	0.696	-0.068	0.393	0.228	0.681	0.487	0.419	-0.074	1.005	0.811	0.992	1.003	0.414	0.526	0.564
G0102F06___Unknown		Unknown	0.801	0.868	0.69	0.27	0.322	0.252	0.547	0.541	0.344	-0.081	0.427	0.324	0.676	0.506	0.196	-0.098	0.715	0.5	0.235	0.492	-2.423	-0.02	-0.058
G0102G05___Unknown		Unknown	0.191	0.215	-0.035	0.252	0.055	0.466	0.124	0.197	0.344	2.741	0.124	0.019	0.104	0.147	0.217	0.138	-0.1	0.093	-0.295	0.402	0.203	-0.243	-0.241
G0103C02___Atp1a1_--_ATPase__Na+/K+_transporting__alpha_1_polypeptide	Atp1a1	ATPase, Na+/K+ transporting, alpha 1 polypeptide	0.411	0.105	0.212	0.662	0.83	0.584	0.328	0.156	-0.114	0.118	0.136	0.2	0.191	0.386	-0.27	0.098	0.107	0.157	-0.777	-0.491	-0.116	0.012	0.032
G0103G10___Mga_--_MAX_gene_associated	Mga	MAX gene associated	-0.063	-0.046	-0.189	-0.242	-0.135	-0.075	0.107	-0.019	0.211	0.291	0.17	0.104	0.007	0.336	0.142	0.068	0.31	0.218	-0.017	0.02	-0.142	0.045	0.015
G0103G11___Unknown		Unknown	0.326	0.217	0.252	0.146	0.141	0.026	0.008	0.077	-0.221	0.075	-0.01	-0.112	0.052	0.166	0.158	-0.18	0.142	0.02	0.172	0.494	0.002	0.351	0.062
G0104C07___Unknown		Unknown	-0.53	-0.512	-0.767	-0.128	-0.37	-0.264	-1.176	-1.268	-1.216	-1.151	-0.816	-0.801	-1.274	-1.156	-0.221	-0.24	-1.137	-1.365	-1.299	-0.973	-0.397	-0.29	-0.463
G0104C11___Unknown		Unknown	0.049	0.129	-0.17	-0.062	-0.187	0.047	0.022	0.07	-0.491	-0.121	0.056	0.278	0.299	0.196	-0.025	0.243	0.433	0.002	-0.446	0.133	0.347	0.268	-0.73
G0104D03___Blmh_--_Bleomycin_hydrolase	Blmh	Bleomycin hydrolase	-0.47	-0.64	-0.876	-0.693	-0.582	-0.511	-0.661	-0.823	0.007	-0.09	-0.772	-0.734	-0.735	-0.648	0.118	-0.148	-1.039	-0.842	-0.235	0.285	-0.239	0.306	-0.17
G0104F08___Cul4b_--_Cullin_4B	Cul4b	Cullin 4B	0.062	0.314	0.309	0.427	0.505	0.283	-0.15	-0.086	-0.319	0.449	-0.203	0.138	-0.028	-0.195	0.276	0.113	-0.292	0.133	0.164	-0.153	0.302	1.321	0.039
G0104G03___Unknown		Unknown	0.217	0.49	0.064	0.623	0.558	0.158	0.746	0.839	-0.272	-0.373	0.736	0.618	0.343	0.268	0.136	-0.07	0.231	0.457	-0.311	-0.535	-0.07	0.088	0.043
G0105B12___Unknown		Unknown	0.165	0.092	0.177	0.063	0.208	0.167	0.167	0.048	0.129	0.489	0.104	0.138	0.044	0.31	0.133	-0.138	0.088	-0.054	0.123	-0.09	-0.162	0.053	0.085
G0105F03___Pla2g12b_--_Phospholipase_A2__group_XIIB	Pla2g12b	Phospholipase A2, group XIIB	-0.156	-0.122	-0.151	-0.709	-0.649	-0.306	-0.735	-0.783	-0.71	-0.063	-0.641	-0.727	-0.732	-0.641	0.083	-0.185	-0.395	-0.554	-0.57	-0.443	-0.477	-0.254	-0.289
G0105G01___Unknown		Unknown	0.354	0.335	0.197	0.004	0.108	-0.025	0.318	0.355	0.1	-0.273	0.282	0.236	0.396	0.399	-0.021	-0.1	0.369	0.423	-0.143	0.082	-0.256	0.252	0.099
G0105H01___Unknown		Unknown	0.539	0.465	0.432	0.032	0.051	0.18	0.532	0.448	1.401	1.098	0.412	0.258	0.52	0.574	0.64	0.764	0.356	0.404	1.147	0.855	0.188	0.154	0.222
G0106E01___Zfp330_--_Zinc_finger_protein_330	Zfp330	Zinc finger protein 330	-0.094	-0.183	0.226	0.462	0.438	0.038	-0.068	-0.115	0.131	0.173	0.218	0.411	-0.03	0.045	0.098	0.067	-0.007	0.421	-0.367	-0.383	-0.228	0.008	0.37
G0106G05___Unknown		Unknown	0.032	0.19	0.219	-0.132	-0.011	0.082	0.001	-0.008	-0.327	0.187	-0.283	-0.088	0.375	0.145	0.329	0.012	0.588	0.185	-0.276	0.236	-0.241	0.289	-0.017
G0108B05___Lyst_--_Lysosomal_trafficking_regulator	Lyst	Lysosomal trafficking regulator	-0.051	0.349	-0.089	-0.242	-0.168	-0.242	-0.409	-0.278	-0.186	0.158	-0.359	-0.456	-0.357	-0.228	-0.677	-0.134	-0.523	-0.05	-0.015	0.008	0.289	-0.161	-0.503
G0108E09___Unknown		Unknown	0.219	-0.013	0.021	-0.061	-0.007	-0.079	-0.172	-0.191	-0.02	0.209	-0.041	-0.06	-0.16	-0.063	-0.286	0.955	0.095	0.161	0.074	0.204	0.413	-0.049	0.085
G0109A01___Unknown		Unknown	0.325	0.253	0.093	0.074	-0.02	0.076	0.107	0.168	-0.548	0.338	0.122	-0.095	0.247	0.192	-0.202	-0.053	0.173	0.093	-0.184	-0.308	0.175	0.058	-0.155
G0110H06___C430014M02Rik_--_RIKEN_cDNA_C430014M02_gene	Fkbp15	FK506 binding protein 15	-0.012	-0.276	-0.072	0.34	0.515	0.578	0.028	-0.137	0.093	0.416	0.077	0.031	-0.029	0.021	0.083	0.399	0.063	-0.061	0.346	-0.357	-0.734	-0.221	-1.066
G0111E11___Unknown		Unknown	0.123	-0.119	0.116	0.393	-0.005	-0.104	0.232	0.147	-2.205	-1.028	0.239	0.045	-0.035	0.065	0.038	0.345	0.093	0.072	-0.407	-0.463	0.248	0.002	0.549
G0112E05___Unknown		Unknown	-0.166	0.101	-0.329	-0.111	-0.073	-0.11	-0.218	-0.156	0.266	-0.049	-0.108	-0.148	-0.157	-0.267	0.487	0.066	-0.072	-0.176	-0.153	0.003	-0.04	0.045	0.363
G0112F04___Unknown		Unknown	0.639	0.311	0.112	-0.16	-0.057	-0.023	0.208	0.206	-0.029	0.251	0.064	0.048	-0.123	0.283	-0.569	0.172	-0.01	-0.232	0.096	0.063	0.005	0.862	-0.461
G0112H12___Unknown		Unknown	1.237	1.155	1.24	0.296	0.62	0.364	0.649	0.563	0.962	0.438	0.774	0.662	1.103	1.013	0.458	0.18	1.184	1.476	0.795	1.061	1.838	0.034	-0.398
G0113D03___Unknown		Unknown	0.361	1.074	0.62	-0.097	-0.157	0.022	0.492	0.539	0.264	0.288	0.399	0.679	0.222	-0.258	0.378	-0.121	0.273	-0.089	0.429	0.233	0.086	-0.161	-0.076
G0113D11___Unknown		Unknown	0.183	0.327	0.223	-0.165	-0.002	-0.069	0.306	0.141	-0.06	0.134	0.141	0.164	0.215	0.086	0.148	-0.306	0.222	0.145	0.023	0.16	-0.104	0.087	-0.236
G0113F09___Tada2l_--_Transcriptional_adaptor_2__ADA2_homolog__yeast_-like	Tada2l	Transcriptional adaptor 2 (ADA2 homolog, yeast)-like	-0.112	-0.193	-0.151	-0.17	-0.13	-0.11	-0.499	-0.229	-0.117	-0.366	-0.097	-0.099	-0.579	-0.258	0.714	-0.299	-0.325	0.387	-0.175	-0.571	-0.384	0.388	-0.019
G0113G08___2310005E10Rik_--_RIKEN_cDNA_2310005E10_gene	2310005E10Rik	RIKEN cDNA 2310005E10 gene	-0.011	0.091	0.35	0.159	-0.007	0.32	0.704	0.688	0.44	0.002	0.563	0.591	0.643	0.722	-0.64	1.021	0.521	0.471	0.277	0.473	0.268	0.437	0.113
G0114C07___Unknown		Unknown	0.076	0.155	0.123	0.008	0.097	0.293	-0.037	-0.063	0.414	0.554	-0.148	-0.117	0.191	0.082	-0.704	-0.022	-0.502	-0.003	0.378	0.288	0.062	-0.646	0.255
G0114G06___BC056474_--_CDNA_sequence_BC056474	BC056474	CDNA sequence BC056474	0.385	0.456	0.231	0.047	-0.02	0.003	0.418	0.294	0.142	0.865	0.25	0.23	0.156	0.103	0.211	0.787	-0.092	0.721	0.5	0.336	-0.154	0.406	-0.364
G0115C07___Aldh6a1_--_Aldehyde_dehydrogenase_family_6__subfamily_A1	Aldh6a1	Aldehyde dehydrogenase family 6, subfamily A1	0.481	0.385	0.655	0.09	0.377	0.33	0.273	0.364	0.215	1.311	0.503	0.167	0.452	-0.015	0.72	0.088	0.449	0.53	1.195	0.642	-0.267	-0.12	-0.02
G0115G07___Unknown		Unknown	-0.582	-0.96	-0.922	-0.716	-1.049	-0.773	-1.245	-1.311	-1	-0.396	-1.186	-1.278	-1.385	-1.24	-0.342	-0.43	-1.44	-1.097	-0.516	-0.541	-0.479	0.325	-0.226
G0116A04___Ube3a_--_Ubiquitin_protein_ligase_E3A	Ube3a	Ubiquitin protein ligase E3A	-0.142	-0.284	-0.145	-0.21	-0.227	-0.09	-0.175	-0.038	-0.363	0.635	0.007	-0.383	-0.192	-0.08	0.39	0.358	0.062	0.07	0.012	-0.176	-0.131	-0.087	-0.362
G0116A07___Atp6v1c1_--_ATPase__H+_transporting__V1_subunit_C__isoform_1		Transcribed locus	0.821	0.631	0.633	0.055	0.257	0.173	0.558	0.529	0.794	0.581	0.794	0.885	0.974	0.991	-0.446	0.061	0.886	0.815	0.184	0.408	-0.233	0.05	0.051
G0116C08___Adora1_--_Adenosine_A1_receptor	Adora1	Adenosine A1 receptor	0.017	-0.153	-0.196	-0.295	-0.219	-0.21	-0.358	-0.097	-0.055	-0.105	-0.409	-0.187	-0.079	-0.293	-0.062	-0.184	-0.672	-0.186	-0.33	-0.152	-0.171	-0.145	-0.612
G0116C11___Unknown		Unknown	-0.198	-0.298	-0.124	-0.323	-0.279	-0.185	-0.454	-0.439	-0.567	-0.027	-0.316	-0.535	-0.673	-0.565	-0.431	-0.475	-0.9	-0.632	-0.222	-0.119	0.176	0.591	-0.258
G0116D02___Psmd3_--_Proteasome__prosome__macropain__26S_subunit__non-ATPase__3	Psmd3	Proteasome (prosome, macropain) 26S subunit, non-ATPase, 3	0.124	-0.088	0.229	-0.426	-0.141	-0.062	0.214	0.282	0.393	0.14	-0.069	0.048	0.498	0.344	0.052	-0.209	0.242	0.572	0.044	-0.147	-0.2	0.296	0.087
G0116F07___Unknown		Unknown	-0.862	-0.759	-0.676	-0.886	-0.925	-0.892	-1.054	-0.896	-0.793	-0.262	-0.975	-1.041	-0.785	-1.013	-0.23	-0.492	-1.101	-0.812	-0.428	-0.508	-0.41	-0.098	-0.633
G0116G09___Unknown		Unknown	0.44	0.503	0.622	0.167	0.124	0.21	0.49	0.516	0.41	0.491	0.657	0.261	0.529	0.455	0.289	-0.035	0.747	0.442	0.35	0.617	0.13	0.703	0.406
G0116G12___Unknown		Unknown	-0.429	-0.527	-0.469	-0.342	-0.617	-0.624	-0.943	-0.96	-0.757	0.107	-1.019	-0.972	-0.885	-0.819	-0.086	-0.078	-1.075	-0.872	-0.428	-0.331	0.008	-0.261	-1.014
G0117B04___Unknown		Unknown	0.506	0.027	0.361	-0.381	-0.134	-0.209	0.148	0.293	-1.129	0.093	0.06	0.011	0.04	-0.057	-0.228	-0.217	0.106	0.474	-0.37	-0.195	0.283	-0.265	0.039
G0117C02___Supt16h_--_Retinitis_pigmentosa_GTPase_regulator_interacting_protein_1	Supt16h	Suppressor of Ty 16 homolog (S. cerevisiae)	0.009	0.448	0.066	0.075	0.352	0.265	-0.008	0	-0.067	-0.03	0.115	0.077	-0.016	-0.026	-0.611	0.026	0.237	0.095	0.077	-0.275	0.51	0.162	0.301
G0117D09___Unknown		Unknown	0.403	0.363	0.346	0.227	0.407	0.313	0.521	0.486	0.425	0.255	0.188	0.301	0.566	0.551	0.493	0.155	0.566	0.327	0.343	0.414	0.493	0.859	0.055
G0117F07___Tpm4_--_Tropomyosin_4	Tpm4	Tropomyosin 4	0.121	0.258	0.038	-0.331	-0.471	-0.294	-0.408	-0.367	0.18	0.027	-0.057	0.033	-0.521	-0.425	-0.115	-0.145	-0.548	-0.312	0.416	-0.107	-0.308	0.24	-0.638
G0117G03___Unknown		Unknown	-0.175	0.069	-0.089	-0.514	-0.264	-0.317	0.294	0.382	-0.253	0.243	0.691	0.647	0.56	0.682	-0.058	0.149	0.551	0.836	0.101	0.028	0.076	0.089	0.187
G0117H10___Sparc_--_Secreted_acidic_cysteine_rich_glycoprotein	Sparc	Secreted acidic cysteine rich glycoprotein	-0.089	-0.068	-0.104	-0.28	-1.031	0.076	-0.402	-0.311	-0.226	0.421	-0.538	-0.627	-0.794	-0.721	-0.062	-0.376	-1.008	-1.084	-0.654	0.223	-0.133	-0.11	0.242
G0118G08___Unknown		Unknown	0.619	0.684	0.499	0.269	0.298	0.257	0.213	0.191	0.603	0.611	0.104	0.262	-0.182	-0.067	0.389	0.357	-0.24	-0.001	1.764	1.119	0.114	0.274	0.133
G0119B01___Unknown		Unknown	-0.471	-0.398	-0.553	-0.499	-0.634	-0.094	-0.738	-0.578	-0.251	0.345	-0.875	-0.89	-0.72	-0.839	0.211	-0.026	-1.152	-0.879	-0.585	-0.066	0.255	-0.279	0.763
G0119B02___Gspt1_--_G1_to_S_phase_transition_1	Gspt1	G1 to S phase transition 1	0.269	0.041	0.08	0.161	0.207	0.43	0.176	0.061	0.192	0.13	0.038	0.101	0.122	0.007	0.107	0.559	0.146	0.146	-0.004	0.062	0.08	-0.641	0.765
G0120A05___Spnb2_--_Spectrin_beta_2	Spnb2	Spectrin beta 2	-0.039	0.055	-0.188	-0.07	-0.192	-0.144	-0.074	0.173	-0.233	-0.037	0.143	0.332	0.285	-0.492	0.245	-0.182	0.298	0.055	-0.159	0.149	-0.326	-0.766	-0.488
G0120B03___Srgap2_--_SLIT-ROBO_Rho_GTPase_activating_protein_2	Srgap2	SLIT-ROBO Rho GTPase activating protein 2	-0.338	-0.512	-0.257	-0.373	-0.405	-0.475	-0.593	-0.44	0.24	0.963	-0.481	-0.487	-0.526	-0.439	-0.065	-0.258	-0.472	-0.361	0.013	-0.24	-0.344	-0.711	-0.054
G0120C10___Unknown	Mex3c	Mex3 homolog C (C. elegans)	1.414	1.303	1.277	1.006	1.25	1.012	1.351	1.442	1.055	1.026	1.494	1.534	1.357	1.317	-0.374	0.311	1.548	1.456	1.111	0.905	-0.094	0.476	0.951
G0120D04___2610033H07Rik_--_RIKEN_cDNA_2610033H07_gene	Nol14	Nucleolar protein 14	-0.08	0.133	0.41	-0.091	0.082	0.061	0.257	0.406	0.174	0.412	0.378	0.697	0.193	-0.153	0.207	-0.23	0.027	0.164	0.008	-0.112	0.015	-0.293	0.022
G0120D06___Tgfb1i4_--_RIKEN_cDNA_D430022A14_gene		Transcribed locus	0.162	-0.042	0.572	0.102	0.028	0.201	-0.014	-0.267	0.077	0.559	-0.015	-0.108	-0.273	0.009	-0.247	-0.052	-0.412	-0.129	-0.248	-0.003	0.271	0.102	0.402
G0120E02___Unknown		Unknown	0.843	1.034	0.831	0.393	0.88	0.492	0.304	0.151	-0.303	-0.062	0.144	0.167	0.584	0.433	-0.353	-0.065	0.613	0.716	0.196	0.01	0.41	0.214	-0.022
G0120F04___Cad_--_Carbamoyl-phosphate_synthetase_2__aspartate_transcarbamylase__and_dihydroorotase	Cad	Carbamoyl-phosphate synthetase 2, aspartate transcarbamylase, and dihydroorotase	-0.034	-0.484	-0.457	-0.015	0.458	0.093	-0.364	-0.365	-0.167	0.018	-0.329	-0.358	0.13	0.07	-0.147	-0.059	-0.413	0.017	-0.829	-0.483	0.009	-0.665	0.242
G0120F12___Similar_to_Microspherule_protein_1	OTTMUSG00000010550	Predicted gene, OTTMUSG00000010550	0.155	0.071	0.16	-0.623	-0.31	0.03	-0.154	-0.145	-0.419	-0.864	-0.298	-0.372	-0.157	-0.341	-0.164	0.192	-0.054	-0.328	-0.354	-0.363	0.146	-0.01	-0.013
G0120G02___Xrcc3_--_X-ray_repair_complementing_defective_repair_in_Chinese_hamster_cells_3	Xrcc3	X-ray repair complementing defective repair in Chinese hamster cells 3	-0.615	-0.565	-0.295	-0.656	-0.884	-0.603	-0.058	-0.183	-0.192	0.064	-0.11	-0.206	-0.156	-0.145	0.063	-0.197	-0.406	-0.061	0.077	0.379	-0.393	-0.113	-0.116
G0120G03___Unknown		Unknown	0.199	0.171	0.22	-0.305	-0.126	-0.079	0.27	-0.029	-0.03	0.036	-0.074	-0.132	-0.157	-0.051	0.021	0.526	-0.376	-0.248	0.229	0.128	-0.073	0.335	-0.022
G0120H05___Eif5_--_Eukaryotic_translation_initiation_factor_5	Eif5	Eukaryotic translation initiation factor 5	0.163	0.155	0.164	0.097	0.068	0.018	0.309	0.129	0.119	-0.341	0.466	0.371	0.278	0.066	0.101	0.306	0.478	0.313	0.549	0.108	-0.029	0.433	0.161
H3001A02___Sct_--_Secretin	Sct	Secretin	0.374	0.411	0.384	-0.19	-0.292	-0.099	-0.513	-0.511	-0.184	-0.03	-0.242	-0.27	-0.348	-0.459	-0.604	0.398	-0.338	-0.059	0.099	0.106	-1.131	0.304	-0.073
H3001A03___D11Wsu99e_--_DNA_segment__Chr_11__Wayne_State_University_99__expressed	D11Wsu99e	DNA segment, Chr 11, Wayne State University 99, expressed	0.236	0.105	0.139	-0.202	0.041	-0.112	-0.214	-0.271	-0.155	0.69	-0.521	-0.125	-0.216	-0.176	-0.041	0.108	-0.332	-0.404	0.314	0.511	0.461	-0.4	-0.007
H3001A04___C1qbp_--_Complement_component_1__q_subcomponent_binding_protein	C1qbp	Complement component 1, q subcomponent binding protein	0.096	-0.024	0.061	0.078	0.291	0.338	-0.263	-0.026	-0.156	0.569	-0.017	-0.071	-0.022	0.045	0.218	0.608	-0.031	0.015	-0.165	0.018	0.081	0.153	0.028
H3001A05___9930021J03Rik_--_RIKEN_cDNA_9930021J03_gene	ENSMUSG00000048936	Predicted gene, ENSMUSG00000048936	-0.083	-0.101	0.106	-0.341	0.035	-0.143	-0.154	-0.173	-0.181	0.349	-0.197	-0.091	0.057	-0.177	-0.051	0.072	0.031	0.353	0.425	0.511	-0.226	0.046	-0.123
H3001A07___Ndufs5_--_NADH_dehydrogenase__ubiquinone__Fe-S_protein_5	BC002163	CDNA sequence BC002163	-0.124	-0.2	-0.11	-0.543	-0.437	-0.495	-0.416	-0.451	0.026	0.626	-0.536	-0.451	-0.374	-0.366	0.059	0.707	-0.888	-0.632	0.272	0.092	0.444	-0.05	-0.257
H3001A08___Myo1b_--_Myosin_IB	Myo1b	Myosin IB	0.341	0.406	0.37	0	-0.203	0.148	0.251	0.248	0.551	0.669	0.239	0.494	0.39	0.424	0.171	0.754	0.553	0.683	-0.059	0.409	-0.04	-0.503	0.11
H3001A10___D8Wsu26e_--_DNA_segment__Chr_8__Wayne_State_University_26__expressed		Transcribed locus	0.108	0.613	0.362	-0.357	-0.279	-0.42	-0.325	-0.31	-0.42	0.148	-1.774	-0.319	-0.108	-0.515	-0.549	0.444	-0.276	-0.24	0.021	-0.056	-0.069	-0.17	-0.86
H3001A11___Gphn_--_Gephyrin	Gphn	Gephyrin	0.2	0.163	0.074	-0.445	-0.04	-0.197	-0.12	-0.336	-0.145	-0.552	0.022	-0.065	-0.432	-0.339	-0.089	0.652	-0.282	-0.294	-0.204	0.186	0.002	-0.085	0.004
H3001A12___Brd4_--_Bromodomain_containing_4		Transcribed locus	-0.417	-0.056	-0.159	-0.225	-0.158	0.115	-0.194	-0.253	0.156	0.026	-0.276	0.183	-0.075	-0.275	-0.598	0.001	-0.508	-0.18	-0.131	0.087	-0.084	-0.013	-0.011
H3001B01___9430023L20Rik_--_RIKEN_cDNA_9430023L20_gene		Transcribed locus, strongly similar to NP_001092143.1 hypothetical protein LOC60673 [Homo sapiens]	0.479	0.183	0.428	0.155	-0.055	-0.123	-0.033	-0.13	-0.273	0.346	-0.112	0.041	-0.105	-0.176	-0.509	0.016	-0.027	-0.004	-0.326	0.476	-0.222	-0.022	-0.169
H3001B02___Rod1_--_ROD1_regulator_of_differentiation_1__S._pombe_	Rod1	ROD1 regulator of differentiation 1 (S. pombe)	0.786	0.675	0.689	-0.138	-0.018	-0.11	-0.211	-0.112	-0.194	0.258	0.034	-0.16	-0.005	-0.054	-0.153	0.182	0.123	0.198	0.003	0.368	-0.176	-0.137	-0.078
H3001B03___AA407452_--_EST_AA407452	Zfp800	Similar to Prion-like-(Q/N-rich)-domain-bearing protein family member (pqn-75)	0.108	0.534	0.452	-0.296	-0.191	-0.397	-0.142	-0.079	-0.453	-0.048	0.179	-0.115	-0.049	-0.553	0.283	-0.278	0.062	0.192	-0.127	0.231	-0.392	-0.028	-0.113
H3001B04___D9Wsu20e_--_DNA_segment__Chr_9__Wayne_State_University_20__expressed	Tmem30a	Transmembrane protein 30A	0.47	0.566	0.433	-0.128	-0.176	-0.024	0.285	0.229	0.003	0.428	0.419	0.334	0.306	0.497	0.118	0.115	0.467	0.376	0.607	0.963	0.068	0.498	0.037
H3001B05___Phemx_--_Pan_hematopoietic_expression	Tspan32	Tetraspanin 32	0.115	0.184	0.845	-0.369	-0.347	-0.349	-0.304	-0.469	-0.682	0.324	-0.26	-0.342	-0.384	-0.704	-0.362	-0.075	-0.179	0.21	-0.321	0.205	-0.262	-0.852	-0.036
H3001B06___9330177P20Rik_--_RIKEN_cDNA_9330177P20_gene	Zmym6	Zinc finger, MYM-type 6	0.084	0.251	0.378	-0.721	-0.123	-0.46	0.248	0.259	-0.121	0.375	0.351	0.201	0.291	0.234	-0.387	0.21	-0.436	0.42	0.422	0.2	-0.309	-0.019	-0.193
H3001B07___Trim36_--_Tripartite_motif-containing_36	Trim36	Tripartite motif-containing 36	-0.121	0.198	0.1	0.033	-0.038	0.3	-0.311	-0.373	-0.25	0.088	-0.254	-0.086	-0.369	-0.141	-0.266	0.261	0.064	0.144	-0.182	-0.263	-0.32	-0.663	-0.123
H3001B08___Lyn_--_Yamaguchi_sarcoma_viral__v-yes-1__oncogene_homolog	Lyn	Yamaguchi sarcoma viral (v-yes-1) oncogene homolog	0.177	0.358	0.489	-0.209	-0.161	-0.204	0.103	0.247	-0.482	0.246	0.383	0.234	-0.018	0.041	-0.301	0.188	0.122	-2.366	0.128	0.154	-0.122	-0.114	-0.042
H3001B09___AA407526_--_Expressed_sequence_AA407526	Guf1	GUF1 GTPase homolog (S. cerevisiae)	-0.241	-0.077	-0.307	0.024	-0.491	-0.193	-0.013	-0.002	-0.379	0.038	0.042	-0.03	0.173	-0.1	-0.286	-0.156	0.052	-0.102	-0.75	0.207	0.327	-0.256	-0.586
H3001B10___Efhd2_--_EF_hand_domain_containing_2	Efhd2	EF hand domain containing 2	-0.281	-0.226	-0.035	-0.669	-0.308	-0.391	-0.746	-0.825	-0.662	-0.078	-0.77	0.492	-0.679	-0.593	-0.23	0.71	-0.456	-0.591	-0.298	0.045	-0.295	-0.128	-0.2
H3001B11___1600010O03Rik_--_RIKEN_cDNA_1600010O03_gene	Cugbp1	CUG triplet repeat, RNA binding protein 1	-0.096	-0.052	-0.103	-0.362	-0.169	-0.259	-0.104	-0.095	-0.273	0.207	0.007	-0.156	0.028	-0.128	-0.21	0.251	0.08	-0.052	-0.021	0.135	-0.238	-0.011	-0.148
H3001B12___Rnf2_--_Ring_finger_protein_2	Rnf2	Ring finger protein 2	-0.193	0.433	0.306	0.588	0.295	0.586	-0.04	-0.024	-0.212	0.277	0.175	0.119	-0.048	-0.462	-0.114	0.126	-0.003	-0.345	-0.39	-0.359	0.193	-0.145	-0.054
H3001C02___5730509C05Rik_--_RIKEN_cDNA_5730509C05_gene	Wipf2	WAS/WASL interacting protein family, member 2	0.286	0.229	0.178	-0.309	-0.089	-0.081	-0.073	-0.056	0.11	-0.087	0.017	0.273	0.134	0.064	-0.254	0.852	0.291	-0.015	0.236	0.603	-0.134	0.086	-0.557
H3001C03___Dhx37_--_DEAH__Asp-Glu-Ala-His__box_polypeptide_37	Dhx37	DEAH (Asp-Glu-Ala-His) box polypeptide 37	0.825	0.593	0.554	-0.079	0.185	-0.057	0.242	0.284	-0.179	-0.04	0.157	0.261	0.284	0.273	0.102	0.03	0.225	0.212	0.454	0.384	0.151	-0.341	0.157
H3001C04___Rnf5_--_Ring_finger_protein_5	Rnf5	Ring finger protein 5	-0.017	-0.061	-0.105	-0.134	-0.105	-0.012	-0.238	-0.334	-0.11	-0.327	-0.341	-0.163	-0.238	-0.057	0.046	0.61	-0.28	0.239	-0.184	0.247	0.172	-0.151	0.05
H3001C05___Ube2v1_--_Ubiquitin-conjugating_enzyme_E2_variant_1	Ube2v1	Ubiquitin-conjugating enzyme E2 variant 1	-0.073	0.052	-0.092	-0.237	-0.093	-0.147	-0.367	-0.266	-0.686	-0.135	-0.558	-0.345	-0.121	-0.231	-0.32	0.357	-0.323	-0.747	-0.25	0.11	-0.41	-0.511	-0.445
H3001C06___5730436H21Rik_--_RIKEN_cDNA_5730436H21_gene	Wdr74	WD repeat domain 74	0.397	0.408	0.6	0.028	0.461	0.098	0.153	0.214	-0.129	0.044	-0.076	0.036	0.172	0.232	-0.17	0.328	0.285	0.152	0.05	-0.127	-0.278	0.359	0.027
H3001C07___Ppih_--_Peptidyl_prolyl_isomerase_H	Ppih	Peptidyl prolyl isomerase H	0.415	0.165	0.483	-0.348	-0.082	-0.332	-0.312	-0.213	-0.435	-0.122	-0.179	0.168	-0.078	-0.333	-0.19	0.201	0.148	0.004	-0.028	-0.091	0.022	-0.055	-0.065
H3001C09___Rnf2_--_Ring_finger_protein_2	Rnf2	Ring finger protein 2	0.401	0.05	0.096	0.521	0.394	0.332	0.176	0.24	-0.335	-0.061	0.177	0.121	0.348	-0.014	-0.212	0.419	0.217	0.289	-0.65	-0.879	-0.078	0.079	-0.029
H3001C11___D17Wsu104e_--_DNA_segment__Chr_17__Wayne_State_University_104__expressed	D17Wsu104e	DNA segment, Chr 17, Wayne State University 104, expressed	0.532	0.487	0.461	-0.034	0.334	-0.139	0.073	0.222	-0.171	-0.168	-0.093	0.19	0.108	0.362	-0.021	0.778	0.213	0.132	0.282	0.068	0.707	0.504	0.145
H3001C12___Unknown		Transcribed locus	-0.364	0.002	0.249	-0.336	-0.345	-0.273	0.067	0.318	0.112	0.03	0.184	0.054	0.255	0.225	-0.035	-0.023	-0.099	0.166	-0.089	0.185	-0.181	0.02	-0.003
H3001D01___4432404J10Rik_--_RIKEN_cDNA_4432404J10_gene	Gapvd1	GTPase activating protein and VPS9 domains 1	-0.176	-0.069	0.109	-0.256	-0.198	-0.172	-0.368	-0.455	-0.307	0.29	-0.131	-0.54	-0.185	-0.508	-0.423	0.121	-0.068	-0.221	-0.217	0.263	-0.056	-0.792	0.036
H3001D02___Hs3st1_--_Heparan_sulfate__glucosamine__3-O-sulfotransferase_1	Hs3st1	Heparan sulfate (glucosamine) 3-O-sulfotransferase 1	0.997	0.775	0.755	0.264	-0.027	0.095	1.41	1.42	-0.104	0.676	1.563	1.093	1.065	0.459	0.267	-0.074	0.777	0.578	0.191	0.803	-0.108	0.124	0.144
H3001D03___AI428936_--_Expressed_sequence_AI428936	AI428936	Expressed sequence AI428936	0.134	0.69	0.777	-0.393	0.163	-0.464	-0.327	-0.276	-0.729	0.378	-0.29	-0.092	-0.32	-0.626	0.245	-0.178	-0.012	0.08	0.006	0.32	-0.646	-0.191	-0.197
H3001D04___Transcribed_locus__strongly_similar_to_XP_344596.1_similar_to_CG31613-PA__Rattus_norvegicus_	Hist1h2ao	Histone cluster 1, H2ao	-1.402	-1.25	-1.433	-0.955	-1.229	-0.873	-1.759	-1.655	-0.921	-0.637	-1.215	-1.639	-1.801	-1.464	-0.083	0.792	-1.943	-1.643	-0.547	-0.459	0.155	-0.092	-0.514
H3001D05___Unknown		Unknown	0.951	0.791	0.888	0.769	0.847	0.663	2.891	2.806	0.34	0.245	2.56	2.245	1.556	1.552	-0.508	0.078	1.403	1.538	-0.523	-0.139	-0.036	-0.33	0.019
H3001D06___Unknown		Unknown	0.34	0.455	0.299	-0.369	0.232	0.147	1.675	1.896	0.007	0.228	1.212	1.267	0.667	0.635	-0.624	0.529	0.716	0.491	-0.199	-0.208	-0.371	-0.269	0.018
H3001D07___B230333C21Rik_--_RIKEN_cDNA_B230333C21_gene	Sfrs17b	Splicing factor, arginine/serine-rich 17b	0.286	0.511	0.683	-0.303	-0.48	-0.045	0.279	0.184	-0.243	0.311	0.029	-0.073	0.417	-0.065	-0.056	-0.199	0.151	0.086	0.162	0.347	-0.276	-0.04	-0.012
H3001D09___Tusc2_--_Tumor_suppressor_candidate_2	Tusc2	Tumor suppressor candidate 2	0.611	0.514	0.513	0.108	-0.139	-0.027	0.401	0.255	-0.318	0.391	-0.006	0.031	0.419	0.31	-0.429	0.029	0.157	-0.108	-0.533	0.286	0.019	-0.345	-0.275
H3001D11___0610007P06Rik_--_RIKEN_cDNA_0610007P06_gene	l7Rn6	Lethal, Chr 7, Rinchik 6	-0.068	0.133	0.141	-0.407	-0.028	-0.16	-0.386	-0.381	-0.375	0.111	-0.485	-0.415	-0.259	-0.311	0.005	0.13	-0.271	-0.387	-0.208	-0.178	-0.486	-0.052	-0.361
H3001D12___A830080D01Rik_--_RIKEN_cDNA_A830080D01_gene	A830080D01Rik	RIKEN cDNA A830080D01 gene	-0.214	0.086	-0.058	0.111	0.346	0.018	-0.199	-0.127	-0.427	-0.263	0.433	0.165	0.152	0.248	-0.149	0.295	-0.081	0.298	-0.283	-0.049	0.237	-0.561	-0.033
H3001E01___Kif5b_--_Kinesin_family_member_5B	Kif5b	Kinesin family member 5B	0.271	0.532	0.411	0.119	0.578	0.214	0.407	0.464	-0.017	0.452	0.654	0.452	0.708	0.519	-0.412	-0.002	0.877	0.704	0.507	0.429	-0.115	0.075	-0.193
H3001E02___Rbm9_--_RNA_binding_motif_protein_9	Rbm9	RNA binding motif protein 9	-0.982	-1.247	-1.097	-0.988	-0.918	-0.818	-1.304	-1.368	-0.442	-0.18	-1.27	-1.114	-1.349	-1.36	-0.26	0.398	-1.287	-1.089	-0.423	-0.227	-0.309	0.098	-0.347
H3001E03___Mllt1_--_Myeloid/lymphoid_or_mixed_lineage-leukemia_translocation_to_1_homolog__Drosophila_	Mllt1	Myeloid/lymphoid or mixed-lineage leukemia (trithorax homolog, Drosophila); translocated to, 1	0.39	0.117	0.269	-0.522	-0.144	-0.508	-0.18	-0.349	-0.192	0.196	-0.183	-0.167	-0.102	-0.093	0.2	-0.018	-0.219	-0.121	0.085	0.479	-0.332	0.552	-0.23
H3001E04___Unknown		Unknown	0.164	0.131	0.292	-0.515	-0.416	-0.114	-0.146	-0.18	-0.219	0.163	-0.146	0.121	0	0.086	-0.322	0.202	0.119	-0.075	-0.491	0.109	0.017	0.048	-0.193
H3001E05___Homer2_--_Homer_homolog_2__Drosophila_	Homer2	Homer homolog 2 (Drosophila)	-0.087	0.11	-0.017	-0.332	-0.131	-0.065	0.369	0.562	-0.556	0.111	0.295	0.156	-0.422	-0.321	-0.29	0.331	-0.344	-0.533	-0.093	0.027	-0.562	-0.097	-0.313
H3001E08___4930595D18Rik_--_RIKEN_cDNA_4930595D18_gene	4930595D18Rik	RIKEN cDNA 4930595D18 gene	0.018	0.136	0.374	-0.421	-0.15	-0.294	0.246	0.048	-0.074	0.147	-0.065	0.203	0.115	0.15	0.162	-0.158	0.158	0.136	-0.057	0.065	-0.262	0.021	-0.155
H3001E10___Nolc1_--_Nucleolar_and_coiled-body_phosphoprotein_1	Nolc1	Nucleolar and coiled-body phosphoprotein 1	0.129	0.204	0.264	-0.08	0.104	0.09	-0.199	-0.146	0.244	-0.055	0.178	-0.143	0.016	-0.072	-0.115	0.747	0.198	-0.153	-0.002	0.05	0.066	0.015	0.099
H3001E11___AA407930_--_Expressed_sequence_AA407930	Zfand2a	Zinc finger, AN1-type domain 2A	0.442	0.679	0.413	-0.27	0.214	-0.031	0.093	0.23	-0.397	-0.628	0.016	0.272	0.21	0.125	-0.12	0.08	-0.083	0.01	-0.195	-0.277	0.058	0.353	0.075
H3001E12___Unknown		Unknown	-0.256	0.087	-0.026	0.561	0.609	0.271	-0.19	0.154	-0.599	-1.196	0.044	0.062	0.113	0.028	-0.594	0.303	0.298	0.408	-0.952	-0.349	0.087	-0.424	-0.27
H3001F01___Efna1_--_Ephrin_A1	Efna1	Ephrin A1	-0.381	-0.411	-0.315	-0.522	-0.42	-0.391	-1.059	-1.048	-0.648	0.166	-1.075	-0.78	-1.022	-1.317	-0.505	-0.178	-0.855	-0.683	-0.577	0.004	-0.258	-0.899	-0.436
H3001F02___Unknown	Sf3a2	Splicing factor 3a, subunit 2	0.073	0.323	0.381	0.071	0.026	0.062	0.264	0.319	-0.267	0.127	0.177	0.179	0.184	-0.013	-0.272	-0.087	0.069	0.173	0.108	0.428	0.088	0.099	0.382
H3001F04___Wnt6_--_Wingless-related_MMTV_integration_site_6	Wnt6	Wingless-related MMTV integration site 6	-0.307	-0.059	0.251	0.324	0.544	0.512	-0.091	-0.097	-0.447	-0.643	0.315	0.051	-0.021	0.103	-0.159	0.101	0.142	0.401	-0.211	-0.336	-0.009	-0.284	0.095
H3001F05___D16Bwg1547e_--_DNA_segment__Chr_16__Brigham_&_Women's_Genetics_1547_expressed	Lsg1	Large subunit GTPase 1 homolog (S. cerevisiae)	0.437	0.638	0.622	0.007	-0.127	-0.128	0.491	0.568	-0.016	0.298	0.574	0.27	0.517	0.57	-0.509	-0.051	0.523	0.204	-0.238	0.158	0.181	-0.587	0.047
H3001F07___Unknown	Ermap	Erythroblast membrane-associated protein	-0.417	-0.033	0.161	-0.442	-0.418	-0.248	-0.827	-1.004	-0.305	0.422	-0.737	-0.503	-0.654	-0.496	-0.08	-0.154	-0.543	-0.484	0.013	-0.126	-0.383	-0.304	-0.104
H3001F08___D11Ertd497e_--_DNA_segment__Chr_11__ERATO_Doi_497__expressed	Cdkn2aipnl	CDKN2A interacting protein N-terminal like	0.007	0.146	0.152	-0.033	0.002	0.118	-0.345	-0.275	-0.531	-0.084	-0.281	-0.324	-0.262	-0.135	-0.339	-0.247	-0.133	-0.321	-0.551	-0.303	0.049	-0.554	-0.14
H3001F09___Galnt7_--_UDP-N-acetyl-alpha-D-galactosamine__polypeptide_N-acetylgalactosaminyltransferase_7		Unknown	0.682	0.181	0.377	-0.089	-0.478	-0.213	0.071	0.168	-0.577	0.095	-0.152	-0.026	0.17	0.163	-0.29	-0.223	0.197	0.104	-0.757	-0.311	-0.098	-0.448	-0.07
H3001F10___Trim8_--_Tripartite_motif_protein_8	Trim8	Tripartite motif protein 8	0.43	0.241	0.321	-0.048	-0.01	-0.035	-0.021	0.094	-0.317	-0.093	0.064	0.162	0.103	0.143	-0.572	0.388	0.121	0.009	0.065	0.165	-0.261	0.104	0.09
H3001F11___D17Wsu92e_--_DNA_segment__Chr_17__Wayne_State_University_92__expressed		Unknown	0.038	0.075	0.037	0.428	0.548	0.543	0.271	0.127	0.123	0.088	0.019	0.295	-0.229	-0.039	-0.098	0.281	-0.195	-0.322	-0.137	0.022	-0.161	0.038	0.007
H3001F12___Hs3st1_--_Heparan_sulfate__glucosamine__3-O-sulfotransferase_1	Hs3st1	Heparan sulfate (glucosamine) 3-O-sulfotransferase 1	1.193	1.29	1.082	0.387	0.568	0.552	2.091	1.963	-0.312	0.342	1.937	1.806	1.295	1.248	-0.234	0.065	0.763	0.776	0.343	0.42	0.118	-0.078	0.196
H3001G02___6720461J16Rik_--_RIKEN_cDNA_6720461J16_gene	Dido1	Death inducer-obliterator 1	0.432	0.532	0.335	0.055	0.637	0.094	0.328	0.243	0.291	0.256	0.355	0.412	0.398	0.472	0.174	0.522	0.456	0.249	0.394	0.366	0.136	-0.023	-0.135
H3001G03___Hdlbp_--_High_density_lipoprotein__HDL__binding_protein	Hdlbp	High density lipoprotein (HDL) binding protein	0.459	0.538	0.439	-0.255	-0.005	-0.187	-0.182	-0.167	0.186	0.468	0.183	0.071	0.205	0.226	0.277	0.653	0.541	0.15	0.442	0.608	0.019	0.13	-0.11
H3001G05___1810011K17Rik_--_RIKEN_cDNA_1810011K17_gene	Tiprl	TIP41, TOR signalling pathway regulator-like (S. cerevisiae)	0.132	0.069	0.144	-0.227	-0.151	-0.082	-0.162	-0.013	-0.146	0.317	-0.154	0.016	-0.107	-0.287	-0.213	0.665	-0.039	-0.065	0.203	0.147	-0.164	0.121	-0.067
H3001G06___Psmc3_--_Proteasome__prosome__macropain__26S_subunit__ATPase_3	Psmc3	Proteasome (prosome, macropain) 26S subunit, ATPase 3	0.096	0.076	0.003	0.02	-0.08	0.025	-0.04	-0.31	0.31	0.258	-0.301	-0.291	-0.285	-0.182	-0.839	0.056	-0.198	-0.153	0.32	0.293	0.034	0.679	0.079
H3001G07___D8Ertd233e_--_DNA_segment__Chr_8__ERATO_Doi_233__expressed	Rbm34	RNA binding motif protein 34	0.477	0.344	0.351	-0.697	-0.275	-0.548	0.069	0.141	-0.105	0.219	-0.002	0.269	0.139	0.06	-0.5	-0.189	-0.444	-0.148	-0.028	0.097	0.173	-0.088	-0.017
H3001G08___Rbm14_--_RNA_binding_motif_protein_14	Rbm14	RNA binding motif protein 14	-0.322	0.191	-0.119	-0.193	-0.759	-0.105	0.066	0.022	-0.441	-0.247	-0.081	0.166	0.202	0.133	-0.722	0.176	0.065	0.161	-0.491	0.089	-0.107	-0.408	-0.04
H3001G09___1700034P14Rik_--_RIKEN_cDNA_1700034P14_gene		Unknown	0.01	0.077	-0.077	0.555	0.681	0.282	0.386	0.292	-0.134	0.089	0.11	0.161	0.3	0.293	-0.632	0.647	0.052	0.416	-0.353	-0.132	0.17	0.004	0.377
H3001G11___D330034E10Rik_--_RIKEN_cDNA_D330034E10_gene		Transcribed locus	0.202	0.497	0.457	-0.368	-0.051	-0.411	-0.236	-0.221	-0.254	-0.46	-0.058	0.104	-0.109	-0.011	-0.026	0.04	-0.138	-0.091	-0.205	0.004	-0.115	-0.079	0.025
H3001H02___Unknown		Unknown	-0.288	-0.087	-0.245	0.338	0.649	0.61	0.068	0.204	-0.065	0.06	-0.109	0.048	-0.064	-0.073	-0.417	-0.116	0.067	0.127	-0.241	-0.278	-1.064	-0.008	0.216
H3001H03___Ywhaq_--_Tyrosine_3-monooxygenase/tryptophan_5-monooxygenase_activation_protein__theta_polypeptide	Ywhaq	Tyrosine 3-monooxygenase/tryptophan 5-monooxygenase activation protein, theta polypeptide	0.641	0.751	0.785	0.132	0.093	0.465	0.727	0.723	0.728	1.024	0.857	0.382	0.823	0.541	-0.306	0.926	0.839	0.988	0.893	0.701	0.073	0.293	0.131
H3001H04___Fntb_--_Farnesyltransferase__CAAX_box__beta	Fntb	Farnesyltransferase, CAAX box, beta	-0.147	0.071	0.346	-0.508	-0.24	-0.359	-0.688	-0.596	-0.677	0.016	-0.568	-0.525	-0.4	-0.43	-0.489	0.479	-0.348	-0.571	-0.184	0.071	-0.09	-0.159	-0.196
H3001H05___Transcribed_locus__strongly_similar_to_NP_032329.1_heat_shock_protein_1__chaperonin_10___Mus_musculus_	EG628438	Predicted gene, EG628438	0.867	0.634	0.782	0.46	0.254	0.227	0.494	0.337	0.736	0.021	0.225	0.179	0.696	0.576	-0.118	0.536	0.436	0.389	0.258	1.215	0.704	-0.372	0.242
H3001H08___Adm_--_Adrenomedullin	Adm	Adrenomedullin	-0.23	-0.01	-0.031	0.001	0.015	0.098	-0.343	-0.327	-0.521	-0.469	-0.271	-0.259	-0.23	-0.256	-0.406	0.806	-0.117	-0.015	-0.295	-0.288	0.091	-0.154	0.037
H3001H09___Xrn2_--_5'-3'_exoribonuclease_2		Unknown	0.517	0.045	0.346	-0.109	-0.408	-0.488	0.241	0.133	-0.51	-0.19	0.115	0.079	0.231	0.134	-0.399	-0.139	0.163	0.009	-1.173	0.387	-0.235	-0.459	-0.056
H3001H10___Tmsb10_--_Thymosin__beta_10	Tmsb10	Thymosin, beta 10	-0.406	-0.513	-0.347	-0.462	-0.522	-0.601	-0.729	-0.715	-0.446	0.227	-0.587	-0.683	-1.117	-0.835	-0.78	-0.198	-1.574	-1.294	-0.272	-0.282	-0.652	-0.503	-0.201
H3001H11___Slbp_--_Stem-loop_binding_protein	Tmem129	Transmembrane protein 129	0.389	0.335	0.579	-0.513	-0.069	-0.113	-0.025	-0.042	-0.246	0.029	-0.046	-0.045	-0.107	-0.062	0.203	0.465	-0.136	-0.15	0.267	0.615	-0.492	-0.193	0.04
H3002A02___Transcribed_locus		Unknown	0.258	0.091	0.139	-0.395	-0.562	-0.711	0.039	-0.038	-0.116	0.501	-0.042	0.253	-0.142	0.067	-0.423	0.369	0.056	0.804	0.229	0.529	-0.295	-0.02	-0.446
H3002A03___1110002B05Rik_--_RIKEN_cDNA_1110002B05_gene		Transcribed locus, moderately similar to NP_001041208.1 hypothetical protein LOC500651 [Rattus norvegicus]	0.512	0.382	0.387	0.173	0.254	0.264	0.26	0.21	0.203	0.856	0.093	0.123	0.217	0.073	0.276	-0.013	0.185	0.299	0.491	0.606	-0.061	-0.074	0.024
H3002A06___Lad1_--_Ladinin	Lad1	Ladinin	-0.407	-0.46	-0.339	0.107	0.148	0.031	-0.811	-0.873	-0.296	0.019	-0.498	-0.76	-0.628	-0.662	-0.158	0.447	-0.608	-0.06	-0.271	-0.563	0.186	-0.024	-0.054
H3002A07___2510002D24Rik_--_RIKEN_cDNA_2510002D24_gene	2510002D24Rik	RIKEN cDNA 2510002D24 gene	0.448	0.033	0.172	-0.429	-0.211	-0.2	-0.03	0.065	-0.023	0.602	-0.175	0.019	-0.078	0.291	0.079	0.032	-0.126	-0.172	0.179	0.381	0.01	-0.046	-0.086
H3002A08___Actr2_--_ARP2_actin-related_protein_2_homolog__yeast_	Actr2	ARP2 actin-related protein 2 homolog (yeast)	-0.036	-0.026	0.143	-0.249	-0.37	-0.249	-0.017	-0.173	0.166	0.298	0.036	-0.194	-0.106	-0.259	0.299	-0.115	-0.147	-0.235	0.216	0.227	0.045	0.012	-0.091
H3002A10___Transcribed_locus		Transcribed locus	-0.211	-0.129	-0.282	-0.391	-0.571	-0.629	-0.65	-0.688	-0.247	-0.252	-0.749	-0.477	-0.412	-0.644	-0.484	-0.325	-0.496	-0.146	-0.377	0.193	0.05	-0.148	-0.634
H3002A11___Gpatc2_--_G_patch_domain_containing_2	Gpatch2	G patch domain containing 2	-0.034	-0.077	-0.063	-0.235	-0.135	-0.311	0.098	0.038	-0.301	-0.193	0.094	0.178	0.039	-0.13	-0.043	0.508	0.194	0.053	-0.176	0.009	-0.267	-0.442	0.283
H3002A12___Gpatc2_--_G_patch_domain_containing_2	Gpatch2	G patch domain containing 2	-0.082	-0.091	-0.154	-0.069	-0.312	-0.197	0.12	0.128	-0.094	-0.114	0.432	0.25	0.176	-0.011	0.471	-0.409	0.159	0.028	-0.074	-0.034	0.055	-0.133	-0.101
H3002B02___Unknown		Unknown	0.312	0.244	0.084	0.099	0.164	0.063	-0.028	-0.119	-0.199	0.19	-0.146	-0.344	-0.137	0.083	0.404	0.635	0.053	0.059	0.313	0.59	-0.288	0.433	-0.224
H3002B04___1600010O03Rik_--_RIKEN_cDNA_1600010O03_gene	Cugbp1	CUG triplet repeat, RNA binding protein 1	-0.337	-0.288	-0.039	-0.396	-0.392	-0.363	-0.449	-0.419	-0.359	0.083	-0.208	-0.05	-0.286	-0.443	-0.495	0.317	0.061	-0.171	0.013	0.057	-0.584	-0.192	-0.076
H3002B06___Ehd1_--_EH-domain_containing_1	Ehd1	EH-domain containing 1	-0.202	-0.066	0.092	-0.172	-0.193	-0.344	-0.38	-0.401	-0.384	0.063	-0.628	-0.637	-0.538	-0.369	0.223	0.141	-0.354	-0.527	0.034	0.279	-0.192	-0.044	-0.261
H3002B07___Spr_--_Sepiapterin_reductase		Unknown	0.284	0.216	0.325	-0.132	-0.125	0.095	0.235	0.202	-0.357	0.519	0.118	0.218	0.248	-0.345	-0.343	0.586	0.11	0.353	0.098	0.302	-0.235	0.064	-0.088
H3002B08___Unknown		Unknown	-0.371	-0.333	-0.417	-0.48	-0.627	-0.427	-0.444	-0.427	-0.426	-0.002	-0.381	-0.348	-0.37	-0.664	-0.73	-0.095	-0.616	-0.432	-0.378	-0.521	-0.57	-0.035	-0.285
H3002B09___Cycs_--_Cytochrome_c__somatic	Cycs	Cytochrome c, somatic	-1.415	-1.38	-1.304	-1.511	-1.487	-1.55	-1.885	-1.793	-1.492	-1.213	-2.276	-2.059	-1.764	-1.759	-1.115	0.42	-2.03	-2.02	-0.823	-0.344	-0.914	-0.776	-1.322
H3002B10___Centg3_--_Centaurin__gamma_3	Centg3	Centaurin, gamma 3	0.109	0.002	0.069	-0.175	-0.514	-0.404	-0.373	-0.252	0.04	0.429	-0.26	-0.217	-0.213	-0.244	-0.274	0.008	-0.09	-0.133	0.354	0.569	-0.095	0.429	0.113
H3002B11___1110059H15Rik_--_RIKEN_cDNA_1110059H15_gene	Ubr3	Ubiquitin protein ligase E3 component n-recognin 3	-0.497	-0.273	-0.176	-0.29	-0.113	-0.406	-0.414	-0.253	-0.275	0.324	-0.191	-0.156	-0.556	-0.561	-0.291	0.352	-0.359	-0.426	-0.032	0.264	-0.36	-0.053	-0.551
H3002B12___Unknown		Transcribed locus	0.057	0.06	0.081	-0.231	-0.151	-0.179	0.021	0.03	-0.222	0.743	0.205	0.475	0.243	0.173	0.15	-0.22	0.419	-0.052	0.001	0.14	-0.411	-0.346	-0.093
H3002C02___Actr2_--_ARP2_actin-related_protein_2_homolog__yeast_	Actr2	ARP2 actin-related protein 2 homolog (yeast)	0.226	0.249	0.234	0.004	0.079	-0.117	0.039	-0.111	0.329	-0.128	0.022	-0.018	-0.162	0.056	-0.662	0.805	-0.092	-0.094	0.811	0.961	-0.299	0.173	-0.154
H3002C03___2600001J17Rik_--_RIKEN_cDNA_2600001J17_gene	Ccdc99	Coiled-coil domain containing 99	0.469	0.202	0.297	-0.201	-0.168	-0.138	-0.046	-0.017	1.131	0.79	-0.378	-0.445	-0.169	-0.315	0.546	0.023	-0.589	-0.235	1.039	0.913	-0.28	0.037	-0.322
H3002C04___Rabep1_--_Rabaptin__RAB_GTPase_binding_effector_protein_1	Rabep1	Rabaptin, RAB GTPase binding effector protein 1	0.25	0.264	0.323	-0.127	-0.145	0.047	-0.118	-0.297	0.23	0.008	0.045	-0.024	-0.382	-0.446	0.008	-0.42	-0.233	-0.055	0.093	0.607	-0.356	-0.271	-0.231
H3002C06___Elac2_--_RIKEN_cDNA_C030044O21_gene	Elac2	ElaC homolog 2 (E. coli)	0.433	0.031	0.31	-0.162	-0.376	-0.317	-0.093	-0.011	0.05	-0.039	0.039	-0.042	0.031	0.136	-0.014	0.124	-0.04	0.264	0.277	0.313	0.069	-0.171	-0.498
H3002C07___Tpm2_--_Tropomyosin_2__beta	Tpm2	Tropomyosin 2, beta	-1.236	-1.242	-1.265	-1.283	-1.681	-1.422	-2.072	-2.119	-1.516	-1.925	-1.894	-2.197	-1.893	-1.959	-0.65	-0.72	-2.25	-2.049	-1.126	-0.708	-1.664	-1.144	-1.571
H3002C08___D12Wsu118e_--_DNA_segment__Chr_12__Wayne_State_University_118__expressed	Synj2bp	Synaptojanin 2 binding protein	0.338	0.38	0.815	-0.213	-0.459	-0.266	0.104	0.121	0.007	0.079	0.158	0.173	-0.068	0.255	0.011	-0.419	0.033	-0.082	-0.024	0.167	-0.386	-0.916	-0.189
H3002C10___Falz_--_Fetal_Alzheimer_antigen	Bptf	Bromodomain PHD finger transcription factor	-0.074	-0.207	-0.118	-0.14	-0.358	-0.372	0.088	0.09	0.169	0.11	0.305	0.293	0.3	0.2	-0.703	-0.232	0.391	0.533	0.106	0.283	0.213	-0.451	-0.032
H3002C11___E130307C13_--_Hypothetical_protein_E130307C13	H2afj	H2A histone family, member J	0.241	0.043	0.308	-0.036	-0.116	-0.19	0.192	0.134	-1.156	0.255	0.177	0.375	0.118	-0.009	-0.63	0.895	0.2	-0.187	-0.47	-0.295	0.343	-0.371	0.432
H3002C12___Xrn2_--_5'-3'_exoribonuclease_2	Xrn2	5'-3' exoribonuclease 2	0.289	0.07	0.055	-0.024	-0.007	0.009	0.163	0.007	0.364	0.282	0.429	-0.001	0.177	0.141	0.053	0.229	0.297	0.188	0.398	0.303	0.192	0.114	0.088
H3002D02___Actb_--_Actin__beta__cytoplasmic		Transcribed locus, strongly similar to XP_857356.1 PREDICTED: similar to Actin, alpha skeletal muscle (Alpha-actin 1) isoform 3 [Canis familiaris]	0.562	0.619	0.251	0.216	0.502	0.161	0.102	0.08	0.539	0.656	-0.028	0.14	0.065	0.187	0.455	0.837	0.288	0.292	1.233	1.072	0.468	0.598	0.116
H3002D03___Prep_--_Prolyl_endopeptidase	Prep	Prolyl endopeptidase	0.2	0.145	0.187	-0.239	-0.213	-0.094	-0.176	-0.184	-0.329	-0.083	-0.132	-0.263	-0.136	-0.983	-0.24	0.362	-0.367	0.009	-0.009	0.296	-0.581	-0.157	-0.48
H3002D04___Eif3s5_--_Eukaryotic_translation_initiation_factor_3__subunit_5__epsilon_	Eif3f	Eukaryotic translation initiation factor 3, subunit F	0.351	0.326	0.298	0.158	0.178	0.168	0.093	-0.051	0.143	0.31	-0.162	-0.14	0.079	-0.009	-0.74	0.133	-0.035	-0.191	0.119	0.061	-0.064	0.366	0.159
H3002D05___Zbtb20_--_Zinc_finger_and_BTB_domain_containing_20		Transcribed locus	1.03	1.032	1.139	0.237	0.142	0.093	1.648	1.491	0.887	0.975	1.541	1.423	0.8	1.407	0.565	1.035	1.566	1.185	1.652	1.548	0.358	0.412	0.578
H3002D06___Nola1_--_Nucleolar_protein_family_A__member_1__H/ACA_small_nucleolar_RNPs_	Nola1	Nucleolar protein family A, member 1 (H/ACA small nucleolar RNPs)	-0.172	-0.31	-0.156	-0.258	-0.336	-0.613	-0.665	-0.573	-0.108	0.387	-0.196	-0.563	-0.378	-0.281	-0.533	0.104	-0.549	-0.291	0.027	0.223	-0.119	-0.089	-0.197
H3002D07___Rps6ka1_--_Ribosomal_protein_S6_kinase_polypeptide_1	Rps6ka1	Ribosomal protein S6 kinase polypeptide 1	0.299	0.245	0.294	-0.364	-0.431	-0.196	-0.417	-0.267	-0.781	0.193	-0.262	-0.593	-0.252	-0.435	-0.37	0.297	-0.573	-0.5	-0.091	0.04	-0.509	-0.474	-0.434
H3002D08___Abcb8_--_ATP-binding_cassette__sub-family_B__MDR/TAP___member_8	Abcb8	ATP-binding cassette, sub-family B (MDR/TAP), member 8	0.196	0.231	0.066	-0.665	-0.355	-0.377	-0.45	-0.516	-0.276	0.458	-0.429	-0.509	-0.111	-0.152	-0.193	-0.013	-0.263	-0.204	-0.126	-0.033	-0.457	-0.407	-0.086
H3002D09___Transcribed_locus__strongly_similar_to_XP_517769.1_similar_to_CGI-17_protein__Pan_troglodytes_	Pelo	Pelota homolog (Drosophila)	-0.892	-1.094	-1.052	-0.729	-0.507	-0.671	-1.457	-1.394	-0.269	0.07	-1.3	-1.227	-1.371	-1.212	-0.634	0.172	-1.421	-1.071	-0.273	-0.44	-0.137	-0.215	-0.048
H3002D10___Smad4_--_MAD_homolog_4__Drosophila_	Smad4	MAD homolog 4 (Drosophila)	0.455	0.29	0.388	0.105	-0.28	-0.125	0.004	0.165	0.203	0.537	0.043	-0.17	0.068	0.091	0.247	0.114	0.15	-0.199	0.478	0.519	-0.174	0.158	0.089
H3002D11___Rtn4_--_Reticulon_4	Rtn4	Reticulon 4	-0.544	-0.174	-0.204	0.006	0.109	0.034	0.327	0.379	-0.214	-0.05	0.455	0.717	0.247	0.272	-0.174	0.048	0.319	-0.013	-0.188	-0.05	-0.008	-0.098	0.095
H3002D12___Surf6_--_Surfeit_gene_6	Surf6	Surfeit gene 6	0.341	0.351	0.178	-0.07	0.132	0.137	0.128	0.091	-0.05	0.018	-0.028	0.583	0.164	0.27	-0.291	-0.109	0.071	0.17	-0.156	0.008	0.271	0.034	-0.015
H3002E02___Twistnb_--_TWIST_neighbor	Twistnb	TWIST neighbor	0.596	0.458	0.601	-0.068	0.107	-0.088	-0.075	0.001	-0.129	0.192	0.177	0.135	0.072	-0.046	0.108	0.34	0.004	0.581	0.399	0.614	0.179	0.37	-0.413
H3002E06___Dbt_--_Dihydrolipoamide_branched_chain_transacylase_E2	Dbt	Dihydrolipoamide branched chain transacylase E2	0.093	0.055	0.004	-0.147	-0.305	-0.308	-0.329	-0.294	0.063	0.21	-0.334	-0.147	-0.23	-0.091	-0.373	-0.389	-0.079	0.013	0.21	0.369	0.125	0.021	-0.655
H3002E07___Pitrm1_--_Pitrilysin_metalloprotease_1	Pitrm1	Pitrilysin metallepetidase 1	0.162	0.002	0.166	-0.437	-0.29	-0.244	0.007	-0.106	0.239	0.459	-0.193	0.088	-0.023	0.016	0.169	-0.193	0.166	0.349	0.496	0.378	-0.31	0.217	-0.052
H3002E10___Unknown	Rpl41	Ribosomal protein L41	0.305	0.396	0.325	0.053	0.27	-0.058	0.238	0.22	0.971	-0.008	0.026	0.11	0.213	0.29	0.337	0.256	-0.007	0.139	0.534	-0.091	0.22	0.233	0.147
H3002E11___AW121686_--_Expressed_sequence_AW121686	Tcf20	Transcription factor 20	0.109	0.182	0.394	-0.424	-0.216	-0.128	-0.125	-0.372	-0.475	-0.445	-0.414	-0.148	-0.121	-0.222	-0.434	-0.302	-0.037	-0.316	-3.084	-0.177	-0.296	-0.26	-0.13
H3002E12___Aurkb_--_Aurora_kinase_B	Aurkb	Aurora kinase B	-0.244	-0.066	-0.227	-0.512	-0.83	-0.536	-0.705	-0.647	-1.089	-1.734	-0.499	-0.916	-0.429	-0.498	-1.08	-0.384	-0.482	-0.421	-1.147	-1.098	-0.155	-0.101	-0.596
H3002F01___Hnrpdl_--_Heterogeneous_nuclear_ribonucleoprotein_D-like	Hnrpdl	Heterogeneous nuclear ribonucleoprotein D-like	-1.109	-0.997	-0.905	-0.973	-0.696	-0.806	-0.551	-0.553	-0.281	-0.112	-0.31	-0.307	-0.456	-0.36	-0.761	0.152	-0.126	-0.124	0.257	0.081	-0.64	0	-0.403
H3002F02___Unknown		Unknown	-0.094	0.202	0.373	-0.032	0.236	0.121	-0.118	-0.064	-0.635	-1.642	0.156	0.453	0.174	0.36	-0.03	-0.379	2.249	1.811	-0.848	-0.696	0.009	0.002	-0.422
H3002F03___Dusp9_--_Dual_specificity_phosphatase_9	Dusp9	Dual specificity phosphatase 9	-0.025	-0.034	-0.061	-0.339	-0.359	0.054	-0.422	-0.607	-1.48	-0.968	-0.44	-0.606	-0.474	-0.643	-1.277	0.096	-0.64	-0.352	-1.166	-0.667	-0.482	-0.587	-0.845
H3002F04___AA407659_--_Expressed_sequence_AA407659	Unc119b	Unc-119 homolog B (C. elegans)	0.434	0.28	0.166	0.122	0.056	0.173	-0.029	-0.003	-0.177	-0.105	0.12	0.042	0.124	-0.08	-0.219	0.124	0.177	0.14	-0.085	0.089	-0.275	0.054	-0.077
H3002F06___Eif3s10_--_Eukaryotic_translation_initiation_factor_3__subunit_10__theta_	Eif3a	Eukaryotic translation initiation factor 3, subunit A	0.073	0.002	0.041	-0.106	0.056	-0.15	0.018	0.205	0.35	0.475	0.119	0.121	0.176	0.208	-0.752	0.182	0.411	0.179	0.259	0.123	-0.439	-0.019	0.017
H3002F07___1110002B05Rik_--_RIKEN_cDNA_1110002B05_gene		Transcribed locus, moderately similar to NP_001041208.1 hypothetical protein LOC500651 [Rattus norvegicus]	0.184	0.288	0.351	0.066	0.016	0.164	0.436	0.551	-0.012	0.866	0.171	0.187	0.104	0.065	-0.182	0.296	0.186	0.082	0.206	0.603	-0.051	-0.402	-0.113
H3002F08___Sox13_--_SRY-box_containing_gene_13	Sox13	SRY-box containing gene 13	0.476	0.402	0.243	-0.174	-0.068	-0.242	0.259	0.222	0.147	0.145	0.313	0.046	0.339	0.421	-0.345	0.122	0.244	0.228	0.258	0.222	-0.337	0.122	0.082
H3002F09___Csh1_--_Chorionic_somatomammotropin_hormone_1	Prl3d1	Prolactin family 3, subfamily d, member 1	0.151	0.289	0.591	-0.56	-0.517	-0.481	-0.404	-0.236	-0.467	0.03	-0.095	-0.285	-0.142	-0.305	-0.469	-0.014	-0.164	-0.134	-0.032	0.05	-0.259	-0.176	0.145
H3002F10___Adult_male_spinal_cord_cDNA__RIKEN_full-length_enriched_library__clone_A330097L15_product_unknown_EST__full_insert_sequence		Transcribed locus	-0.039	-0.035	-0.168	-0.5	-0.525	-0.847	-0.223	-0.265	-0.233	-0.161	-0.292	0.028	-0.187	-0.102	0.12	0.189	-0.007	-0.201	0.101	0.15	-0.25	-0.286	0.122
H3002F11___Lig3_--_Ligase_III__DNA__ATP-dependent	Lig3	Ligase III, DNA, ATP-dependent	-0.212	0.148	0.156	-0.507	-0.272	-0.174	-0.143	0.001	-0.235	-0.088	0.044	-0.177	0.069	-0.064	-0.365	0.805	-0.128	-0.149	0.213	0.308	-0.23	-0.06	0.032
H3002F12___Cops7b_--_COP9__constitutive_photomorphogenic__homolog__subunit_7b__Arabidopsis_thaliana_	Cops7b	COP9 (constitutive photomorphogenic) homolog, subunit 7b (Arabidopsis thaliana)	-0.003	0.135	-0.027	-0.512	-0.323	-0.283	-0.267	-0.414	-0.321	0.236	-0.233	-0.384	-0.04	-0.243	-0.483	0.552	-0.212	-0.275	-0.139	0.098	-0.008	-0.415	-0.208
H3002G02___1810034M08Rik_--_RIKEN_cDNA_1810034M08_gene	Tprkb	Tp53rk binding protein	0.324	0.124	0.183	0.018	0.07	-0.156	-0.147	-0.371	-0.608	-0.182	-0.407	-0.31	-0.212	-0.245	-0.251	0.669	-0.494	-0.074	-0.394	-0.516	0.069	-0.086	-0.561
H3002G03___Mrps7_--_Mitchondrial_ribosomal_protein_S7	Mrps7	Mitchondrial ribosomal protein S7	0.179	-0.057	-0.056	0.034	0.158	-0.01	-0.307	-0.391	-0.793	-1.193	-0.444	-0.305	-0.139	-0.234	-0.579	0.418	-0.108	0.149	-1.101	-1.19	-0.354	-0.353	-0.721
H3002G04___Tigd5_--_Tigger_transposable_element_derived_5	Tigd5	Tigger transposable element derived 5	0.37	0.178	0.499	0.293	0.245	0.309	0.073	-0.041	0.242	0.051	-0.083	-0.027	-0.02	0.068	0.143	0.095	0.319	0.154	-0.253	0.027	0.151	0.098	0.155
H3002G06___Tceb2_--_Transcription_elongation_factor_B__SIII___polypeptide_2		Transcribed locus	0.057	-0.116	-0.03	-0.507	-0.153	-0.476	0.716	0.765	0.439	0.211	0.682	0.761	0.523	0.254	-0.707	-0.21	0.471	0.821	0.296	0.608	0.16	-0.379	-0.298
H3002G07___Gata6_--_GATA_binding_protein_6	Gata6	GATA binding protein 6	0.934	0.784	1.146	0.208	0.495	0.276	0.65	0.824	0.481	0.553	0.832	0.881	0.564	0.501	0.24	0.041	0.475	0.804	0.588	0.863	-0.004	0.246	0.127
H3002G09___Zranb1_--_Zinc_finger__RAN-binding_domain_containing_1	Zranb1	Zinc finger, RAN-binding domain containing 1	-0.374	-0.246	-0.357	-0.493	-0.504	-0.469	-0.433	-0.338	-0.002	0.009	-0.23	-0.245	-0.343	-0.54	-0.231	1.017	-0.551	-0.203	0.025	0.462	0.225	-0.212	0.022
H3002G10___Wdr9_--_WD_repeat_domain_9	Brwd1	Bromodomain and WD repeat domain containing 1	-0.363	-0.034	-0.179	-0.207	-0.216	-0.527	0.05	0.102	-0.16	-0.003	0.157	-0.012	0.205	0.188	-0.685	-0.206	0.376	0.477	-0.272	0.038	0.005	0.008	-0.156
H3002G11___Gclc_--_Glutamate-cysteine_ligase__catalytic_subunit	Gclc	Glutamate-cysteine ligase, catalytic subunit	0.748	0.858	0.985	0.152	0.431	0.229	0.913	1.283	0.578	0.804	1.086	1.148	1.401	1.22	-0.001	-0.104	1.252	1.609	0.705	1.072	0.08	0.273	0.256
H3002G12___Unknown		Unknown	0.007	0.2	0.143	-0.286	-0.492	-0.276	-0.29	-0.396	-0.37	-0.494	-0.048	0.15	-0.085	-0.159	-0.132	-0.017	-0.008	0.191	-0.296	-0.267	-0.026	-0.23	0.005
H3002H01___Ddx50_--_DEAD__Asp-Glu-Ala-Asp__box_polypeptide_50	Ddx50	DEAD (Asp-Glu-Ala-Asp) box polypeptide 50	-0.025	-0.249	0.038	0.118	0.173	0.351	0.088	0.198	-0.286	0.182	0.076	0.61	0.176	0.237	-0.391	0.375	0.404	0.172	0.242	0.516	-0.275	-0.022	0.08
H3002H02___Adcy9_--_Adenylate_cyclase_9		Transcribed locus	-0.007	0.192	0.181	-0.09	0.381	-0.218	-0.285	-0.439	-1.077	-0.779	-0.338	-0.403	-0.239	-0.295	-1.412	-0.009	-0.329	-0.312	-0.434	0.529	-0.007	0.631	-0.306
H3002H03___5430437P03Rik_--_RIKEN_cDNA_5430437P03_gene		Unknown	0.266	-0.062	0.126	-0.51	-0.374	-0.457	-0.143	-0.022	-0.49	0.224	0.085	0.139	-0.033	-0.622	-0.511	0.468	-0.015	0.123	-0.028	0.05	-0.624	-0.119	-0.308
H3002H04___B3gnt1_--_RIKEN_cDNA_9130230N09_gene	B3gnt2	UDP-GlcNAc:betaGal beta-1,3-N-acetylglucosaminyltransferase 2	0.291	0.5	0.308	-0.055	-0.012	-0.001	0.24	0.236	0.006	-0.03	0.294	0.35	0.235	0.089	-0.453	0.195	0.133	0.269	-0.194	0.166	-0.239	0.134	-0.039
H3002H05___Transcribed_locus__strongly_similar_to_NP_001790.1_cyclin-dependent_kinase_7__MO15_homolog__Xenopus_laevis__cdk-activating_kinase___Homo_sapiens_	Cdk7	Cyclin-dependent kinase 7 (homolog of Xenopus MO15 cdk-activating kinase)	0.534	0.361	0.613	-0.411	-0.408	-0.38	0.298	0.338	-0.083	0.443	0.235	0.194	0.556	0.411	-0.167	0.407	0.405	0.375	0.277	0.455	-0.117	-0.076	-0.062
H3002H06___Azi2_--_5-azacytidine_induced_gene_2	Azi2	5-azacytidine induced gene 2	0.288	0.086	0.187	-0.059	-0.077	-0.312	0.145	0.033	0.001	-0.001	0.377	0.275	0.186	0.079	-0.035	0.042	0.341	0.306	0.244	0.148	-0.125	-0.407	-0.257
H3002H07___1700019D03Rik_--_RIKEN_cDNA_1700019D03_gene	1700019D03Rik	RIKEN cDNA 1700019D03 gene	-0.054	0.226	0.435	-0.425	-0.319	-0.351	-0.663	0.254	-0.537	0.316	-0.35	-0.347	-0.419	-0.534	-0.254	-0.276	0.124	-0.217	-0.124	0.059	-0.507	-0.492	-0.28
H3002H08___Unknown		Unknown	0.375	0.429	0.297	-0.007	0.235	0.213	0.303	0.429	0.3	1.28	0.432	0.343	0.454	0.267	-0.869	0.186	0.527	0.344	0.411	0.238	0.681	-0.214	0.24
H3002H09___Mutyh_--_MutY_homolog__E._coli_	Mutyh	MutY homolog (E. coli)	0.357	0.27	0.513	-0.437	-0.344	-0.604	-0.057	0.019	-0.308	0.161	0.01	0.018	-0.01	0.091	-0.432	0.592	-0.139	-0.23	0.259	0.695	-0.168	-0.323	-0.072
H3002H10___Avpi1_--_Arginine_vasopressin-induced_1	Avpi1	Arginine vasopressin-induced 1	1.083	0.67	0.683	0.027	0.025	-0.121	0.646	0.629	0.172	0.192	0.413	0.61	-0.146	-0.034	-0.173	0.507	-0.242	-0.272	0.591	0.915	-0.002	0.705	0.429
H3002H11___Unknown		Unknown	-0.079	-0.17	-0.143	0.168	0.146	0.413	0.107	0.089	-0.77	0.021	0.087	0.24	0.183	0.62	-0.455	0.613	0.3	0.09	-0.208	-0.238	-0.027	0.407	-0.18
H3003A01___4432406C08Rik_--_RIKEN_cDNA_4432406C08_gene	E2f8	E2F transcription factor 8	-0.379	-0.117	-0.169	-0.47	-0.107	-0.18	-1.234	-1.345	-0.421	0.313	-1.197	-0.933	-1.43	-1.35	0.034	0.194	-1.037	-0.711	-0.329	-0.079	-0.811	-0.947	-0.338
H3003A02___Rnf126_--_Ring_finger_protein_126	Fgf22	Fibroblast growth factor 22	0.15	0.113	0.426	-0.69	-0.252	-0.307	-0.29	-0.458	-0.511	-0.248	-0.438	-0.356	-0.295	-0.184	-0.544	0.202	-0.372	-0.237	0.021	0.392	-0.116	-0.143	-0.408
H3003A03___Lgals1_--_Lectin__galactose_binding__soluble_1	Lgals1	Lectin, galactose binding, soluble 1	0.078	0.125	-0.003	-0.438	-0.103	-0.221	-0.323	-0.259	-1.058	-0.327	-0.456	-0.396	-0.554	-0.605	-1.472	0.724	0.524	-0.747	0.182	0.575	-0.091	0.222	-0.506
H3003A04___Nol6_--_Nucleolar_protein_family_6__RNA-associated_	Nol6	Nucleolar protein family 6 (RNA-associated)	0.515	0.639	0.478	0.49	1.068	1.033	0.883	0.983	0.801	0.288	0.968	0.688	0.719	0.817	0.106	0.665	0.748	1.102	0.142	0.73	-0.023	0.241	0.146
H3003A05___Orc4l_--_Origin_recognition_complex__subunit_4-like__S._cerevisiae_	Orc4l	Origin recognition complex, subunit 4-like (S. cerevisiae)	0.14	0.389	0.188	-0.127	-0.175	-0.126	0.354	0.493	-0.347	0.142	0.382	0.474	0.449	0.331	0.078	0.313	0.292	0.323	0.268	0.458	-0.52	-0.03	-0.01
H3003A06___Usp36_--_Ubiquitin_specific_protease_36	Usp36	Ubiquitin specific peptidase 36	0.039	0.413	0.044	-0.055	-0.113	-0.118	0.036	-0.121	-0.147	0.161	0.004	-0.116	0.041	0.009	-0.657	0.646	0.116	-0.008	-0.343	0.014	0.094	-0.037	-0.145
H3003A07___Hnrpa3_--_Heterogeneous_nuclear_ribonucleoprotein_A3	Hnrnpa3	Heterogeneous nuclear ribonucleoprotein A3	-0.332	-0.032	-0.053	-0.664	-0.602	-0.681	0.229	0.216	0.244	0.305	0.219	0.179	0.448	-0.236	0.063	0.024	0.465	0.469	0.554	0.712	-0.706	-0.227	-0.034
H3003A08___6820424L24Rik_--_RIKEN_cDNA_6820424L24_gene	Zfp518b	Zinc finger protein 518B	0.092	0.597	0.229	-0.589	-0.156	-0.301	-0.388	-0.406	-0.416	-0.085	-0.432	-0.298	-0.202	-0.013	0.057	-0.436	-0.07	-0.089	-0.217	-0.017	-0.081	-0.079	-0.135
H3003A09___Unknown		Unknown	0.416	0.374	0.102	0.996	1.358	1.047	-0.236	-0.022	-1.855	-2.164	0.256	0.595	0.12	0.02	-0.558	-0.767	0.436	0.543	-0.745	-0.803	-0.287	-0.396	-1.006
H3003A10___Ctla2a_--_Cytotoxic_T_lymphocyte-associated_protein_2_beta	Ctla2a	Cytotoxic T lymphocyte-associated protein 2 alpha	0.524	0.496	0.315	-0.594	0.121	-0.511	-0.86	-0.762	-0.203	0.15	-0.485	-0.587	-1.057	-0.947	-0.712	0.228	-1.242	-0.576	0.235	0.392	0.331	0.062	0.001
H3003A12___Elovl5_--_ELOVL_family_member_5__elongation_of_long_chain_fatty_acids__yeast_		Transcribed locus	-0.02	0.231	0.227	-0.219	-0.039	0.023	0.277	0.398	-0.188	-0.016	0.57	0.721	0.456	0.677	-0.006	-0.387	0.184	0.343	-0.131	0.775	-0.619	0.005	-0.157
H3003B01___Mum1_--_Melanoma_associated_antigen__mutated__1	Mum1	Melanoma associated antigen (mutated) 1	0.343	0.117	0.149	-0.209	-0.19	-0.211	-0.14	-0.062	-0.416	0.168	-0.173	-0.11	-0.013	0.192	-0.43	0.671	0.351	0.464	-2.036	0.457	0.092	-0.148	-0.176
H3003B02___Myo1b_--_Myosin_IB	Myo1b	Myosin IB	0.161	0.543	0.416	-0.235	-0.065	-0.508	0.235	0.323	-0.107	0.123	0.358	0.173	0.523	0.299	0.297	-0.168	0.331	0.351	0.864	0.289	-0.399	0.068	0.028
H3003B03___Ppid_--_Peptidylprolyl_isomerase_D__cyclophilin_D_	Ppid	Peptidylprolyl isomerase D (cyclophilin D)	0.416	0.342	0.323	-0.79	-0.264	-0.375	0.31	0.114	0.011	0.113	0.261	0.38	0.324	0.395	0.061	0.587	0.36	0.287	0.964	0.752	-0.919	-0.302	-0.018
H3003B04___Tapbp_--_TAP_binding_protein	Tapbp	TAP binding protein	0.893	0.81	1.053	0.333	0.333	0.334	1.145	1.18	0.437	0.621	1.047	0.789	0.589	0.672	0.034	0.211	0.485	0.992	0.9	1.018	-0.169	0.262	0.216
H3003B05___U2af1l4_--_U2_small_nuclear_RNA_auxiliary_factor_1-like_4	U2af1l4	U2 small nuclear RNA auxiliary factor 1-like 4	0.454	0.142	0.48	-0.096	-0.362	-0.152	0.006	0.064	-0.348	-0.157	-0.009	-0.148	-0.003	-0.056	-0.724	0.133	-0.126	0.151	0.033	-0.071	-0.141	-0.15	-0.123
H3003B06___Ap3d1_--_Adaptor-related_protein_complex_3__delta_1_subunit	Ap3d1	Adaptor-related protein complex 3, delta 1 subunit	0.034	-0.013	0.025	-0.305	-0.152	-0.407	-0.023	-0.012	-0.068	0.137	-0.154	0.138	-0.02	0.05	-0.614	0.018	-0.031	0.367	0.204	0.193	-0.269	0.219	-1.227
H3003B07___D10Wsu93e_--_DNA_segment__Chr_10__Wayne_State_University_93__expressed	Mbd6	Methyl-CpG binding domain protein 6	-0.291	-0.218	-0.16	-0.641	-0.312	-0.652	-0.172	-0.136	-0.202	0.155	-0.302	-0.077	-0.114	-0.196	0.003	-0.16	-0.169	-0.081	0.273	0.252	-0.343	-0.141	-0.173
H3003B08___Itgb4_--_Integrin_beta_4	Itgb4	Integrin beta 4	-0.542	-0.333	-0.039	-0.336	-0.327	-0.443	-0.68	-0.768	0.081	-0.652	-0.422	-0.422	-0.403	-0.445	-0.469	-0.225	-0.343	-0.23	-0.187	-0.296	-0.74	-0.644	-0.498
H3003B09___Fndc3_--_Fibronectin_type_III_domain_containing_3	Fndc3a	Fibronectin type III domain containing 3a	0.531	0.674	0.566	0.187	0.078	0.237	0.326	0.274	-0.07	0.601	0.499	0.465	0.466	0.478	-0.544	0.162	0.352	0.418	0.459	0.184	0.217	0.053	0.236
H3003B10___Golph4_--_Golgi_phosphoprotein_4		Unknown	0.216	0.681	-0.03	-0.267	-0.202	-0.262	-0.259	-0.083	-0.173	0.405	-0.106	0.022	-0.246	-0.207	-0.029	-0.276	0.029	-0.038	0.078	-0.202	-0.354	-0.207	-0.173
H3003B12___Gemin5_--_Gem__nuclear_organelle__associated_protein_5	Gemin5	Gem (nuclear organelle) associated protein 5	0.135	-0.02	-0.133	0.007	0.762	-0.212	0.075	-0.221	-0.036	-0.263	0.13	0.065	0.049	-0.113	-0.39	-0.101	-0.235	-0.153	-0.079	0.265	-0.513	-0.195	-0.102
H3003C01___1110032D12Rik_--_RIKEN_cDNA_1110032D12_gene	Tmed2	Transmembrane emp24 domain trafficking protein 2	0.274	0.623	0.337	0.326	0.274	0.154	0.116	0.182	-0.122	0.225	0.145	0.138	0.378	0.415	-0.466	0.597	0.094	0.117	0.35	0.897	-0.599	0.037	0.057
H3003C02___1110019C08Rik_--_RIKEN_cDNA_1110019C08_gene	Cldnd1	Claudin domain containing 1	0.172	0.092	0.521	-0.256	-0.069	-0.055	-0.172	-0.394	-0.165	0.158	-0.265	-0.233	-0.361	-0.297	-0.23	0.207	-0.345	0.017	-0.035	0.241	-0.024	-0.145	-0.364
H3003C03___Dnmt3b_--_DNA_methyltransferase_3B	Dnmt3b	DNA methyltransferase 3B	0.754	0.662	0.448	-0.205	0.131	-0.034	-0.368	-0.323	-0.613	0.207	-0.356	-0.437	-0.252	-0.533	-0.757	0.593	0.162	-0.134	-0.045	0.13	-0.382	-0.004	-0.223
H3003C04___3110007P09Rik_--_RIKEN_cDNA_3110007P09_gene		Unknown	0.216	0.563	0.473	-0.502	-0.198	-0.168	-0.376	-0.42	-0.467	-0.594	-0.143	-0.027	-0.36	-0.088	-0.088	0.171	0.042	0.094	-0.347	-0.035	0.032	-0.579	0.036
H3003C05___D8Ertd594e_--_DNA_segment__Chr_8__ERATO_Doi_594__expressed		Unknown	0.392	0.627	0.311	-0.238	-0.294	-0.199	-0.012	0.203	-0.401	0.303	0.009	0.073	0.131	0.342	-0.412	0.01	0.079	0.121	0.219	0.146	-0.496	-0.281	-0.16
H3003C06___Incenp_--_Inner_centromere_protein	Incenp	Inner centromere protein	-0.198	0.194	0.024	-0.521	-0.297	-0.554	-0.66	-0.496	-0.337	-0.042	-0.572	-0.524	-0.467	-0.346	-0.233	0.473	-0.511	-0.41	-0.214	0.105	0.082	-0.605	-0.323
H3003C07___Chd7_--_Chromodomain_helicase_DNA_binding_protein_7	Chd7	Chromodomain helicase DNA binding protein 7	-0.446	-0.256	-0.055	-0.537	-0.484	-0.842	-0.947	-1.041	-0.757	-0.762	-0.942	-0.691	-0.578	-0.692	-0.139	-0.365	-0.025	-0.526	-0.575	-0.248	-0.319	-0.244	-0.478
H3003C09___Srp19_--_Signal_recognition_particle_19	Srp19	Signal recognition particle 19	0.048	0.129	-0.06	0.218	0.333	0.237	-0.061	-0.068	-0.315	0.043	0.079	0.543	0.125	0.081	-0.535	0.144	0.324	0.196	0.172	-0.011	-0.541	-0.808	-0.097
H3003C10___Unknown		Unknown	-0.236	-0.229	-0.39	0.211	0.552	0.209	-0.929	-1.045	-2.938	-3.344	-0.844	-0.804	-1.084	-1	-2.142	0.124	-1.046	-0.56	-3.715	-2.314	-0.783	-0.248	-1.058
H3003C11___1110019N10Rik_--_RIKEN_cDNA_1110019N10_gene	1110019N10Rik	RIKEN cDNA 1110019N10 gene	-2.604	-2.927	-2.978	-2.88	-4.194	-2.645	-4.05	-3.77	-5.941	-3.424	-4.145	-3.919	-3.688	-3.329	-2.23	-2.031	-2.761	-4.598	-3.492	-2.956	-1.754	-0.324	-2.597
H3003C12___Unknown		Unknown	-0.229	-0.011	0.031	-0.377	-0.208	-0.184	-0.591	-0.38	-0.498	-0.418	-0.383	-0.535	-0.367	-0.373	0.124	0.171	-0.284	-0.136	-0.428	0.315	-0.167	0.003	-0.166
H3003D01___Unknown		Unknown	0.283	-0.102	0.026	0.198	0.916	0.458	0.117	0	-0.287	-0.148	-0.271	-0.351	-0.051	0.236	-0.78	0.453	0.027	-0.013	-0.844	-0.531	-0.241	0.032	-0.498
H3003D03___6530407C02Rik_--_RIKEN_cDNA_6530407C02_gene	Magi3	Membrane associated guanylate kinase, WW and PDZ domain containing 3	0.326	0.113	0.324	-0.584	-0.326	-0.518	-0.261	-0.371	-0.208	-0.314	0.035	0.267	-1.162	-0.447	-0.067	0.363	-0.104	-0.067	0.329	0.152	-0.52	-0.288	-0.362
H3003D04___Gm237_--_Gene_model_237___NCBI_	Ado	2-aminoethanethiol (cysteamine) dioxygenase	-0.032	0.206	0.122	0.175	0.118	0.075	0.051	0.118	-0.196	-0.54	-0.007	0.108	-0.009	0.054	-0.079	0.085	-0.061	0.208	-0.341	-0.049	-0.473	-0.264	2.616
H3003D05___Dhps_--_Deoxyhypusine_synthase	Dhps	Deoxyhypusine synthase	0.252	0.143	0.48	-0.018	-0.397	0.615	-0.155	0.02	-0.391	0.151	-0.055	-0.085	-0.137	-0.161	-0.379	0.076	-0.048	0.089	0.084	-0.079	-0.029	0.065	0.475
H3003D06___Ing1_--_Inhibitor_of_growth_family__member_1	Ing1	Inhibitor of growth family, member 1	0.113	0.164	0.13	-0.343	-0.34	-0.3	-0.203	-0.212	-0.149	0.163	-0.328	-0.148	-0.157	-0.053	-0.714	-0.057	-0.051	-0.187	0.175	0.066	-0.325	0.358	-0.109
H3003D07___Gene_model_1821___NCBI_	Ubb	Ubiquitin B	0.154	0.112	0.343	-0.088	0.117	-0.056	0.14	0.217	-0.053	1.784	0.182	0.291	0.308	0.168	0.407	0.014	0.757	0.495	0.639	0.4	0	0.232	-0.183
H3003D08___Bag2_--_Bcl2-associated_athanogene_2	Bag2	BCL2-associated athanogene 2	0.188	0.3	0.148	-0.242	-0.191	-0.149	-0.407	-0.319	0.159	-0.266	-0.343	-0.411	-0.196	-0.167	-0.222	-0.151	-0.221	-0.222	-0.322	-0.233	-0.382	-0.132	-0.189
H3003D09___Unknown		Unknown	0.416	0.548	0.465	-0.104	-0.242	0.129	0.363	0.217	-0.011	0.542	0.205	-0.11	0.174	0.225	-0.58	0.026	0.115	0.389	0.423	0.209	-0.007	-0.121	0.446
H3003D10___4732418C07Rik_--_RIKEN_cDNA_4732418C07_gene	4732418C07Rik	RIKEN cDNA 4732418C07 gene	0.362	0.404	0.191	-0.199	-0.13	-0.001	0.256	0.172	0.266	0.73	0.106	0.153	0.041	0.053	0.048	-0.112	0.412	0.177	0.444	0.427	-0.002	0.416	-0.075
H3003D11___Nfatc3_--_Nuclear_factor_of_activated_T-cells__cytoplasmic__calcineurin-dependent_3	Nfatc3	Nuclear factor of activated T-cells, cytoplasmic, calcineurin-dependent 3	0.023	-0.032	-0.273	0.465	0.481	0.889	-0.065	-0.126	0.326	0.903	-0.087	0.148	-0.034	-0.149	0.046	0.403	-0.147	-0.264	-0.235	-0.399	0.111	-0.113	0.398
H3003D12___P4ha2_--_Procollagen-proline__2-oxoglutarate_4-dioxygenase__proline_4-hydroxylase___alpha_II_polypeptide	P4ha2	Procollagen-proline, 2-oxoglutarate 4-dioxygenase (proline 4-hydroxylase), alpha II polypeptide	-0.984	-0.649	-0.936	0.775	1.235	0.857	-1.594	-1.768	-0.403	-1.06	-1.408	-1.084	-1.395	-1.672	-0.216	-0.29	-1.112	-0.909	-0.527	-0.349	-0.34	-0.385	-0.237
H3003E01___Cutl1_--_RIKEN_cDNA_2600010L24_gene	Cux1	Cut-like homeobox 1	0.158	0.817	0.226	0.087	0.224	0.047	-0.208	-0.359	-0.375	0.186	-0.336	-0.216	-0.263	-0.356	-0.161	0.461	-0.5	-0.416	0.138	0.418	-0.369	-0.03	-0.109
H3003E02___BC024683_--_CDNA_sequence_BC024683	Smg5	Smg-5 homolog, nonsense mediated mRNA decay factor (C. elegans)	-0.036	0.034	0.03	0.112	0.143	0.01	-0.087	-0.213	-0.048	0.218	0.071	0.192	-0.017	0.155	-0.386	0.422	0.343	0.416	-0.198	0.016	-0.277	-0.428	-0.099
H3003E03___Unknown		Unknown	-0.196	-0.07	-0.204	0.054	0.137	0.034	-0.344	-0.523	-2.657	-2.481	-0.325	-0.245	-0.156	0.085	-1.501	-0.066	0.013	-0.115	-1.777	-2.218	-1.325	-1.077	-1.029
H3003E04___Spock2_--_Sparc/osteonectin__cwcv_and_kazal-like_domains_proteoglycan_2	Spock2	Sparc/osteonectin, cwcv and kazal-like domains proteoglycan 2	0.495	0.632	0.433	-0.296	-0.072	0.049	0.128	0.316	-0.093	-0.007	0.068	0.115	0.108	0.192	-0.393	0.409	0.026	-0.009	-0.264	-0.002	0.061	0.103	-0.072
H3003E07___Unknown		Unknown	0.097	0.232	0.462	-0.307	-0.309	-0.469	-0.599	-0.557	-0.407	-0.424	-0.42	-0.512	-0.23	-0.738	0.093	-0.163	-0.095	-0.191	-0.305	0.041	-0.339	-0.184	-0.06
H3003E08___1500031M22Rik_--_RIKEN_cDNA_D930043N17_gene		Unknown	0.055	0.623	0.151	-0.539	-0.296	-0.307	0.097	0.167	-0.387	0.096	0.099	-0.328	0.169	0.307	-0.338	0.433	0.113	0.16	-0.122	0.574	-0.293	-0.064	-0.007
H3003E09___4921532K09Rik_--_RIKEN_cDNA_4921532K09_gene	Nudcd1	NudC domain containing 1	0.312	0.558	0.166	-0.051	-0.169	-0.21	-0.031	0.122	-0.32	0.352	0.105	0.421	-0.217	0.003	-0.385	0.01	0.399	0.325	0.366	-0.062	-0.942	0.122	-0.155
H3003E10___Rnf123_--_GDP-mannose_pyrophosphorylase_B	Gmppb	GDP-mannose pyrophosphorylase B	0.313	-0.11	0.273	-0.165	0.114	-0.127	-0.415	-0.364	-0.325	0.01	-0.398	-0.33	-0.212	-0.347	-0.454	0.44	-0.702	-0.143	-0.047	0.041	0.072	-0.049	0.003
H3003E11___4732418C07Rik_--_RIKEN_cDNA_4732418C07_gene	4732418C07Rik	RIKEN cDNA 4732418C07 gene	0.212	-0.017	0.197	-0.223	-0.514	-0.289	-0.125	-0.149	-0.016	0.072	-0.081	-0.05	-0.121	-0.351	-0.625	-0.277	0.135	-0.253	0.095	0.271	-0.091	-0.041	-0.088
H3003E12___Arl6ip2_--_ADP-ribosylation_factor-like_6_interacting_protein_2	Arl6ip2	ADP-ribosylation factor-like 6 interacting protein 2	-0.394	-0.092	-0.471	-0.197	-0.085	-0.015	-0.299	-0.313	-0.278	0.09	-0.185	-0.587	-0.344	0.925	-0.176	0.481	-0.217	-0.018	-0.164	0.339	0.037	-0.32	-0.06
H3003F02___Rrm2_--_Ribonucleotide_reductase_M2	Rrm2	Ribonucleotide reductase M2	-0.561	-0.477	-0.484	-0.905	-0.671	-1.233	-1.222	-1.24	-0.697	-0.21	-1.352	-0.933	-0.517	-1.249	-0.671	-0.364	-0.942	-0.798	-0.313	-0.42	-0.615	-0.295	-0.461
H3003F03___Cilp2_--_Cartilage_intermediate_layer_protein_2	Cilp2	Cartilage intermediate layer protein 2	0.302	0.271	0.571	-0.678	-0.444	-1.085	-0.7	-0.73	-0.661	0.101	-0.288	0.045	-0.903	-0.538	-0.096	-0.189	0.038	-0.238	-0.165	-0.16	-0.632	-0.474	-0.148
H3003F04___AA407270_--_Expressed_sequence_AA407270	Gcom1	GRINL1A complex locus	-0.377	0.039	0.097	-0.37	-0.279	-0.422	-0.909	-0.925	-0.115	-0.683	-0.521	-0.349	-0.789	-0.642	-0.214	-0.204	-0.368	0.067	-0.353	-0.472	-0.762	-0.403	-0.262
H3003F05___Neu1_--_Neuraminidase_1	Neu1	Neuraminidase 1	-0.71	-0.708	-0.384	-0.915	-1.053	-0.837	-1.201	-1.141	-0.45	-0.052	-0.931	-0.958	-1.148	-1.085	-0.276	-0.083	-0.965	-0.752	-0.26	-0.108	-0.535	-0.43	-0.12
H3003F06___Glud1_--_Glutamate_dehydrogenase_1	Glud1	Glutamate dehydrogenase 1	-0.634	-0.171	-0.431	-0.677	-0.82	-0.784	-1.034	-1.055	-0.905	-0.369	-1.056	-1.036	-1.089	-0.845	-0.65	-0.271	-1.193	-1.065	-0.372	-0.671	-0.717	-0.441	-1.054
H3003F07___Calm1_--_Calmodulin_1	Calm1	Calmodulin 1	-0.199	0.05	0.156	-0.372	-0.053	-0.31	-0.027	-0.153	0.018	1.051	0.046	-0.021	-0.051	-0.182	0.283	0.265	-0.079	-0.215	0.239	0.234	-0.305	-0.092	-0.309
H3003F08___Mtpn_--_Myotrophin	Mtpn	Myotrophin	-0.041	0.083	-0.033	0.092	0.107	0.087	0.073	-0.116	-0.119	0.211	0.007	-0.268	0.004	0.043	-0.511	-0.224	0.003	0.235	0.007	-0.093	-0.205	0.319	-0.503
H3003F10___Idb1_--_Inhibitor_of_DNA_binding_1	Id1	Inhibitor of DNA binding 1	-0.251	-0.151	-0.315	-0.658	-0.494	-0.697	-0.659	-0.738	0.038	0.379	-0.797	-0.652	-0.625	-0.452	0.086	0.13	-0.488	-0.532	-0.04	-0.205	-0.215	0.341	0.511
H3003F11___Myo1e_--_Myosin_IE	Myo1e	Myosin IE	0.699	0.658	0.486	0.028	0.007	0.08	0.397	0.202	0.187	0.513	0.287	0.244	0.294	0.273	0.178	0.521	0.325	0.256	0.123	0.453	-0.255	0.389	0.137
H3003F12___Hspa5_--_Heat_shock_70kD_protein_5__glucose-regulated_protein_	Hspa5	Heat shock protein 5	1.782	1.694	1.551	0.903	1.227	0.987	0.995	0.966	1.246	0.933	1.461	1.108	1.452	1.297	-0.196	0.036	2.517	2.268	1.528	1.07	0.206	0.184	0.399
H3003G01___Prkcbp1_--_Protein_kinase_C_binding_protein_1		Transcribed locus	0.103	0.522	0.021	-0.025	-0.164	-0.16	0.235	0.247	-0.593	0.078	0.315	0.223	0.23	0.119	-0.481	0.387	0.192	0.065	-0.033	-0.032	-0.935	-0.301	-0.233
H3003G02___2410104I19Rik_--_RIKEN_cDNA_2410104I19_gene	Puf60	Poly-U binding splicing factor 60	0.262	0.569	0.344	-0.092	0.425	0.048	-0.006	0.104	0.19	0.281	-0.144	0.108	0.118	0.101	-0.473	1.086	0.169	0.104	0.078	0.6	-0.014	-0.045	-0.229
H3003G03___Unknown		Unknown	-0.347	-0.115	-0.258	0.51	0.778	0.753	-0.758	-0.631	-1.286	-0.101	-0.476	-0.553	-0.649	-0.254	-0.772	0.629	-0.739	-0.318	-0.413	-1.205	-0.375	-0.038	-0.58
H3003G04___Pvrl3_--_Poliovirus_receptor-related_3	Pvrl3	Poliovirus receptor-related 3	-0.07	0.181	0.272	-0.62	-0.356	-0.433	-0.696	-0.828	-0.594	-0.46	-0.433	-0.559	-0.462	-0.308	-0.282	-0.001	-0.298	-0.318	-0.186	0.016	0.004	-0.501	-0.071
H3003G05___Txnl1_--_Thioredoxin-like_1		Unknown	0.218	0.372	0.119	-0.196	-0.437	-0.185	-0.009	0.089	-0.174	0.047	-0.064	0.079	-0.034	-0.026	-0.281	-0.09	0.028	0.309	0.068	0.049	-0.486	-0.302	-0.369
H3003G07___Ercc2_--_Excision_repair_cross-complementing_rodent_repair_deficiency__complementation_group_2	Ercc2	Excision repair cross-complementing rodent repair deficiency, complementation group 2	0.093	0.106	0.374	-0.202	0.294	-0.437	-0.044	-0.383	-0.111	0.334	-0.049	-0.2	-0.104	-0.553	0.036	0.593	0.181	0.139	-0.315	-0.063	-0.196	-0.193	-0.128
H3003G08___1700020M16Rik_--_RIKEN_cDNA_1700020M16_gene	R3hcc1	R3H domain and coiled-coil containing 1	0.117	0.526	0.158	-0.209	0.098	0.158	-0.338	-0.049	-0.184	0.117	-0.022	-0.019	-0.008	0.133	-0.302	0.315	-0.275	-0.089	-0.101	0.731	0.048	-0.027	-0.091
H3003G09___Rps27l_--_Ribosomal_protein_S27-like	Rps27l	Ribosomal protein S27-like	0.511	0.503	0.041	0.114	0.041	-0.065	0.33	0.17	0.083	0.418	0	0.301	0.188	0.24	-0.412	0.447	-0.127	0.021	0.427	0.272	-0.142	-0.382	0.246
H3003G10___Mrpl50_--_Mitochondrial_ribosomal_protein_L50	Mrpl50	Mitochondrial ribosomal protein L50	0.247	-0.111	0.081	-0.446	0.059	-0.466	-0.565	-0.52	-0.294	0.043	-0.661	-0.543	-0.514	-0.296	-0.552	0.057	-0.918	-0.625	-0.028	0.028	-0.152	-0.028	-0.185
H3003G11___Ext1_--_Exostoses__multiple__1		Unknown	0.169	-0.038	0.369	-0.615	-0.235	-0.692	0.794	0.875	0.725	0.451	0.343	0.992	0.653	-0.016	-0.355	0.015	0.068	0.665	0.387	0.277	-0.134	0.18	-0.038
H3003G12___AI585793_--_Expressed_sequence_AI585793	Map3k2	Mitogen-activated protein kinase kinase kinase 2	-0.014	0.088	-0.252	-0.033	0.262	0.103	-0.059	-0.157	-0.179	-0.282	-0.049	-0.06	-0.101	0.05	-0.244	0.469	-0.034	0.071	-0.305	0.298	0.034	-0.042	0.221
H3003H01___Adcy7_--_Adenylate_cyclase_7	Adcy7	Adenylate cyclase 7	0.091	-0.14	-0.134	-0.033	-0.02	0.405	0.15	0.295	-0.413	-0.351	0.235	0.074	-0.085	-0.038	-0.907	0.42	0.379	0.029	-0.023	0.059	-0.277	0.058	0.345
H3003H03___Wbp4_--_WW_domain_binding_protein_4	Wbp4	WW domain binding protein 4	0.203	0.206	0.29	-0.362	-0.339	-0.434	-0.063	-0.214	0.034	-0.06	0.176	0.118	-0.406	-0.021	-0.355	0.342	0.048	-0.094	0.575	0.349	-0.267	0.047	-1.251
H3003H04___DXImx46e_--_DNA_segment__Chr_X__Immunex_46__expressed	Otud5	OTU domain containing 5	-0.407	-0.191	-0.13	0.186	0.215	0.2	-0.432	-0.323	-0.283	0.582	-0.218	0.165	-0.333	-0.313	-0.234	0.091	-0.033	-0.014	-0.462	-0.397	-0.145	-0.163	0.464
H3003H05___Phkb_--_Phosphorylase_kinase_beta	Phkb	Phosphorylase kinase beta	0.117	-0.055	0.276	-0.288	-0.375	0.109	0.052	0.182	-0.224	0.096	0.11	0.242	0.323	0.25	-0.403	-0.048	0.014	0.36	0.18	-0.177	-0.115	-0.24	-0.118
H3003H06___2310014H01Rik_--_RIKEN_cDNA_2310014H01_gene	2310014H01Rik	RIKEN cDNA 2310014H01 gene	0.023	0.425	-0.07	-0.374	-0.329	-0.457	-0.449	-0.434	-0.252	0.653	-0.478	-0.306	-0.633	-0.61	-0.136	-0.075	-0.553	-0.6	-0.011	-0.122	-0.353	0.16	-1.209
H3003H08___Sec61a2_--_Sec61__alpha_subunit_2__S._cerevisiae_		Transcribed locus	0.148	-0.087	-0.23	0.005	0.057	-0.05	-0.054	-0.307	0.06	-0.149	-0.124	-0.093	-0.215	-0.241	-0.376	0.368	-0.227	0.061	-0.039	-0.053	-0.395	-0.151	0.026
H3003H10___Actn1_--_Actinin__alpha_1	Actn1	Actinin, alpha 1	0.3	0.166	-0.069	0.566	1.077	0.705	-0.18	-0.16	-1.159	0.603	-0.072	-0.035	-0.122	-0.028	-0.198	0.44	-0.32	-0.317	0.211	-0.424	-0.669	0.02	0.817
H3003H11___Ubadc1_--_Ubiquitin_associated_domain_containing_1	Ubac1	Ubiquitin associated domain containing 1	-0.772	-0.521	-0.774	-1.085	-0.846	-1.125	-1.693	-1.357	-0.608	-0.214	-1.511	-1.277	-1.488	-1.211	-0.332	0.406	-1.385	-1.058	-0.804	-0.465	-0.455	-0.945	0.016
H3003H12___Tirap_--_Toll-interleukin_1_receptor__TIR__domain-containing_adaptor_protein		Transcribed locus	0.457	0.445	0.44	0.392	0.122	0.218	0.355	0.425	-0.112	-0.579	0.418	0.471	0.413	0.765	-0.538	0.09	0.608	0.793	0.067	0.311	-0.205	-0.087	0.066
H3004A01___Gjb3_--_Gap_junction_membrane_channel_protein_beta_3	Gjb3	Gap junction protein, beta 3	-0.467	0.01	0.056	-0.351	-0.552	-0.136	-0.704	-1.052	-0.663	-0.14	-1.364	-0.893	-1.093	-1.257	-0.112	0.286	-0.991	-0.711	-0.506	0.079	0.146	-0.271	-0.57
H3004A02___2310020H20Rik_--_RIKEN_cDNA_2310020H20_gene	Iscu	IscU iron-sulfur cluster scaffold homolog (E. coli)	0.429	0.314	0.41	0.351	0.641	0.378	0.038	0.078	-0.009	-0.197	-0.109	-0.121	0.047	0.068	-0.473	-0.117	0.23	0.241	-0.165	0.167	0.267	0.179	-0.312
H3004A03___Unknown		Unknown	0.038	0.368	-0.03	0.314	0.335	0.188	-0.51	-0.401	-1.454	-0.748	-0.531	-0.388	-0.307	-0.751	-1.217	0.001	-0.369	-0.262	-0.216	-0.255	-0.274	-0.847	-0.562
H3004A04___Mgat4b_--_Mannoside_acetylglucosaminyltransferase_4__isoenzyme_B	Mgat4b	Mannoside acetylglucosaminyltransferase 4, isoenzyme B	-0.249	0.151	0.006	0.267	0.036	-0.03	-0.539	-0.63	-0.326	0.136	-0.339	-0.582	-0.704	-0.62	-0.565	0.18	-0.298	-0.212	-0.061	-0.212	-0.011	-0.035	0.14
H3004A05___Tbrg4_--_Transforming_growth_factor_beta_regulated_gene_4	Tbrg4	Transforming growth factor beta regulated gene 4	-0.286	0.177	0.034	-0.692	-0.299	-0.535	-0.37	-0.374	-0.411	0.128	-0.314	-0.303	-0.269	-0.172	0.495	0.302	-0.324	-0.264	-0.145	0.098	0.027	-0.096	-0.381
H3004A06___Ttc3_--_Tetratricopeptide_repeat_domain_3	Ttc3	Tetratricopeptide repeat domain 3	-0.861	-0.49	-0.738	-0.61	-0.554	-0.744	-0.941	-0.816	-0.649	-0.055	-0.669	-0.653	-0.764	-0.894	-0.596	-0.15	-0.757	-0.755	-0.632	-0.476	-0.386	-0.688	-0.939
H3004A07___Cd47_--_CD47_antigen__Rh-related_antigen__integrin-associated_signal_transducer_		CDNA clone IMAGE:30738828	0.063	0.292	-0.109	0.226	0.135	0.17	0.027	0.113	0.315	0.468	-0.04	0.024	0.29	-0.379	-0.429	0.004	0.053	0.124	0.06	0.466	0.043	-0.152	0.16
H3004A09___Atp2a2_--_ATPase__Ca++_transporting__cardiac_muscle__slow_twitch_2		Transcribed locus, moderately similar to NP_001672.1 ATPase, Ca++ transporting, cardiac muscle, slow twitch 2 isoform 2 [Homo sapiens]	-0.269	-0.07	-0.171	-0.164	0.524	-0.054	-0.204	-0.211	-0.112	0.034	-0.046	0.171	0.09	0.212	-0.56	0.162	0.126	0.572	-0.053	-0.254	-0.788	-0.097	-0.244
H3004A10___Similar_to_RIKEN_cDNA_0610042C05	Rmnd1	Required for meiotic nuclear division 1 homolog (S. cerevisiae)	-0.458	-0.496	-0.286	-0.375	-0.362	-0.524	-0.177	-0.22	-0.205	0.094	-0.285	0.073	-0.311	-0.234	-0.813	0.593	-0.274	-0.284	-0.022	0.557	-0.396	-0.018	-0.274
H3004A11___Tceb3_--_Transcription_elongation_factor_B__SIII___polypeptide_3	Tceb3	Transcription elongation factor B (SIII), polypeptide 3	0.052	-0.157	0.015	-0.29	-0.021	-0.105	-0.582	-0.632	-0.33	-0.139	-0.528	0.016	-0.334	-0.49	-0.586	-0.29	-0.091	0.399	-0.019	0.441	-0.064	0.02	-0.048
H3004A12___Ankrd17_--_DNA_segment__Chr_5__Wayne_State_University_152__expressed		CDNA clone IMAGE:30083193	0.017	0.193	-0.017	-0.142	-0.211	-0.365	-0.098	0.162	-0.211	0.345	0.315	0.005	0.242	0.031	-0.242	0.457	0.047	0.23	-0.002	0.211	0.187	-0.001	0.052
H3004B01___9230114K14Rik_--_RIKEN_cDNA_9230114K14_gene		Transcribed locus	0.713	0.242	0.622	-0.505	-0.677	-0.555	0.053	-0.038	-0.555	-0.217	-0.083	-0.097	0.045	-0.066	0.491	-0.315	0.043	0.375	0.267	0.533	-0.597	-0.19	-0.166
H3004B02___Txndc4_--_Thioredoxin_domain_containing_4__endoplasmic_reticulum_	Txndc4	Thioredoxin domain containing 4 (endoplasmic reticulum)	0.372	0.545	0.488	-0.169	-0.078	-0.15	0.121	0.133	-0.3	0.564	0.037	-0.077	0.099	0.169	-0.219	0.415	0.099	-0.059	0.53	0.434	-0.998	0.407	-0.135
H3004B04___AI464131_--_Expressed_sequence_AI464131	AI464131	Expressed sequence AI464131	-0.876	-0.569	-0.588	-1.335	-1.089	-1.403	-1.394	-1.441	-0.506	-0.243	-1.16	-1.233	-0.979	-1.341	-0.2	-0.55	-0.997	-0.804	-0.32	-0.519	-0.536	-0.313	-0.422
H3004B05___Unknown		Unknown	0.558	0.238	0.532	-0.155	-0.413	-0.268	-0.225	-0.211	-0.356	0.613	0.012	-0.267	0.011	-0.334	0.195	-0.36	-0.071	0.444	0.491	0.099	-0.397	-0.814	0.138
H3004B06___Bzrp_--_Benzodiazepine_receptor__peripheral	Tspo	Translocator protein	0.416	0.455	0.236	-0.05	-0.286	-0.157	0.509	0.386	-0.426	0.077	0.095	0.044	-0.193	0.09	-0.558	0.396	-0.294	-0.017	0.532	0.718	-0.042	0.762	0.003
H3004B07___D17Wsu155e_--_DNA_segment__Chr_17__Wayne_State_University_155__expressed	Gtf2h5	General transcription factor IIH, polypeptide 5	-0.018	-0.019	0.146	-0.383	-0.197	-0.498	-0.063	-0.144	-0.313	-0.242	-0.162	-0.283	-0.176	-0.157	-0.226	0.63	-0.015	0.237	0.427	0.106	-0.099	0.083	-0.362
H3004B08___Cdc25a_--_Cell_division_cycle_25_homolog_A__S._cerevisiae_	Cdc25a	Cell division cycle 25 homolog A (S. pombe)	0.119	-0.098	0.208	0.223	0.316	0.012	-0.34	-0.133	-0.11	0.243	-0.104	0.047	-0.119	-0.033	-0.114	-0.097	-0.159	0.276	-0.364	-0.256	-0.005	-0.342	-0.075
H3004B09___Mrps7_--_Mitchondrial_ribosomal_protein_S7	Mrps7	Mitchondrial ribosomal protein S7	0.242	0.418	0.365	-0.149	-0.198	-0.121	-0.047	-0.084	-0.029	0.513	-0.027	-0.05	-0.001	-0.165	0.473	0.495	-0.15	-0.112	0.531	0.303	-0.44	0.27	0.027
H3004B10___Adck2_--_AarF_domain_containing_kinase_2	Adck2	AarF domain containing kinase 2	0.238	0.146	0.009	0.328	0.052	-0.058	0.13	0.126	-0.453	0.528	0.157	0.041	0.365	0.303	-0.442	0.186	0.065	0.491	0.086	0.081	-0.125	0.101	-0.056
H3004B11___Sh3bgrl2_--_SH3_domain_binding_glutamic_acid-rich_protein_like_2	Sh3bgrl2	SH3 domain binding glutamic acid-rich protein like 2	-0.171	0.245	-0.041	-0.199	-0.312	-0.442	-0.517	-0.587	0.156	0.678	-0.129	-0.181	-0.454	-0.554	-0.04	0.288	0.036	-0.237	0.127	-0.008	0.012	-0.453	-0.148
H3004B12___Hpn_--_Hepsin	Hpn	Hepsin	-0.725	-0.546	-0.622	-0.966	-0.98	-1.07	-1.585	-1.773	-0.687	-0.915	-1.451	-1.388	-1.334	-1.523	-0.086	-0.123	-0.987	-0.63	-0.734	-0.579	-0.28	-0.259	-0.476
H3004C01___Akt1s1_--_AKT1_substrate_1__proline-rich_	Akt1s1	AKT1 substrate 1 (proline-rich)	0.331	0.491	0.695	-0.164	-0.118	-0.06	0.011	0.172	-0.341	0.313	0.091	0.035	0.008	-0.037	-0.743	0.739	0.03	-0.171	-0.218	0.854	0.459	0.14	-0.207
H3004C03___Lnx2_--_Ligand_of_numb-protein_X_2		Unknown	0.366	0.411	0.261	-0.08	-0.407	-0.294	-0.073	0.147	-0.011	0.205	-0.118	0.299	0.249	-0.486	-0.441	-0.085	0.29	0.756	0.234	0.856	-0.24	0.047	-0.204
H3004C04___Mgea5_--_Meningioma_expressed_antigen_5__hyaluronidase_	Mgea5	Meningioma expressed antigen 5 (hyaluronidase)	0.214	0.273	-0.084	-0.236	-0.214	-0.166	0.255	0.294	-0.037	0.889	0.152	0.122	0.283	-0.006	-0.138	0.456	0.158	0.193	0.462	0.601	-0.235	0.026	-0.202
H3004C05___Smbp_--_SM-11044_binding_protein	Tm9sf3	Transmembrane 9 superfamily member 3	0.712	0.728	0.791	0.24	0.223	0.3	0.632	0.628	0.258	0.275	0.624	0.449	0.53	0.639	-0.089	0.785	0.871	0.785	0.421	0.467	0.019	0.195	-0.27
H3004C06___C1qtnf6_--_C1q_and_tumor_necrosis_factor_related_protein_6	C1qtnf6	C1q and tumor necrosis factor related protein 6	0.381	0.465	0.161	0.268	0.063	0.194	0.022	0.131	0.028	-0.442	-0.06	0.046	-0.12	-0.212	-0.163	0.265	-0.211	-0.253	0.298	0.174	0.152	0.335	0.029
H3004C07___AA408251_--_Expressed_sequence_AA408251		Transcribed locus	0.298	0.541	0.023	0.071	-0.216	-0.057	-0.013	-0.001	-0.154	-0.517	0.149	-0.305	-0.113	-0.456	-0.211	0.104	-0.038	0.367	-0.193	0.25	-0.069	-0.402	0.391
H3004C11___Cts7_--_Cathepsin_7	Cts7	Cathepsin 7	0.473	0.197	0.239	-0.251	-0.14	-0.237	-0.43	-0.136	-0.364	-0.076	-0.099	0.472	-0.378	-0.321	-0.379	-0.131	-0.051	0.176	-0.229	0.389	-0.07	-0.062	-0.471
H3004C12___Fkbp10_--_FK506_binding_protein_10	Nt5c3l	5'-nucleotidase, cytosolic III-like	0.616	0.386	0.239	-0.131	0.067	-0.01	0.408	0.359	0.199	0.284	0.36	0.367	0.389	0.216	-0.148	0.198	0.448	-0.028	0.129	0.45	0.164	-0.304	0.053
H3004D01___AA408278_--_Hypothetical_protein_6030458H05	Slc35e1	Solute carrier family 35, member E1	0.31	0.087	0.142	-0.663	-0.66	-0.206	0.133	-0.057	-0.691	0.57	-0.099	-0.07	-0.177	-0.008	-0.19	-0.231	-0.052	0.523	0.202	0.536	-0.525	0.047	-0.228
H3004D02___Plaa_--_Phospholipase_A2__activating_protein	Plaa	Phospholipase A2, activating protein	0.491	0.501	0.397	-0.06	-0.042	0.246	0.055	0.173	-0.226	0.398	0.265	0.039	0.16	0.067	-0.531	0.502	0.212	0.1	0.52	0.6	-0.729	0.076	0.031
H3004D03___Tcf3_--_Transcription_factor_3	Tcf3	Transcription factor 3	0.474	-0.094	0.168	0.013	0.061	-0.127	0.038	0.174	0.678	0.479	0.135	0.458	0.02	0.026	0.035	0.365	0.049	0.253	0.423	0.431	-0.04	0.279	0.135
H3004D04___AA408296_--_Expressed_sequence_AA408296	AA408296	Expressed sequence AA408296	0.167	0.116	0.253	-0.354	-0.217	-0.414	-0.006	-0.048	-0.21	0.129	0.114	0.018	0.106	0.074	-0.38	-0.333	0.198	0.084	-0.146	-0.17	-0.39	-0.349	-0.057
H3004D05___9430099J10Rik_--_RIKEN_cDNA_9430099J10_gene	10-Sep	Septin 10	0.146	0.206	0.278	-0.273	-0.431	0.009	0.046	0.041	-0.349	0.324	0.211	0.06	0.045	0.009	-0.359	-0.227	-0.042	0.072	-0.023	-0.165	-0.477	-0.28	-0.898
H3004D06___Ddx3y_--_DEAD__Asp-Glu-Ala-Asp__box_polypeptide_3__Y-linked	Ddx3y	DEAD (Asp-Glu-Ala-Asp) box polypeptide 3, Y-linked	-0.407	-0.492	-0.509	-0.558	-0.454	-0.905	-1.002	-0.958	-1.131	-0.459	-0.909	-0.635	-1.046	-0.652	-0.62	-0.146	-0.649	-0.936	-0.596	-0.464	-0.646	-0.382	-0.486
H3004D08___Rbm16_--_RNA_binding_motif_protein_16	Rbm16	RNA binding motif protein 16	0.265	-0.04	0.449	-0.199	-0.285	-0.358	-0.17	-0.299	-0.288	-0.248	-0.24	0.063	-0.078	-0.11	-0.123	-0.022	0.084	0.252	-0.129	-0.117	-0.179	0.127	-0.045
H3004D09___Unknown		Unknown	0.04	0.101	0.154	-0.7	-0.763	-0.682	-0.779	-0.517	-0.547	0.156	-0.309	-0.452	-0.316	0.158	-0.057	0.388	-0.293	-0.181	0.3	0.381	-0.527	-0.173	-0.146
H3004D10___Eif3s10_--_Eukaryotic_translation_initiation_factor_3__subunit_10__theta_	Eif3a	Eukaryotic translation initiation factor 3, subunit A	0.041	0.107	0.176	-0.245	-0.311	-0.441	0.167	-0.043	0.313	0.422	0.351	0.125	0.221	0.221	-0.408	0.019	0.164	0.428	0.292	0.418	-0.197	0.206	0.195
H3004D11___Hic1_--_Hypermethylated_in_cancer_1	Hic1	Hypermethylated in cancer 1	0.029	0.19	-0.043	-0.13	-0.288	-0.42	-0.41	-0.186	-0.052	0.161	-0.202	-0.043	-0.274	-0.254	-0.399	0.249	-0.323	-0.142	-0.34	0.106	-0.121	0.454	-0.072
H3004D12___Rnu64_--_Similar_to_40S_ribosomal_protein_S2		Transcribed locus, strongly similar to XP_922457.1 PREDICTED: hypothetical protein isoform 1 [Mus musculus]	0.128	0.018	0	-0.128	-0.208	-0.123	0.174	0.093	0.057	0.607	-0.016	-0.1	0.275	0.12	0.179	-0.104	0.223	-0.117	-0.147	0.243	0.21	0.134	0.278
H3004E01___2010300G19Rik_--_RIKEN_cDNA_2010300G19_gene	Tmem68	Transmembrane protein 68	0.414	0.472	0.739	-0.061	-0.421	-0.015	0.34	0.32	-0.472	0.294	-0.045	-0.059	-0.165	-0.469	-0.196	0.317	-0.069	0.015	0.111	0.719	0.151	-0.131	-0.218
H3004E02___Cdkn1b_--_Cyclin-dependent_kinase_inhibitor_1B__P27_		Transcribed locus	0.698	0.721	0.765	0.198	-0.15	-0.08	1.197	1.281	-0.411	0.251	1.13	1.06	0.181	0.212	-0.674	-0.402	0.295	0.2	-0.08	0.091	-0.17	-0.67	-0.429
H3004E03___Pla2g5_--_Phospholipase_A2__group_V	Pla2g5	Phospholipase A2, group V	0.757	0.986	2.996	0.099	0.02	0.298	0.339	0.448	-0.069	0.548	0.296	0.684	0.393	-0.655	-0.213	0.102	0.368	0.69	0.079	0.801	-0.092	0.067	0.2
H3004E04___Ivns1abp_--_Influenza_virus_NS1A_binding_protein	Ivns1abp	Influenza virus NS1A binding protein	0.786	0.86	0.562	0.295	0.159	0.247	0.902	0.619	1.209	1.635	1.23	0.832	1.302	1.121	0.052	0.267	1.544	1.436	1.348	1.252	-0.201	0.141	-0.09
H3004E05___Rps8_--_Ribosomal_protein_S8	Rps8	Ribosomal protein S8	0.229	0.237	0.274	0.005	0.217	0.032	0.032	0.149	0.861	1.284	0.313	0.139	0.145	0.143	-0.104	0.883	0.109	0.177	1.273	0.427	0.017	-0.109	-0.219
H3004E06___Pecam1_--_Platelet/endothelial_cell_adhesion_molecule_1		Unknown	0.31	0.367	0.154	-0.204	-0.094	-0.212	-0.166	-0.119	0.159	0.302	-0.347	-0.201	-0.176	0.01	-0.118	0.103	-0.159	-0.228	0.276	0.705	0.211	0.039	-0.281
H3004E10___Suclg2_--_Succinate-Coenzyme_A_ligase__GDP-forming__beta_subunit	Suclg2	Succinate-Coenzyme A ligase, GDP-forming, beta subunit	0.595	0.506	0.579	0.195	0.048	0.084	0.5	0.426	0.38	0.498	0.402	0.607	0.479	0.347	-0.28	0.425	0.385	0.249	0.55	0.641	-0.131	0.244	-0.013
H3004E11___CDNA__clone_Y0G0126H24__strand_plus__reference_ENSEMBL_Mouse-Transcript-ENST_ENSMUST00000001677__based_on_BLAT_search	Brpf1	Bromodomain and PHD finger containing, 1	0.152	-0.14	0.046	0.076	0.039	-0.21	-0.455	-0.266	-0.545	0.214	-0.183	0.264	-0.287	-0.127	-0.29	-0.236	-0.111	0.161	-0.267	0.115	-0.308	-0.5	-0.178
H3004E12___Dtx2_--_Deltex_2_homolog__Drosophila_	Dtx2	Deltex 2 homolog (Drosophila)	0.558	0.279	0.186	-0.196	-0.049	-0.203	-0.051	-0.16	-0.34	0.014	-0.121	-0.199	0.021	-0.07	-0.094	0.556	-0.004	-0.029	-0.119	0.075	-0.079	-0.167	-0.05
H3004F01___X83328_--_EST_X83328	Amz2	Archaelysin family metallopeptidase 2	0.487	-0.027	0.5	-0.438	-0.634	-0.562	-0.134	-0.106	-0.59	0.68	-0.079	-0.124	-0.19	-0.343	-0.118	-0.213	-0.411	0.172	-0.014	0.157	-0.49	-0.11	-0.144
H3004F02___Snrpa1_--_Small_nuclear_ribonucleoprotein_polypeptide_A'	Snrpa1	Small nuclear ribonucleoprotein polypeptide A'	0.398	0.317	0.371	-0.388	-0.304	-0.248	-0.133	-0.031	-0.409	0.203	-0.119	0.007	0.19	0.169	-0.195	0.231	-0.017	-0.229	0.239	0.612	-0.57	0.102	-0.034
H3004F04___Klhdc4_--_Kelch_domain_containing_4	Klhdc4	Kelch domain containing 4	-0.045	-0.001	-0.115	0.014	0.054	-0.381	0.485	0.261	-0.012	0.014	0.33	0.291	0.262	0.275	-0.15	-0.268	0.217	0.186	-0.288	-0.19	-0.42	-0.288	-0.122
H3004F05___Bfar_--_RIKEN_cDNA_3110001I22_gene	Bfar	RIKEN cDNA 3110001I22 gene	0.092	0.385	0.101	-0.16	-0.606	0.046	0.028	0.003	-0.523	0.392	0.066	0.1	-0.045	-0.128	-0.105	-0.231	-0.042	0.084	0.088	-0.066	-0.317	-0.381	-1.146
H3004F06___1700001E16Rik_--_RIKEN_cDNA_1700001E16_gene	Dcps	Decapping enzyme, scavenger	0.484	0.316	0.313	-0.01	-0.228	-0.134	0.06	0.037	-0.232	0.117	-0.115	0.159	-0.11	0.346	-0.317	0.648	-0.128	0.132	0.347	0.493	-0.041	0.168	-0.071
H3004F07___Ptp4a2_--_Protein_tyrosine_phosphatase_4a2	Ptp4a2	Protein tyrosine phosphatase 4a2	0.503	0.594	0.547	0.129	0.165	0.11	0.431	0.395	1.029	1.578	0.608	0.496	0.434	0.307	0.287	0.599	0.611	0.436	1.146	0.569	0.573	0.254	0.243
H3004F08___Rpl18a_--_Ribosomal_protein_L18A		Transcribed locus, strongly similar to XP_001725558.1 PREDICTED: similar to ribosomal protein L18a isoform 1 [Homo sapiens]	0.194	0.037	0.244	0.118	0.035	0.09	0.349	0.165	0.231	0.389	0.16	0.188	0.26	0.166	0.1	0.041	-0.11	-0.049	0.164	0.19	0.305	0.027	0.093
H3004F09___Ssrp1_--_Structure_specific_recognition_protein_1	Ssrp1	Structure specific recognition protein 1	0.005	0.172	0.034	0.028	-0.214	-0.096	-0.082	-0.059	-0.246	-0.067	0.153	-0.206	0.196	0.011	0.325	0.53	0.419	0.06	0.336	-0.081	-0.28	0.407	-0.984
H3004F10___2310066E14Rik_--_RIKEN_cDNA_2310066E14_gene		Unknown	0.394	0.017	0.111	0.137	-0.473	-0.068	0.078	-0.001	-0.512	0.702	0.145	0.168	0.017	0.079	-0.106	0.172	0.073	0.664	0.139	0.11	-0.336	-0.25	-0.361
H3004F11___Stag1_--_Stromal_antigen_1		Transcribed locus	0.078	-0.004	0.039	0.134	0.125	-0.204	0.063	-0.222	0.447	0.374	0.169	0.02	-0.06	-0.213	0.1	0.278	0.107	0.017	-0.798	-0.085	0.214	-0.548	-0.045
H3004F12___Rusc1_--_RUN_and_SH3_domain_containing_1	Rusc1	RUN and SH3 domain containing 1	0.066	-0.099	-0.2	-0.253	-0.308	-0.366	-0.532	-0.728	-0.219	-0.341	-0.555	-0.619	-0.371	-0.598	-0.116	-0.01	-0.407	-0.382	-0.31	-0.38	-0.087	-0.567	-0.257
H3004G01___Gnaq_--_Phosphatidylethanolamine_binding_protein	Gnaq	Guanine nucleotide binding protein, alpha q polypeptide	0.456	0.646	0.584	-0.239	0.011	-0.112	0.483	0.297	0.001	0.212	0.219	0.296	0.147	0.209	-0.192	0.944	0.024	0.341	0.277	0.423	0.159	-0.286	-0.093
H3004G02___Pdcd4_--_Programmed_cell_death_4	2310002J21Rik	RIKEN cDNA 2310002J21 gene	0.376	0.332	0.229	-0.241	-0.283	-0.435	0.242	0.274	0.053	0.106	0.218	0.255	0.125	0.12	-0.162	0.136	0.359	0.019	0.142	0.295	0.019	-0.169	-0.177
H3004G03___4632412E09Rik_--_RIKEN_cDNA_4632412E09_gene		Unknown	0.172	0.52	-0.029	0.193	-0.222	-0.051	-0.08	-0.216	-0.35	-0.305	-0.249	0.233	-0.169	-0.41	-0.295	-0.055	0.053	0.822	-0.338	0.32	-0.224	-0.19	0.143
H3004G05___2210418O10Rik_--_Hypothetical_protein_C230069C04		Unknown	0.521	0.618	0.465	-0.36	-0.22	-0.098	-0.149	-0.012	-0.642	0.312	-0.013	0.113	0.423	0.075	-0.401	0.312	-0.151	0.229	0.35	0.194	-0.528	0.085	-0.085
H3004G06___Unknown		Unknown	-0.247	-0.064	0.181	0.413	1.005	0.683	-0.161	-0.192	-0.867	0.091	-0.164	0.073	-0.263	-0.228	-0.877	0.19	-0.143	0.037	-0.104	-0.543	0.295	0.116	0.239
H3004G07___Tmod3_--_Tropomodulin_3	Tmod3	Tropomodulin 3	0.185	0.018	0.041	-0.225	-0.288	-0.233	-0.428	-0.506	-0.196	-0.022	-0.33	-0.291	-0.374	-0.147	-0.78	0.301	-0.348	0.401	0.067	0.581	-0.072	-0.004	-0.241
H3004G08___Tnfrsf9_--_RIKEN_cDNA_A930040I11_gene	Tnfrsf9	Tumor necrosis factor receptor superfamily, member 9	0.506	0.581	0.443	-0.045	-0.065	-0.182	0.008	-0.341	-0.143	0.41	0.063	-0.006	-0.061	-0.081	-0.244	0.521	0.061	-0.169	0.251	0.173	0.164	-0.416	-0.016
H3004G09___Umps_--_Uridine_monophosphate_synthetase	Umps	Uridine monophosphate synthetase	0.782	0.233	0.531	-0.186	-0.111	-0.164	0.363	0.376	-0.172	0.956	0.212	0.432	0.466	0.395	-0.464	0.431	0.604	0.499	0.422	0.804	-0.084	-0.116	-0.165
H3004G10___Fbxw11_--_RIKEN_cDNA_C530030P08_gene	Fbxw11	F-box and WD-40 domain protein 11	0.279	0.179	0.365	0.088	0.039	-0.116	0.181	0.143	0.051	-0.094	-0.124	0.014	0.117	0.009	-0.729	0.21	-0.001	0.176	0.255	0.378	-0.44	-0.231	-0.168
H3004G11___Rpl29_--_Ribosomal_protein_L29	Rpl29	Ribosomal protein L29	0.063	-0.153	-0.07	-0.226	-0.031	-0.174	-0.144	-0.18	0.09	0.899	-0.23	0.257	-0.086	-0.239	-0.946	0.199	-0.315	-0.341	0.079	0.154	0.151	0.17	-0.159
H3004G12___Transcribed_locus__strongly_similar_to_NP_058834.1_laminin_receptor_1__67kD__ribosomal_protein_SA___Rattus_norvegicus_	Rpsa	Ribosomal protein SA	-0.001	-0.222	-0.246	0.05	-0.043	0.054	-0.103	-0.342	-0.011	0.358	-0.262	-0.103	-0.199	-0.201	-0.3	1.016	-0.337	-0.338	0.191	0.315	0.136	0.198	0.095
H3004H01___Kcnk2_--_Potassium_channel__subfamily_K__member_2	Pdcd5	Programmed cell death 5	-0.027	-0.237	-0.022	-0.36	-0.437	-0.268	-0.077	0.112	-0.447	-0.834	-0.177	0.006	0.144	0.1	0.382	-0.082	-0.365	-0.116	0.573	0.022	0.132	0.125	-0.133
H3004H02___Cklfsf8_--_Chemokine-like_factor_super_family_8	Cmtm8	CKLF-like MARVEL transmembrane domain containing 8	0.514	0.57	0.497	-0.402	-0.409	-0.247	-0.021	0.032	-0.37	0.387	-0.02	-0.098	-0.44	0.066	0.061	0.277	-0.217	0.079	0.339	0.339	-0.479	-0.029	-0.069
H3004H03___4933417K05Rik_--_RIKEN_cDNA_4933417K05_gene	Snrpf	Small nuclear ribonucleoprotein polypeptide F	0.198	0.065	0.156	-0.078	-0.129	-0.305	0.526	0.458	0.79	0.115	0.405	0.249	0.357	0.358	0.12	0.8	0.076	0.369	0.717	0.505	0.153	0.087	0.197
H3004H04___Ddx52_--_DEAD__Asp-Glu-Ala-Asp__box_polypeptide_52	Ddx52	DEAD (Asp-Glu-Ala-Asp) box polypeptide 52	0.515	0.262	0.438	-0.172	0.014	-0.137	0.161	0.3	0.065	0.15	0.322	0.324	0.242	0.123	0.011	-0.103	0.337	0.059	0.154	0.155	-0.433	0.162	0.098
H3004H05___Ddx3y_--_DEAD__Asp-Glu-Ala-Asp__box_polypeptide_3__Y-linked	Ddx3y	DEAD (Asp-Glu-Ala-Asp) box polypeptide 3, Y-linked	-1.095	-0.761	-0.947	-1.273	-1.444	-0.964	-2.028	-1.637	-1.122	-0.289	-1.277	-1.289	-1.652	-1.798	-0.375	-0.329	-1.037	-0.747	-0.628	-1.103	-0.839	-0.4	-0.615
H3004H06___Hrmt1l2_--_Heterogeneous_nuclear_ribonucleoproteins__methyltransferase-like_2__S._cerevisiae_	Prmt1	Protein arginine N-methyltransferase 1	0.154	0.168	0.114	0.379	-0.006	0.054	-0.068	-0.03	0.375	1.024	-0.159	0.029	-0.03	0.156	0.04	0.47	0.056	0.383	0.834	0.363	0.417	0.958	-0.115
H3004H07___AA408556_--_Expressed_sequence_AA408556	Rrp12	Ribosomal RNA processing 12 homolog (S. cerevisiae)	0.128	0.494	0.184	-0.233	-0.306	-0.522	-0.336	-0.329	-0.05	0.591	-0.075	-0.293	-0.169	-0.293	-0.419	0.56	-0.129	-0.268	-0.101	0.099	-0.196	-0.313	-0.017
H3004H08___A2m_--_Alpha-2-macroglobulin	A2m	Alpha-2-macroglobulin	-1.907	-1.619	-1.431	-1.768	-1.8	-1.865	-2.804	-2.961	-1.81	-0.818	-2.575	-2.507	-1.95	-2.124	-0.541	-0.678	-1.961	-1.788	-1.59	-1.971	-0.524	-0.665	-1.014
H3004H09___6530407C02Rik_--_RIKEN_cDNA_6530407C02_gene		Unknown	0.124	0.157	0.328	-0.306	-0.805	-0.425	-0.171	0.001	-0.529	0.251	0.09	-0.334	0.325	-0.021	-0.242	0.299	0.195	0.23	0.169	0.049	-0.478	-0.257	-0.445
H3004H11___2510027N19Rik_--_RIKEN_cDNA_2510027N19_gene	Nsmce1	Non-SMC element 1 homolog (S. cerevisiae)	0.443	0.494	0.653	0.18	-0.063	-0.053	0.439	0.439	0.146	0.623	0.118	0.244	0.419	0.393	-0.073	0.296	0.439	0.345	-0.283	0.317	0.249	0.093	0.006
H3004H12___Unknown		Unknown	-0.219	-0.457	-0.475	0.122	0.082	0.127	-0.353	-0.544	-2.111	-1.903	-0.255	-0.223	-0.069	0.011	-1.225	-0.375	-0.345	-0.26	-1.742	-1.989	-0.024	-0.843	-0.626
H3005A01___Ccdc2_--_Coiled-coil_domain_containing_2	Ift74	Intraflagellar transport 74 homolog (Chlamydomonas)	0.832	0.742	0.817	0.189	0.04	-0.058	0.482	0.771	0.073	0.423	0.606	0.539	0.15	0.61	0.321	0.283	0.884	0.6	0.363	0.598	0.001	0.408	0.114
H3005A02___4933437F05Rik_--_RIKEN_cDNA_4933437F05_gene	4933437F05Rik	RIKEN cDNA 4933437F05 gene	0.142	0.227	0.158	-0.262	0	-0.245	-0.124	-0.412	-0.007	-0.136	-0.144	-0.299	-0.149	-0.007	0.227	0.511	0.128	-0.262	-0.263	0.256	0.08	0.024	0.089
H3005A04___H19_--_H19_fetal_liver_mRNA		Transcribed locus	-6.48	-6.359	-6.554	-5.418	-7.244	-5.913	-7.053	-7.808	-9.346	-6.877	-7.762	-8.098	-7.492	-6.987	-3.191	-2.394	-10.111	-9.584	-6.866	-5.396	-3.467	-3.015	-4.715
H3005A05___Transcribed_locus__weakly_similar_to_XP_218392.2_similar_to_carcinoembryonic_antigen-related_cell_adhesion_molecule_3__Carcinoembryonic_antigen_gene_family__CGM1___Rattus_norvegicus_	Psg22	Pregnancy-specific glycoprotein 22	0.461	0.148	0.405	0.036	-0.532	-0.529	-0.242	-0.446	-0.419	-0.352	-0.056	-0.239	-0.067	-0.262	0.13	0.029	0.024	0.18	-0.544	-0.144	-0.258	-0.043	-0.203
H3005A06___Dnajb6_--_DnaJ__Hsp40__homolog__subfamily_B__member_6	Dnajb6	DnaJ (Hsp40) homolog, subfamily B, member 6	0.092	0.157	0.031	-0.326	-0.316	-0.334	0.248	0.34	0.227	0.074	0.386	0.492	0.315	0.46	0.082	0.906	0.439	0.233	0.111	0.187	-0.068	0.157	-0.03
H3005A07___Unknown		Unknown	0.34	0.392	0.639	-0.487	-0.114	-0.395	0.086	0.047	-0.307	0.005	-0.028	-0.001	0.023	0.018	-0.315	-0.398	0.233	-0.229	-0.086	-0.004	-0.458	-0.685	-0.011
H3005A09___Gclc_--_Glutamate-cysteine_ligase__catalytic_subunit	Gclc	Glutamate-cysteine ligase, catalytic subunit	0.678	0.576	0.609	0.125	0.437	0.029	1.208	1.133	-0.127	-0.001	0.885	1.17	1.289	1.173	0.379	0.372	0.887	0.379	0.205	0.553	0.197	0.361	0.332
H3005A10___Similar_to_RIKEN_cDNA_2810417H13	OTTMUSG00000021623	Predicted gene, OTTMUSG00000021623	-0.475	-0.265	-0.394	-0.429	-0.175	-0.305	-0.405	-0.633	-0.25	-0.357	-0.715	-0.558	-0.545	-0.527	0.049	-0.052	-0.551	-0.643	-0.321	-0.29	0.267	0.19	-0.323
H3005A11___Fancd2_--_Fanconi_anemia__complementation_group_D2		Transcribed locus	0.019	0.009	-0.275	-0.139	0.214	0.043	-0.134	-0.286	0.065	0.008	-0.425	-0.156	-0.038	-0.33	0.057	-0.332	0.506	-0.076	-0.469	-0.33	0.258	-0.117	-0.143
H3005B01___4931406I20Rik_--_RIKEN_cDNA_4931406I20_gene	Rnf220	Ring finger protein 220	0.412	-0.036	0.228	0.445	-0.064	0.267	0.274	0.202	-0.023	0.011	0.072	0.089	0.175	0.131	0.276	0.096	0.143	0.26	-0.795	0.432	0.134	-0.159	0.116
H3005B03___Txnrd1_--_RIKEN_cDNA_9130221J17_gene	Txnrd1	Thioredoxin reductase 1	0.334	0.405	0.329	-0.081	0.093	0.186	0.105	0.21	0.209	0.484	0.005	0.04	0.135	-0.041	0.214	0.142	0.161	0.147	0.253	0.51	-0.192	0.105	0.071
H3005B05___5730472N09Rik_--_RIKEN_cDNA_5730472N09_gene	5730472N09Rik	RIKEN cDNA 5730472N09 gene	0.05	-0.179	-0.001	-0.293	-0.597	-0.346	-0.331	-0.385	-0.37	0.131	-0.213	-0.286	-0.19	-0.332	-0.396	0.131	-0.006	0.202	-0.528	0.378	0.035	-0.131	-0.055
H3005B06___Ppat_--_Phosphoribosyl_pyrophosphate_amidotransferase	Ppat	Phosphoribosyl pyrophosphate amidotransferase	0.822	0.611	0.816	-0.005	-0.055	-0.175	0.57	0.537	0.038	-0.212	0.312	0.269	0.569	0.523	-0.499	0.244	0.352	0.342	0.363	0.13	-0.023	0.079	-0.149
H3005B10___Bms1l_--_BMS1-like__ribosome_assembly_protein__yeast_	Bms1	BMS1 homolog, ribosome assembly protein (yeast)	-0.054	-0.099	0.1	-0.046	-0.078	-0.203	0.09	-0.038	0.26	-0.206	0.054	0.162	0.135	0.229	-0.037	0.182	-0.088	0.251	-0.042	0.124	-0.357	-0.066	0.177
H3005B11___AA408650_--_Expressed_sequence_AA408650		Transcribed locus	0.084	0.194	0.082	0.459	0.83	0.233	-0.073	-0.251	0.226	0.247	-0.009	0.595	0.247	0.187	-0.297	0.171	0.117	0.501	0.425	-0.19	-0.116	0.533	0.223
H3005B12___Unknown	Peg10	Paternally expressed 10	-0.691	-0.427	-0.68	-0.166	-0.085	-0.241	-1.232	-1.116	-0.657	-0.683	-1.057	-0.945	-0.779	-0.716	-0.241	-0.312	-0.64	-0.487	-0.34	-0.373	-0.618	0.052	-0.248
H3005C01___Rap2b_--_RAP2B__member_of_RAS_oncogene_family	Rap2b	RAP2B, member of RAS oncogene family	0.372	0.231	0.424	0.6	0.584	0.244	0.05	0.267	-0.212	-0.098	0.393	0.33	0.401	0.363	-0.35	0.265	0.204	0.384	-0.412	0.322	0.08	0.062	0.297
H3005C02___Arl5_--_ADP-ribosylation_factor-like_5	Arl5a	ADP-ribosylation factor-like 5A	-0.392	-0.23	-0.443	-0.505	-0.38	-0.315	-0.538	-0.603	-0.284	-0.015	-0.39	-0.479	-0.685	-0.675	-0.097	0.447	-0.587	-0.425	-0.606	-0.127	-0.211	-0.262	-0.25
H3005C03___Mrpl21_--_Mitochondrial_ribosomal_protein_L21	Mrpl21	Mitochondrial ribosomal protein L21	0.191	0.211	0.374	-0.242	-0.156	-0.314	-0.089	0.035	-0.331	-0.115	-0.209	-0.185	-0.095	0.058	-0.815	-0.15	-0.07	-0.033	-0.073	0.369	0.011	0	0.059
H3005C04___D1Bwg0212e_--_DNA_segment__Chr_1__Brigham_&_Women's_Genetics_0212_expressed		Transcribed locus, strongly similar to NP_974802.1 unknown protein [Arabidopsis thaliana]	-1.783	-1.055	-1.401	-0.739	-0.916	-0.873	-1.4	-2.145	-1.091	-0.762	-1.04	-1.138	-1.654	-1.156	-0.036	0.032	-1.256	-1.258	-0.571	0.038	-1.96	-0.357	-0.409
H3005C05___Trio_--_RIKEN_cDNA_6720464I07_gene	Trio	Triple functional domain (PTPRF interacting)	-0.384	-0.368	-0.322	-0.389	-0.546	-0.448	-0.38	-0.63	-0.231	-0.107	-0.73	-0.654	-0.765	-0.486	-0.133	0.094	-0.829	-0.651	-0.21	-0.349	-0.292	-0.114	-0.259
H3005C06___Anapc5_--_Anaphase-promoting_complex_subunit_5	Anapc5	Anaphase-promoting complex subunit 5	-0.454	-0.01	-0.2	-0.201	-0.168	-0.281	-0.311	-0.271	0.02	0.212	-0.325	-0.169	-0.199	-0.125	0.151	0.674	-0.317	-0.311	0.109	0.016	-0.105	0.29	-0.192
H3005C07___Ubap2_--_Ubiquitin-associated_protein_2	Ubap2	Ubiquitin-associated protein 2	-0.4	-0.251	-0.354	-0.077	0.029	-0.115	-0.587	-0.361	0.27	-0.499	-0.273	-0.331	-0.223	-0.396	-0.435	-0.213	-0.478	-0.415	-0.272	-0.315	-0.088	0.251	-0.159
H3005C09___AI325464_--_Expressed_sequence_AI325464	D2hgdh	D-2-hydroxyglutarate dehydrogenase	0.487	0.491	0.281	0.008	0.218	-0.057	0.533	0.776	-0.104	0.13	0.708	0.511	0.285	0.251	0.231	0.552	0.443	0.184	0.073	0.189	-0.033	0.33	0.184
H3005C10___Rutbc2_--_RUN_and_TBC1_domain_containing_2	Sgsm1	Small G protein signaling modulator 1	-0.201	0.078	0.024	0.064	0.063	-0.193	-0.136	-0.079	-0.13	-0.127	-0.195	0.078	0.143	0.035	-0.569	0.643	0.211	0.169	-0.614	-0.025	0.184	-0.027	-0.36
H3005C11___Wdr5_--_WD_repeat_domain_5	Wdr5	WD repeat domain 5	0.357	0.369	0.111	-0.212	-0.133	-0.136	0.058	0.147	0.143	0.092	0.186	0.082	0.106	-0.593	-0.792	0.506	0.376	0.146	-0.195	0.384	0.164	0.184	-0.121
H3005C12___Trim28_--_Tripartite_motif_protein_28	Trim28	Tripartite motif-containing 28	0.35	0.276	0.232	0.184	0.396	0.411	0.015	-0.115	0.032	0.11	0.071	-0.011	0.004	0.34	0.467	-0.008	0.273	0.22	0.171	0.489	0.019	0.114	0.211
H3005D01___Dpp4_--_Dipeptidylpeptidase_4	Dpp4	Dipeptidylpeptidase 4	-0.747	-1.042	-0.813	-0.473	-0.892	-0.604	-1.101	-0.956	-0.599	-0.218	-1.002	-1.049	-1.232	-1.328	-0.251	-0.253	-0.868	-0.87	-1.264	0.165	0.011	-0.58	0.094
H3005D02___Nfe2l1_--_Nuclear_factor__erythroid_derived_2_-like_1	Nfe2l1	Nuclear factor, erythroid derived 2,-like 1	0.642	0.672	0.679	0.254	0.235	0.135	0.587	0.635	0.624	0.761	0.558	0.4	0.377	0.394	-0.537	0.117	0.34	0.283	1.157	0.858	0.421	0.31	0.563
H3005D03___Umps_--_Uridine_monophosphate_synthetase	Umps	Uridine monophosphate synthetase	0.588	0.666	0.864	0.024	-0.148	0.307	0.59	0.496	-0.085	0.121	0.276	0.322	0.399	0.373	-0.13	-0.139	0.515	0.487	0.344	0.543	-0.347	0.259	0.056
H3005D04___Rpl17_--_Ribosomal_protein_L17	Rpl17	Ribosomal protein L17	0.206	0.427	0.219	-0.05	0.265	-0.047	0.321	0.27	0.473	0.081	0.273	-0.108	0.238	0.236	0.103	0.398	0.102	-0.065	0.551	0.436	0.247	-0.098	0.14
H3005D08___2310058A11Rik_--_RIKEN_cDNA_2310058A11_gene	Pwp1	PWP1 homolog (S. cerevisiae)	0.125	0.338	0.233	-0.1	0.026	-0.003	-0.111	-0.031	-0.079	-0.385	0.04	0.044	-0.009	0.014	-0.499	-0.227	0.128	0.072	-0.421	0.114	0.001	-0.008	-0.086
H3005D09___Fstl3_--_Follistatin-like_3	Fstl3	Follistatin-like 3	1.002	0.259	0.812	-0.27	-0.296	-0.294	-0.232	-0.193	-0.522	0.43	-0.335	-0.166	-0.226	-0.35	-0.369	0.334	-0.207	0.125	-0.404	0.226	-0.256	0.015	-0.276
H3005D10___Sema3e_--_Sema_domain__immunoglobulin_domain__Ig___short_basic_domain__secreted___semaphorin__3E	Sema3e	Sema domain, immunoglobulin domain (Ig), short basic domain, secreted, (semaphorin) 3E	-0.004	-0.113	0.502	-0.428	-0.437	-0.268	-0.432	-0.336	-0.269	-0.105	-0.289	-0.483	-0.071	-0.012	-0.35	0.345	-0.032	0.247	-0.005	-0.002	-0.222	-0.179	-0.076
H3005D11___Unknown	Trim8	Tripartite motif protein 8	0.198	0.207	0.315	0.135	0.299	0.263	0.112	0.155	0.363	-0.117	-0.048	-0.025	0.143	0.181	0.078	0.584	0.168	0.152	0.778	0.472	0.068	0.461	0.26
H3005D12___Bicd2_--_RIKEN_cDNA_1700129O19_gene	Bicd2	Bicaudal D homolog 2 (Drosophila)	-0.207	-0.186	-0.35	-0.288	-0.116	-0.191	-0.266	-0.266	-1.254	-0.356	-0.237	-0.172	-0.133	-0.052	0.204	-0.271	-0.17	-0.176	-0.06	0.211	0.162	-0.42	-0.11
H3005E01___BC016495_--_CDNA_sequence_BC016495	BC016495	CDNA sequence BC016495	0.19	-0.094	0.053	0.036	-0.343	-0.166	-0.24	-0.357	-0.75	-0.308	-0.222	0.003	0.049	-0.368	-0.278	-0.047	-0.168	0.31	-0.25	-0.245	-0.417	-0.118	0.057
H3005E04___Atp5b_--_ATP_synthase__H+_transporting_mitochondrial_F1_complex__beta_subunit	Atp5b	ATP synthase, H+ transporting mitochondrial F1 complex, beta subunit	-1.539	-1.112	-1.564	-0.912	-0.924	-0.557	-1.222	-1.399	-1.555	-0.801	-0.826	-1.575	-1.405	-1.221	-0.427	-0.351	-1.576	-1.642	-0.946	-0.677	-0.814	-0.368	-0.984
H3005E05___2210403K04Rik_--_RIKEN_cDNA_2210403K04_gene	LOC100042498	Hypothetical protein LOC100042498	-0.288	-0.269	-0.16	-0.646	-0.431	-0.478	0.127	0.367	-0.226	-0.206	0.051	-0.049	0	0.141	0.113	0.229	-0.216	0.233	0.086	0.181	-0.032	-0.145	-0.162
H3005E06___Unknown		Unknown	-0.051	0.009	-0.045	0.134	0.167	0.231	0.17	-0.002	-1.024	-0.722	0.109	0.543	0.407	0.317	-0.35	0.312	1.604	1.058	-1.685	-1.2	-0.097	-0.368	-0.661
H3005E07___AA408865_--_Expressed_sequence_AA408865		Transcribed locus	0.304	0.402	0.506	-0.481	-0.231	-0.307	-0.484	-0.186	-0.048	0.361	-0.105	-0.169	-0.129	-0.266	-0.077	-0.274	-0.282	-0.435	-0.325	0.1	-0.274	-0.221	-0.204
H3005E08___Unknown	Abce1	ATP-binding cassette, sub-family E (OABP), member 1	0.143	0.213	0.329	-0.338	-0.189	-0.22	0.393	0.438	-0.164	0.057	0.663	0.408	0.493	0.567	-0.531	0.383	0.077	0.181	-0.166	0.145	-0.106	-0.164	0.008
H3005E09___Aldh7a1_--_Aldehyde_dehydrogenase_family_7__member_A1	Aldh7a1	Aldehyde dehydrogenase family 7, member A1	0.766	0.638	0.828	0.368	0.837	0.532	0.511	0.488	0.332	0.606	0.389	0.45	0.583	0.086	0.09	0.376	0.436	0.409	0.759	0.516	-0.149	0.154	0.085
H3005E10___Atp1b1_--_ATPase__Na+/K+_transporting__beta_1_polypeptide	Atp1b1	ATPase, Na+/K+ transporting, beta 1 polypeptide	0.296	0.216	0.335	-0.381	-0.28	-0.418	-0.113	-0.09	0.399	0.413	-0.067	-0.078	-0.071	0.003	-0.576	0.199	0	-0.029	0.563	0.642	2.798	-0.359	0.004
H3005E12___Unknown	Zfp644	Zinc finger protein 644	-0.079	-0.242	-0.062	0.065	0.511	0.607	-0.208	-0.023	-0.459	0.722	-0.124	-0.025	0.121	-0.078	-0.612	0.581	-0.213	0.405	-0.34	-0.631	-0.102	-0.795	-0.039
H3005F01___D5Wsu178e_--_DNA_segment__Chr_5__Wayne_State_University_178__expressed		Transcribed locus	-0.294	-0.459	0.277	-0.279	-0.699	-0.41	-0.92	-0.797	-0.525	-0.047	-0.78	-0.604	-0.946	-1.03	-0.435	-0.086	-0.8	-0.296	-1.015	0.372	0.038	-0.424	-0.666
H3005F02___Hnrpc_--_Heterogeneous_nuclear_ribonucleoprotein_C	Hnrnpc	Heterogeneous nuclear ribonucleoprotein C	0.516	0.354	0.447	0.065	0.142	0.044	0.119	0.305	0.342	0.571	0.326	0.056	0.298	0.335	-0.255	0.1	0.237	0.259	0.529	0.26	0.05	-0.419	0.034
H3005F03___Ttr_--_Transthyretin	Ttr	Transthyretin	-4.506	-3.37	-3.48	-3.01	-1.795	-4.162	-6.538	-6.652	-5.039	-3.825	-6.067	-5.516	-5.606	-5.79	-1.782	-1.255	-5.889	-5.261	-4.361	-3.98	-1.855	-2.563	-2.749
H3005F05___Unknown		Transcribed locus	0.608	0.249	0.535	-0.237	-0.454	-0.15	0.109	0.124	0.092	0.346	0.147	0.021	0.051	0.197	0.048	0.205	0.19	0.35	0.032	0.658	0.2	-0.236	-0.046
H3005F06___Irak1_--_Interleukin-1_receptor-associated_kinase_1	Irak1	Interleukin-1 receptor-associated kinase 1	0.332	0.445	0.577	-0.068	0.254	-0.086	0.576	0.45	0.293	0.55	0.262	0.359	0.46	0.389	-0.608	0.359	0.21	0.103	0.619	0.712	0.21	0.467	0.442
H3005F09___Bat3_--_HLA-B-associated_transcript_3	Bat3	HLA-B-associated transcript 3	0.051	-0.156	-0.584	1.013	0.856	0.81	-0.121	-0.07	0.139	0.047	0.005	0.097	-0.494	-0.284	-0.581	0.166	-0.209	-0.251	-0.912	-0.475	0.222	0.163	0.359
H3005F10___2410016F01Rik_--_RIKEN_cDNA_2410016F01_gene	Rnf187	Ring finger protein 187	0.146	0.103	0.288	0.235	0.39	0.199	-0.058	-0.116	0.06	0.761	-0.209	-0.225	-0.22	-0.142	-0.411	0.354	-0.265	-0.522	0.328	-0.035	-0.435	0.816	0.029
H3005F11___Sidt2_--_SID1_transmembrane_family__member_2	Pafah1b2	Platelet-activating factor acetylhydrolase, isoform 1b, alpha2 subunit	-0.027	0.331	0.379	-0.379	-0.169	-0.302	-0.179	-0.324	-0.654	0.251	-0.261	-0.066	-0.248	-0.721	-0.029	-0.287	-0.171	-0.127	-0.052	-0.009	-0.438	-0.344	-0.204
H3005F12___Unknown		Unknown	-0.122	0.034	0.191	-0.757	-0.481	-0.114	-0.524	-0.366	-0.485	-0.061	-0.124	-0.462	-0.438	-0.199	0.083	-0.052	-0.041	-0.358	-0.273	-0.112	-0.254	-0.243	-0.29
H3005G01___Gpd2_--_Glycerol_phosphate_dehydrogenase_2__mitochondrial	Gpd2	Glycerol phosphate dehydrogenase 2, mitochondrial	-0.562	-0.664	-0.454	-0.703	-0.73	-0.64	-0.948	-0.951	-0.558	-0.17	-1.031	-0.892	-0.781	-0.748	-0.059	0.299	-0.855	-0.603	-0.176	-0.192	-0.592	-0.018	-0.464
H3005G02___Itm1_--_Intergral_membrane_protein_1	Stt3a	STT3, subunit of the oligosaccharyltransferase complex, homolog A (S. cerevisiae)	0.231	0.394	0.183	0.513	1.139	0.7	0.325	0.499	0.54	0.224	0.133	0.694	0.282	0.289	-0.021	0.804	0.514	0.342	-0.31	-0.236	0.117	0.273	-0.109
H3005G03___Unknown		Unknown	-0.233	-0.087	-0.138	-0.445	-0.522	-0.358	-0.356	-0.4	-0.519	-0.117	-0.462	-0.338	-0.563	-0.489	-0.837	-0.339	-0.531	-0.64	-0.296	-0.352	-0.408	-0.159	-0.423
H3005G05___Usp39_--_Ubiquitin_specific_protease_39	Usp39	Ubiquitin specific peptidase 39	0.611	0.437	0.624	-0.078	0.107	-0.192	0.239	0.255	-0.037	0.207	0.217	0.235	0.489	0.3	0.183	0.238	0.353	0.172	0.156	0.073	-0.375	0.312	-0.009
H3005G06___Ppib_--_Peptidylprolyl_isomerase_B	Snx22	Sorting nexin 22	0.291	0.307	0.28	0.029	0.087	0.089	0.1	0.132	0.566	0.445	-0.005	0.107	0.316	0.209	0.212	1.069	0.228	0.252	0.476	0.278	0.935	0.323	0.23
H3005G07___Foxn2_--_Forkhead_box_N2	Foxn2	Forkhead box N2	0.093	0.098	0.059	-0.158	-0.037	-0.306	-0.335	-0.184	-0.032	0.004	0.027	-0.238	-0.231	-0.678	0.003	-0.004	-0.433	-0.298	-0.383	-0.211	-0.169	-0.07	-0.036
H3005G08___Uchl5_--_Ubiquitin_carboxyl-terminal_esterase_L5	Uchl5	Ubiquitin carboxyl-terminal esterase L5	0.008	-0.014	0.096	-0.021	-0.186	-0.155	-0.014	-0.129	-0.288	-0.277	-0.074	-0.022	0.156	0.026	0.177	0.46	-0.076	-0.069	-0.192	0.188	-0.059	-0.271	0.038
H3005G09___Gab1_--_RIKEN_cDNA_1700019H22_gene	Gab1	Growth factor receptor bound protein 2-associated protein 1	0.217	0.054	0.223	-0.087	0.413	0.114	-0.299	-0.185	-0.395	0.123	-0.263	-0.33	-0.158	-0.349	0.006	0.427	-0.208	0.099	0.248	0.099	-0.214	-0.214	-0.146
H3005G10___Zc3hdc5_--_Zinc_finger_CCCH_type_domain_containing_5		Transcribed locus	-0.063	-0.099	-0.088	-0.062	0.111	0.22	-0.204	-0.267	0.071	0.027	-0.169	0.004	-0.188	-0.118	-0.274	0.323	-0.182	-0.153	0.272	0.262	-2.373	-0.169	-0.188
H3005G11___Unknown	Arhgef2	Rho/rac guanine nucleotide exchange factor (GEF) 2	-0.233	-0.348	-0.413	-0.62	-0.685	-0.537	-0.485	-0.708	-0.308	-0.353	-0.54	-0.535	-0.486	-0.567	-0.176	-0.254	-0.75	-0.693	-0.119	0.089	-0.028	-0.116	-0.291
H3005G12___Mars_--_Methionine-tRNA_synthetase	Mars	Methionine-tRNA synthetase	0.155	-0.02	0.037	0.251	0.36	0.463	-0.216	-0.183	0.245	-0.224	-0.153	-0.243	-0.01	-0.024	-0.164	0.172	0.061	0.22	-0.201	-0.111	0.344	-0.374	0.077
H3005H01___Helic1_--_Helicase__ATP_binding_1		Unknown	0.208	-0.287	-0.253	0.278	-0.194	0.01	-0.08	-0.046	-0.441	-0.326	-0.062	0.355	0.093	0.027	-0.167	-0.049	0.115	0.212	-0.983	0.435	0.302	0.124	0.001
H3005H02___Pdcd10_--_Programmed_cell_death_10	Pdcd10	Programmed cell death 10	0.434	0.204	0.294	-0.411	-0.337	-0.547	-0.105	-0.017	-0.429	0.361	-0.03	-0.116	0.104	0.13	-0.122	0.132	-0.076	-0.003	0.028	0.017	-0.12	-0.274	-0.095
H3005H03___Rab18_--_RAB18__member_RAS_oncogene_family	Rab18	RAB18, member RAS oncogene family	0.017	-0.165	0.029	-0.426	-0.527	-0.095	0.022	-0.111	0.104	0.545	-0.203	-0.252	-0.075	-0.063	-0.542	-0.083	-0.374	-0.226	0.437	0.628	-0.122	-0.171	0.042
H3005H05___9230101K24Rik_--_RIKEN_cDNA_9230101K24_gene	Thoc7	THO complex 7 homolog (Drosophila)	0.216	0.017	0.357	-0.39	-0.544	-0.38	0.026	0.045	0.082	0.486	-0.301	-0.322	0.074	0.096	-0.242	0.259	-0.122	-0.041	0.174	0.953	0.284	0.055	-0.123
H3005H06___Ahcyl1_--_S-adenosylhomocysteine_hydrolase-like_1		Transcribed locus	-0.299	-0.325	-0.04	-0.504	-0.051	-0.512	-0.188	-0.096	-0.072	0.117	-0.179	-0.231	-0.166	-0.126	-0.616	-0.136	-0.154	-0.201	0.236	0.302	-0.287	0.143	0.028
H3005H07___1810031K02Rik_--_RIKEN_cDNA_1810031K02_gene	Smap2	Stromal membrane-associated GTPase-activating protein 2	0.221	0.121	0.217	-0.219	-0.078	-0.338	-0.587	-0.512	-0.211	-0.238	-0.602	-0.07	-0.165	-0.369	-0.129	-0.07	-0.337	-0.257	0.104	0.213	-0.36	0.34	0.088
H3005H08___Vldlr_--_Very_low_density_lipoprotein_receptor	Vldlr	Very low density lipoprotein receptor	0.049	0.319	0.038	0.002	0.047	-0.033	-0.304	-0.109	0.05	-0.169	-0.152	-0.105	-0.017	-0.11	-0.239	0.457	-0.031	0.214	0.277	0.681	0.187	0.069	-0.086
H3005H09___Plekha7_--_Pleckstrin_homology_domain_containing__family_A_member_7	Plekha7	Pleckstrin homology domain containing, family A member 7	0.453	0.379	0.468	-0.067	-0.071	-0.128	-0.317	-0.386	-0.591	0.142	-0.27	-0.249	-0.206	-0.312	-0.215	-0.006	0.017	-0.123	-0.448	-0.005	0.313	-0.292	0.269
H3005H10___Eef1d_--_Eukaryotic_translation_elongation_factor_1_delta__guanine_nucleotide_exchange_protein_	Eef1d	Eukaryotic translation elongation factor 1 delta (guanine nucleotide exchange protein)	0.345	0.624	0.574	-0.011	0.117	-0.085	0.26	0.379	0.313	0.74	0.293	0.268	0.298	0.376	0.023	0.073	0.208	0.258	0.691	0.768	0.152	-0.001	0.048
H3005H11___Mtdh_--_Metadherin	Mtdh	Metadherin	-0.104	0.308	0.181	-0.413	-0.253	-0.259	-0.21	-0.185	0.017	0.332	-0.015	0.051	-0.476	-0.637	0.036	-0.281	-0.284	-0.03	0.405	0.377	-0.197	0.122	-0.228
H3005H12___Son_--_Son_cell_proliferation_protein	Son	Son DNA binding protein	-0.198	-0.034	0.228	0.385	0.45	0.392	0.242	0.088	-0.416	0.604	0.378	0.283	0.014	0.015	-0.118	0.252	0.186	0.206	-0.028	-0.311	-0.417	0.144	-0.043
H3006A01___Arfgef1_--_ADP-ribosylation_factor_guanine_nucleotide-exchange_factor_1_brefeldin_A-inhibited_	Arfgef1	ADP-ribosylation factor guanine nucleotide-exchange factor 1(brefeldin A-inhibited)	0.533	0.51	0.334	-0.008	0.066	-0.144	0.133	0.31	0.13	0.215	0.314	0.43	0.302	0.435	0.218	-0.112	0.181	0.216	0.275	0.752	0.393	-0.219	0.004
H3006A03___Unknown		Unknown	-0.271	-0.057	0.354	0.219	0.169	0.343	-0.077	-0.344	-0.191	0.07	0.078	0.148	0.029	-0.064	0.042	-0.044	-0.179	0.069	-0.089	-0.834	-0.017	0.036	-0.104
H3006A04___H2-Ke2_--_H2-K_region_expressed_gene_2	H2-Ke2	H2-K region expressed gene 2	-0.017	0.118	-0.028	-0.265	-0.27	-0.191	0.215	0.223	0.273	0.224	-0.001	-0.019	0.041	-0.09	0.341	-0.002	0.11	0.069	0.195	0.303	0.381	0.17	0.07
H3006A07___Rcn2_--_Reticulocalbin_2	Rcn2	Reticulocalbin 2	0.32	0.333	0.361	0.013	-0.117	-0.171	0.354	0.276	0.074	0.136	0.179	0.241	0.401	0.159	-0.758	0.338	0.226	0.271	0.168	0.515	-0.225	-0.455	-0.138
H3006A09___Unknown		Unknown	-1.004	-0.229	-0.297	-0.033	-0.461	-0.184	-0.016	-0.262	-0.779	-1.873	0.12	0.287	0.045	0.009	-0.353	-0.603	0.575	0.936	-1.807	-1.032	0.255	0.242	-0.418
H3006A11___Dhcr7_--_7-dehydrocholesterol_reductase	Dhcr7	7-dehydrocholesterol reductase	0.232	0.286	0.231	0.14	0.125	0.077	-0.288	-0.186	-0.369	-1.689	-0.022	0.121	0.049	-0.404	-1.416	-0.369	0.609	0.169	-0.478	0.158	-0.177	0.295	-0.312
H3006A12___Peg10_--_Paternally_expressed_10		Transcribed locus	-0.615	-0.656	-0.552	-0.43	-0.803	-0.521	-1.107	-1.118	-1.04	-0.619	-1.087	-1.079	-0.95	-1.141	-0.258	0.134	-0.868	-1.056	-0.341	-0.763	-0.01	0.231	-0.467
H3006B01___Cklfsf3_--_Chemokine-like_factor_super_family_3	Cmtm3	CKLF-like MARVEL transmembrane domain containing 3	0.413	0.104	0.413	-0.051	0.064	0.062	0.25	0.245	-0.257	0.45	0.212	0.223	0.286	0.21	0.184	0.583	0.04	0.105	0.565	0.948	0.235	0.328	0.318
H3006B02___Exosc5_--_Exosome_component_5	Exosc5	Exosome component 5	0.558	0.445	-0.07	-0.304	-0.16	-0.211	0.222	0.189	-0.17	0.342	0.008	0.217	0.153	0.141	-0.66	0.198	-0.027	0.013	0.045	0.315	-0.192	0.522	0.137
H3006B04___5730466P16Rik_--_RIKEN_cDNA_5730466P16_gene	Tmem11	Transmembrane protein 11	-0.056	0.15	-0.036	-0.28	-0.31	-0.303	-0.276	-0.168	-0.256	0.338	-0.362	-0.009	-0.203	-0.355	-0.326	-0.198	-0.382	-0.202	-0.308	-0.233	0.032	-0.134	-0.399
H3006B05___Rab14_--_RIKEN_cDNA_D030017L14_gene		Transcribed locus	0.087	-0.2	0.15	-0.68	-0.679	-0.716	-0.042	-0.068	-0.29	0.277	-0.028	-0.103	0.179	0.018	-0.129	0.072	0.05	0.034	0.193	0.469	-0.186	-0.261	-0.237
H3006B06___D530033C11Rik_--_RIKEN_cDNA_D530033C11_gene	Utp23	UTP23, small subunit (SSU) processome component, homolog (yeast)	0.494	0.222	0.332	-0.115	-0.013	-0.423	-0.061	0.038	-0.036	-0.074	0.217	0.139	0.001	0.157	-0.539	0.296	0.073	-0.117	0.135	0.279	-0.141	0.414	-0.002
H3006B07___Ranbp1_--_RAN_binding_protein_1	Ranbp1	RAN binding protein 1	0.277	0.152	0.267	-0.093	-0.171	-0.233	0.204	0.253	0.049	-0.171	0.064	0.038	0.365	0.39	-0.439	0.336	0.136	0.1	0.396	0.42	-0.123	0.357	0.155
H3006B08___D14Abb1e_--_DNA_segment__Chr_14__Abbott_1_expressed	D14Abb1e	DNA segment, Chr 14, Abbott 1 expressed	0.037	0.238	-0.045	-0.142	-0.095	-0.019	-0.265	-0.343	-0.414	-0.369	-0.289	-0.232	-0.14	-0.098	-0.648	0.153	-0.272	-0.203	-0.269	-0.172	-0.312	-0.033	0.102
H3006B09___2410017P09Rik_--_RIKEN_cDNA_2410017P09_gene	2410017P09Rik	RIKEN cDNA 2410017P09 gene	0.014	-0.116	-0.195	-0.109	-0.012	-0.01	-0.484	-0.412	-1.24	-1.366	-0.331	-0.393	-0.355	-0.278	-0.368	0.015	-0.693	-0.542	-0.997	-0.951	-0.684	-0.355	-1.069
H3006B12___Unknown		Transcribed locus	0.505	0.507	0.657	-0.283	-0.04	0.086	-0.177	-0.35	-0.21	0.397	-0.179	-0.465	-0.194	-0.186	-0.1	-0.513	0.087	-0.213	-0.267	-0.25	-0.293	-0.24	-0.116
H3006C01___Nasp_--_Nuclear_autoantigenic_sperm_protein__histone-binding_	Nasp	Nuclear autoantigenic sperm protein (histone-binding)	-0.276	-0.162	-0.273	-0.279	-0.339	-0.359	-0.421	-0.436	-0.112	0.128	-0.322	-0.277	-0.283	-0.45	-0.013	-0.273	-0.254	-0.116	-0.013	0.467	-0.075	-0.346	-0.236
H3006C02___Serpinb9b_--_Serine__or_cysteine__proteinase_inhibitor__clade_B__member_9b	Serpinb9b	Serine (or cysteine) peptidase inhibitor, clade B, member 9b	0.144	0.338	0.576	-0.129	-0.064	-0.461	0.029	0.031	-0.059	-0.158	-0.344	-0.006	0.081	0.037	-0.218	-0.382	0.188	-0.128	-0.054	0.517	0.076	0.168	-0.172
H3006C04___Commd9_--_COMM_domain_containing_9	Commd9	COMM domain containing 9	-0.091	0.033	0.073	-0.223	-0.359	-0.193	-0.296	-0.165	0.215	0.065	-0.456	-0.26	-0.31	-0.322	-0.259	-0.119	-0.237	-0.014	-0.116	-0.147	0.127	-0.024	-0.139
H3006C05___4930470O13Rik_--_RIKEN_cDNA_4930470O13_gene		Transcribed locus	0.002	0.036	0.109	-0.384	-0.203	-0.19	0.072	0.044	-0.324	0.116	-0.007	0.245	0.124	0.012	-0.491	-0.221	-0.159	0.36	-0.023	-0.063	-0.045	-0.139	-0.243
H3006C06___Narg1_--_NMDA_receptor-regulated_gene_1	Narg1	NMDA receptor-regulated gene 1	0.075	0.186	0.108	-0.137	-0.065	-0.339	0.095	0.129	0.187	-0.453	0.247	-0.066	0.071	-0.014	-0.114	-0.459	0.113	0.53	0.163	0.492	0.188	0.108	-0.037
H3006C07___Unknown		Unknown	0.106	0.126	0.248	0.083	-0.044	-0.089	0.151	0.036	0.007	-0.354	-0.033	0.124	0.066	-0.149	-0.92	0.093	0.004	-0.023	0.034	0.373	-0.344	0.428	-0.165
H3006C09___Xpo1_--_Exportin_1__CRM1_homolog__yeast_	Xpo1	Exportin 1, CRM1 homolog (yeast)	-0.287	0.006	-0.285	-0.17	-0.161	-0.039	-0.086	-0.294	-0.142	-0.14	-0.212	-0.524	-0.284	-0.214	-0.235	0.518	-0.312	-0.04	-0.036	-0.049	0.267	-0.02	-0.328
H3006C11___Transcribed_locus__strongly_similar_to_XP_518400.1_similar_to_ribosomal_protein_S18__Pan_troglodytes_	Rps18	Ribosomal protein S18	0.187	0.245	0.24	0.034	-0.079	0.045	0.24	0.238	1.659	0.48	0.211	0.078	0.213	-1.158	-0.663	1.303	0.351	0.083	1.204	1.039	0.208	0.003	0.121
H3006C12___Sh2bp1_--_SH2_domain_binding_protein_1__tetratricopeptide_repeat_containing_	Ctr9	Ctr9, Paf1/RNA polymerase II complex component, homolog (S. cerevisiae)	0.3	0.14	0.259	0.261	-0.052	0.105	0.196	0.089	0.595	0.011	0.254	0.311	0.13	0.203	0.026	-0.058	0.347	0.245	0.083	0.569	-0.036	0.415	0.062
H3006D02___Unknown		Unknown	0.118	0.233	0.142	-0.189	-0.202	-0.513	-0.117	-0.07	-0.205	0.127	-0.188	-0.209	-0.125	-0.065	-0.56	0.515	-0.144	-0.18	-0.182	-0.164	-0.166	0.236	-0.046
H3006D03___D4Ertd196e_--_DNA_segment__Chr_4__ERATO_Doi_196__expressed	Tmem222	Transmembrane protein 222	-0.339	-0.242	-0.126	-0.544	-0.575	-0.436	-0.304	-0.289	-0.896	-0.423	-0.657	-0.429	-0.208	-0.138	-0.39	0.494	-0.499	-0.599	-0.332	-0.115	-0.386	-0.096	-0.668
H3006D04___Cxcr4_--_Chemokine__C-X-C_motif__receptor_4	Cxcr4	Chemokine (C-X-C motif) receptor 4	-0.22	0.043	-0.288	-0.413	-0.252	-0.314	0.101	-0.091	-0.534	0.417	-0.085	-0.152	0.078	-0.102	-1.014	0.114	-0.44	-0.238	-0.027	-0.226	-0.084	-0.606	-0.164
H3006D06___Sema6d_--_Sema_domain__transmembrane_domain__TM___and_cytoplasmic_domain___semaphorin__6D	Sema6d	Sema domain, transmembrane domain (TM), and cytoplasmic domain, (semaphorin) 6D	-0.184	-0.232	-0.071	-0.53	-0.363	-0.855	-0.75	-0.588	-0.301	-0.007	-0.511	-0.334	-0.495	-0.389	-0.426	0.466	-0.432	-0.155	-0.258	0.167	-0.321	-0.224	-0.15
H3006D08___Fscn1_--_Fascin_homolog_1__actin_bundling_protein__Strongylocentrotus__purpuratus_	Fscn1	Fascin homolog 1, actin bundling protein (Strongylocentrotus purpuratus)	-0.13	0.058	-0.072	-0.221	-0.158	-0.135	-0.352	-0.342	-0.028	-0.032	-0.301	-0.239	-0.172	-0.311	-0.655	0.666	-0.566	-0.319	-0.362	0.016	-0.234	-0.13	-0.068
H3006D10___Prkwnk1_--_Protein_kinase__lysine_deficient_1		Unknown	0.122	-0.144	0.182	-0.063	0.195	-0.358	0.158	0.087	0.091	-0.193	0.264	0.091	-0.129	0.007	-0.68	0.247	0.512	0.186	-0.083	-0.045	-0.367	0.172	-0.129
H3006D11___D11Ertd530e_--_DNA_segment__Chr_11__ERATO_Doi_530__expressed	Suz12	Suppressor of zeste 12 homolog (Drosophila)	-0.203	-0.133	-0.049	-0.169	-0.191	-0.249	0.008	-0.06	0.267	0.012	0.088	0.069	-0.072	-0.217	-0.323	0.353	-0.003	-0.041	-0.096	0.032	-0.182	0.082	-0.085
H3006E02___Dsc2_--_Desmocollin_2	Dsc2	Desmocollin 2	-0.794	-0.561	-0.658	-0.67	-0.56	-0.737	-0.917	-1.035	-1.07	-0.831	-1.318	-1.161	-0.965	-0.533	-0.888	-0.638	-1.223	-1.047	-1.144	-0.306	-0.647	-0.512	-0.657
H3006E03___Cyc1_--_Cytochrome_c-1	Cyc1	Cytochrome c-1	-1.219	-1.228	-1.184	-0.905	-0.996	-1.041	-1.774	-1.68	-1.72	-0.991	-1.795	-1.792	-1.651	-1.309	-0.485	-0.528	-1.866	-1.819	-1.049	-0.663	-0.559	-0.051	-0.595
H3006E04___Safb2_--_Scaffold_attachment_factor_B2	Safb2	Scaffold attachment factor B2	-0.488	-0.247	-0.233	-0.528	-0.753	-0.538	0.386	0.287	0.269	0.285	0.335	0.351	0.314	0.155	-0.358	0.127	0.685	0.753	0.042	0.311	-0.33	0.64	-0.15
H3006E05___Seh1l_--_SEH1-like__S._cerevisiae	Seh1l	SEH1-like (S. cerevisiae	0.2	0.279	0.153	-0.085	-0.1	0.071	0.324	0.325	0.056	0.096	0.24	0.113	0.355	0.472	-0.429	-0.232	-0.021	0.437	0.132	0.473	-0.605	-0.181	-0.163
H3006E07___Transcribed_locus	Tram2	Translocating chain-associating membrane protein 2	0.27	0.248	0.312	0.043	0.043	0.108	0.194	-0.059	-0.25	-0.391	0.166	0.174	0.306	-0.634	-0.594	0.028	0.471	-0.111	-0.116	0.532	-0.335	-0.011	-0.008
H3006E08___Ppp2r5d_--_Protein_phosphatase_2__regulatory_subunit_B__B56___delta_isoform	Ppp2r5d	Protein phosphatase 2, regulatory subunit B (B56), delta isoform	0.005	-0.036	-0.059	-0.348	-0.614	-0.25	-0.04	-0.335	-0.883	0.018	-0.325	-0.22	-0.287	-0.359	-0.643	0.483	-0.333	-0.329	-0.012	-0.04	-0.158	-0.011	-0.592
H3006E09___Erbb2ip_--_Erbb2_interacting_protein	Erbb2ip	Erbb2 interacting protein	0.294	0.214	0.336	-0.386	-0.312	-0.117	0.401	0.209	0.219	0.281	0.177	0.119	0.126	0.075	-0.403	-0.133	0.206	0.132	0.635	0.772	0.159	0.101	-0.791
H3006E10___Sqle_--_Squalene_epoxidase		Unknown	0.17	0.045	-0.131	-0.145	0.159	-0.02	0.054	0.135	-0.178	0.257	0.12	0.129	0.052	0.097	-0.108	0.323	0.226	0.941	0.173	0.263	0.028	0.553	-0.856
H3006E11___D11Ertd530e_--_DNA_segment__Chr_11__ERATO_Doi_530__expressed	Suz12	Suppressor of zeste 12 homolog (Drosophila)	0.35	0.084	0.247	-0.136	-0.108	-0.087	-0.005	-0.104	-0.223	0.285	-0.044	-0.15	-0.031	0.132	-0.083	-0.089	-0.156	0.02	0.029	0.352	-0.131	0.2	-0.12
H3006E12___Ugcgl1_--_UDP-glucose_ceramide_glucosyltransferase-like_1	Ugcgl1	UDP-glucose ceramide glucosyltransferase-like 1	0.386	0.452	0.497	-0.13	0.165	0.064	0.357	0.34	0.167	0.439	0.162	0.023	0.258	0.1	0.527	-0.081	0.572	0.565	0.101	0.424	0.022	0.134	0.076
H3006F01___2410001E19Rik_--_RIKEN_cDNA_2410001E19_gene	Rpusd4	RNA pseudouridylate synthase domain containing 4	0.651	0.456	0.558	-0.288	-0.162	-0.054	0.225	0.18	-0.101	0.203	0.199	0.002	0.357	0.303	0.394	0.533	0.266	0.126	0.292	0.491	0.006	-0.14	-0.492
H3006F02___Unknown		Unknown	0.315	0.318	0.326	-0.306	-0.27	-0.643	0.121	0.112	-0.018	0.202	-0.059	-0.313	-0.046	0.161	-0.426	0.523	0.073	-0.099	-0.11	0.017	-0.293	-0.162	0.168
H3006F04___Aco1_--_Aconitase_1	Aco1	Aconitase 1	-0.157	0.358	-0.022	-0.27	-0.244	-0.267	-0.134	-0.124	-0.245	0.427	-0.04	-0.264	0.006	-0.167	-0.523	0.364	0.117	-0.021	-0.103	0.057	-0.109	-0.126	-0.08
H3006F05___Sec23b_--_SEC23B__S._cerevisiae_	Sec23b	SEC23B (S. cerevisiae)	0.789	0.4	0.635	-0.258	-0.338	-0.293	0.327	0.457	-0.197	0.345	0.241	0.517	0.579	0.55	0.285	0.28	0.367	0.234	0.451	0.43	-0.026	0.187	0.062
H3006F06___Ube2v2_--_Ubiquitin-conjugating_enzyme_E2_variant_2	Ube2v2	Ubiquitin-conjugating enzyme E2 variant 2	0.098	-0.018	0.134	-0.267	-0.244	-0.645	0.148	0.322	0.034	0.526	0.346	0.341	0.168	0.166	-0.111	0.233	0.455	0.246	0.211	0.103	-0.49	0.099	0.22
H3006F07___C87860_--_Expressed_sequence_C87860	Nmd3	NMD3 homolog (S. cerevisiae)	0.089	0.149	0.119	-0.155	-0.077	-0.285	0.214	0.28	-0.174	0.183	0.345	0.256	0.356	0.329	-0.495	0.353	0.276	0.16	0.049	0.477	-0.309	0.074	0.223
H3006F08___Pdap1_--_PDGFA_associated_protein_1	Pdap1	PDGFA associated protein 1	-0.116	-0.065	-0.126	-0.27	-0.165	-0.242	-0.271	-0.302	0.073	-0.145	-0.091	0.144	-0.277	-0.289	-0.706	0.604	-0.408	-0.142	0.091	-0.041	0.083	-0.078	-0.102
H3006F09___Oprs1_--_Opioid_receptor__sigma_1	Oprs1	Opioid receptor, sigma 1	0.445	0.429	0.416	-0.124	0.119	-0.202	0	-0.07	-0.188	0.105	-0.226	0.015	-0.391	-0.2	-0.676	0.53	-0.378	-0.131	0.356	0.36	-0.53	-0.133	-0.925
H3006F10___Cops2_--_COP9__constitutive_photomorphogenic__homolog__subunit_2__Arabidopsis_thaliana_	Cops2	COP9 (constitutive photomorphogenic) homolog, subunit 2 (Arabidopsis thaliana)	0.024	0.158	0.11	0.044	0.029	-0.336	0.115	0.359	0.266	0.428	0.387	0.268	-0.022	0.106	-0.848	0.237	0.27	0.543	0.26	0.518	-0.196	0.486	-0.056
H3006F11___Pop1_--_Processing_of_precursor_1__ribonuclease_P/MRP_family___S._cerevisiae_	Pop1	Processing of precursor 1, ribonuclease P/MRP family, (S. cerevisiae)	0.142	0.035	-0.125	-0.209	-0.008	0.074	0.016	0.027	-0.124	-0.108	0.105	0.102	0.02	-0.021	0.077	0.636	0	0.18	-0.263	0.26	-0.613	-0.279	-0.064
H3006F12___Grb7_--_Growth_factor_receptor_bound_protein_7	Grb7	Growth factor receptor bound protein 7	0.039	0.013	0.015	-0.301	-0.189	-0.139	-0.265	-0.233	-0.07	0.201	-0.128	-0.08	-0.056	-0.076	0.113	-0.182	-0.029	0.058	-0.127	0.219	-0.329	0.079	-0.198
H3006G01___Igbp1_--_Immunoglobulin__CD79A__binding_protein_1	Igbp1	Immunoglobulin (CD79A) binding protein 1	0.349	0.398	0.358	-0.033	0.065	-0.088	0.26	0.26	0.174	0.346	0.133	0.254	0.267	0.306	-0.167	-0.237	0.081	0.086	0.403	0.346	-0.055	0.538	-0.327
H3006G02___Glg1_--_Golgi_apparatus_protein_1	Glg1	Golgi apparatus protein 1	0.183	0.235	0.266	-0.083	0.081	-0.045	0.167	0.171	0.253	-0.352	0.059	0.159	0.072	0.186	0.39	-0.219	0.069	0.155	0.196	0.548	0.246	0.419	0.024
H3006G03___Npepps_--_Aminopeptidase_puromycin_sensitive	Npepps	Aminopeptidase puromycin sensitive	-0.151	-0.164	-0.147	-0.272	-0.259	-0.317	-0.437	-0.5	0.027	0.375	-0.394	-0.41	-0.52	-0.636	-0.811	-0.165	-0.595	-0.655	-0.034	0.313	-0.445	0.069	-0.201
H3006G04___2700050L05Rik_--_RIKEN_cDNA_2700050L05_gene	2700050L05Rik	RIKEN cDNA 2700050L05 gene	0.091	0.224	0.219	-0.247	-0.338	-0.172	0.121	0.011	-0.07	0.418	0.165	-0.039	0.109	0.079	-0.366	-0.821	0.142	0.623	-0.072	0.284	-0.634	0.527	-0.653
H3006G05___2700091N06Rik_--_RIKEN_cDNA_2700091N06_gene	Ccdc77	Coiled-coil domain containing 77	-0.005	0.164	0.435	-0.361	-0.602	-0.369	0.19	0.422	-0.3	-0.01	0.136	0.019	0.148	0.227	-0.682	-1.118	0.268	0.313	0.047	0.178	-0.233	-0.078	-0.143
H3006G07___Vps33a_--_Vacuolar_protein_sorting_33A__yeast_	Vps33a	Vacuolar protein sorting 33A (yeast)	0.088	0.136	0.053	-0.275	-0.276	-0.321	-0.138	-0.111	-0.471	0.139	-0.182	-0.238	-0.064	-1.603	-0.922	0.481	-0.325	-0.428	-0.231	0.407	-0.408	-0.076	-0.35
H3006G08___1500032L24Rik_--_RIKEN_cDNA_1500032L24_gene	1500032L24Rik	RIKEN cDNA 1500032L24 gene	0.07	0.035	0.02	-0.142	-0.521	-0.172	-0.096	-0.277	-0.554	-0.502	-0.388	-0.393	-0.244	-0.455	-0.323	0.741	-0.261	-0.214	0.025	-0.189	0.013	0.399	-0.131
H3006G09___B230219D22Rik_--_RIKEN_cDNA_B230219D22_gene	B230219D22Rik	RIKEN cDNA B230219D22 gene	0.352	0.218	0.328	-0.19	-0.295	0.074	-0.154	-0.016	-0.237	-0.128	-0.138	-0.287	-0.191	-0.406	-0.217	0.304	-0.089	-0.134	0.454	0.256	0.224	-0.026	-0.852
H3006G10___Unknown		Transcribed locus	0.26	0.147	0.287	0.177	0.296	0.131	0.038	-0.013	-0.073	-0.517	-0.008	0.017	-0.169	-0.125	-0.488	0.649	0.043	0.449	0.217	-0.066	-0.396	0.1	-0.157
H3006G11___Cox11_--_COX11_homolog__cytochrome_c_oxidase_assembly_protein__yeast_	Tom1l1	Target of myb1-like 1 (chicken)	0.244	0.373	0.357	0.126	0.035	0.056	0.141	0.167	0.002	-1.73	0.453	0.599	0.329	0.283	-1.02	-0.181	1.465	1.466	-0.694	-0.62	-0.427	-0.843	-0.676
H3006G12___Unknown		Unknown	0.094	0.022	0.268	-0.041	0.09	0.091	-0.246	-0.425	-0.039	-0.123	-0.237	-0.247	-0.148	-0.012	0.132	-0.203	-0.09	0.098	0.105	-0.142	-0.242	-0.698	-0.087
H3006H01___1110032A13Rik_--_RIKEN_cDNA_1110032A13_gene	1110032A13Rik	RIKEN cDNA 1110032A13 gene	0.476	0.21	0.413	-0.01	-0.255	-0.285	0.284	0.162	-0.028	0.585	0.255	0.194	0.514	0.166	0.356	0.511	-0.05	-0.013	0.634	0.482	0.231	0.112	0.084
H3006H02___Zfp292_--_Zinc_finger_protein_292	Zfp292	Zinc finger protein 292	0.172	0.069	-0.027	-0.324	-0.268	-0.598	-0.264	-0.53	-0.299	0.332	-0.311	-0.411	-0.48	-0.165	-0.671	0.353	-0.315	-0.163	-0.053	0.023	0.027	-0.121	-0.217
H3006H04___Sdc1_--_Syndecan_1	Sdc1	Syndecan 1	0.257	0.429	0.473	-0.206	-0.021	0.011	-0.342	-0.086	-0.6	0.324	-0.125	0.347	-0.226	-0.204	-0.39	0.229	-0.168	-0.15	-0.089	-0.143	0.241	-0.096	-0.122
H3006H05___Calm2_--_Calmodulin_2	Calm2	Calmodulin 2	0.102	-0.024	0.074	-0.344	-0.486	-0.406	-0.222	-0.238	0.223	-0.213	-0.359	-0.394	-0.067	-0.044	0.439	0.725	-0.372	-0.326	1.178	0.808	-0.24	-0.319	-0.353
H3006H07___Calm2_--_Calmodulin_2	Calm2	Calmodulin 2	-0.224	-0.067	-0.042	-0.339	-0.355	-0.491	-0.242	-0.28	-0.107	-0.065	-0.356	-0.369	0	0	-0.614	0.739	-0.227	-0.254	0.314	0.476	-0.128	0.002	0.026
H3006H08___Bcs1l_--_BCS1-like__yeast_	Bcs1l	BCS1-like (yeast)	-0.013	0.247	0.108	-0.156	-0.192	-0.105	-0.174	-0.252	-0.213	-0.016	-0.125	-0.546	-0.133	-0.189	-0.179	-0.253	-0.311	-0.132	0.128	0.25	-0.207	-0.039	-0.05
H3006H09___Ap1m1_--_Adaptor-related_protein_complex_AP-1__mu_subunit_1	Ap1m1	Adaptor-related protein complex AP-1, mu subunit 1	0.133	0.019	0.201	-0.12	-0.001	-0.12	-0.084	-0.119	-0.192	-0.049	-0.025	-0.109	-0.439	0.019	-0.295	0.869	-0.167	-0.106	0.223	0.035	-0.161	0.003	-0.062
H3006H10___Clock_--_Circadian_locomoter_output_cycles_kaput	Clock	Circadian locomoter output cycles kaput	0.281	0.39	0.454	-0.158	-0.07	-0.43	0.142	0.422	-0.032	0.434	0.509	0.208	0.236	0.471	-0.357	0.504	0.536	0.561	0.221	0.755	-0.122	0.042	0.012
H3006H11___Nsun2_--_NOL1/NOP2/Sun_domain_family_2	Nsun2	NOL1/NOP2/Sun domain family member 2	0.244	0.105	0.247	-0.171	-0.074	-0.067	0.053	0.173	-0.017	0.64	0.211	-0.038	0.215	0.07	0.064	0.737	0.168	0.237	0.043	0.486	-0.552	-0.142	-0.323
H3006H12___Lap3_--_Leucine_aminopeptidase_3	Lap3	Leucine aminopeptidase 3	0.206	0.212	0.213	-0.236	-0.142	0.04	0.059	0.028	0.19	0.234	-0.184	-0.21	0.467	0.33	-0.434	0.153	0.621	0.337	-0.044	-0.06	-0.433	0.004	-0.028
H3007A01___C920006C10Rik_--_RIKEN_cDNA_C920006C10_gene	Efr3a	EFR3 homolog A (S. cerevisiae)	0.808	0.831	0.313	0.225	0.173	0.068	0.119	0.214	-0.016	0.216	0.154	0.114	0.392	0.288	0.616	0.33	0.056	0.204	0.494	0.554	-0.036	-0.249	0.159
H3007A04___Cd2bp2_--_CD2_antigen__cytoplasmic_tail__binding_protein_2	Cd2bp2	CD2 antigen (cytoplasmic tail) binding protein 2	0.295	0.524	0.348	-0.353	-0.092	0.032	-0.22	-0.183	-0.441	0.166	0.037	0.069	0.113	0.363	-0.441	0.655	0.211	0.105	-0.294	-0.08	0.045	-0.047	0.188
H3007A05___Dnmt3b_--_DNA_methyltransferase_3B		Transcribed locus	0.576	-0.06	0.119	0.081	-0.188	-0.297	-0.127	-0.129	-0.472	-0.097	0.121	-0.177	0.094	-0.006	-0.392	-0.028	0.014	0.223	-0.073	0.241	-0.206	-0.145	-0.094
H3007A06___Gpsm2_--_G-protein_signalling_modulator_2__AGS3-like__C._elegans_	Gpsm2	G-protein signalling modulator 2 (AGS3-like, C. elegans)	-0.295	-0.133	-0.124	-0.644	-0.612	-0.889	-1.094	-1.036	-0.529	-0.248	-1.004	-1.03	-1.007	-0.646	-0.229	-0.104	-0.893	-0.779	-0.266	-0.037	-0.313	-0.237	-0.383
H3007A07___Lpl_--_Lipoprotein_lipase	Lpl	Lipoprotein lipase	-0.114	0.111	0.096	-0.187	-0.213	-0.442	-0.573	-0.647	-0.871	-0.586	-0.274	-0.516	-0.814	-0.712	-0.945	0.054	-0.892	-0.693	-0.598	-0.162	-0.228	-0.133	-0.684
H3007A08___BC006705_--_CDNA_sequence_BC006705	Prmt7	Protein arginine N-methyltransferase 7	-0.137	0.158	0.297	-0.342	-0.277	-0.355	-0.957	-0.834	-0.613	-0.314	-0.697	-0.454	-0.727	-0.626	-0.482	0.676	-0.574	-0.573	-0.162	-0.403	-0.169	-0.076	-0.213
H3007A09___Unknown		Unknown	0.279	-0.013	0.175	0.609	0.493	0.477	0.308	0.102	0.487	0.207	0.404	0.459	0.279	0.248	-0.668	0.173	0.66	0.52	0.298	0.489	0.285	-0.492	0.452
H3007A10___B3gat2_--_Beta-1_3-glucuronyltransferase_2__glucuronosyltransferase_S_	B3gat2	Beta-1,3-glucuronyltransferase 2 (glucuronosyltransferase S)	-0.066	-0.187	0.01	-0.347	-0.623	-0.66	-0.284	-0.25	-0.097	-0.251	-0.394	-0.53	-0.345	-0.326	-0.952	-0.535	-0.636	-0.652	-0.361	-0.581	-0.377	0.312	-0.671
H3007A11___Samd11_--_Sterile_alpha_motif_domain_containing_11	Noc2l	Nucleolar complex associated 2 homolog (S. cerevisiae)	0.184	0.121	0.123	-0.118	0.081	0.01	0.232	0.155	0.302	0.4	0.129	0.08	0.24	-0.279	-0.792	0.396	0.297	0.297	0.216	0.334	0.335	0.076	0.029
H3007A12___A230098A12Rik_--_RIKEN_cDNA_A230098A12_gene	Prtg	Protogenin homolog (Gallus gallus)	-0.329	0.303	0.013	-0.246	0.075	0.003	-0.047	0.315	-0.072	0.181	0.321	0.298	0.141	0.155	0.135	-0.085	0.228	0.217	-0.054	-0.102	0.004	-0.015	0.163
H3007B01___Lrrc5_--_Leucine_rich_repeat_containing_5		Unknown	-0.143	0.305	0.215	-0.12	-0.354	-0.503	-0.643	-0.552	-0.662	0.027	-0.163	-0.404	-0.161	-0.539	-0.654	-0.125	-0.048	-0.258	0.049	0.231	-0.097	-0.326	0.152
H3007B02___Chtf18_--_CTF18__chromosome_transmission_fidelity_factor_18_homolog__S._cerevisiae_	Chtf18	CTF18, chromosome transmission fidelity factor 18 homolog (S. cerevisiae)	0.101	0.389	0.087	-0.289	-0.053	-0.28	-0.09	-0.188	-0.628	-0.562	-0.268	-0.173	-0.125	-0.061	0.084	-0.01	0.07	-0.212	-0.169	-0.088	-0.144	-0.007	0.059
H3007B03___9430025M21Rik_--_RIKEN_cDNA_9430025M21_gene	Raph1	Ras association (RalGDS/AF-6) and pleckstrin homology domains 1	-1.029	-0.782	-1.003	-1.16	-1.238	-1.3	-1.432	-0.522	-0.755	-0.932	-1.4	-1.391	-1.215	-1.127	-0.534	-0.377	-1.099	-0.99	-0.841	-0.277	-0.209	-0.609	0.015
H3007B04___Sertad2_--_SERTA_domain_containing_2	Sertad2	SERTA domain containing 2	-0.139	-0.027	-0.072	-0.242	-0.189	-0.386	-0.397	-0.526	-0.114	-1.074	-0.375	-0.591	-0.426	-0.266	-0.506	-0.184	-0.352	-0.218	-0.239	0.048	-0.334	-0.04	-0.2
H3007B05___Krt2-7_--_Keratin_complex_2__basic__gene_7	Krt7	Keratin 7	-1.18	-1.012	-0.885	-1.129	-1.557	-1.41	-1.895	-1.88	-0.257	0.483	-2.094	-1.977	-1.262	-1.762	0.2	0.114	-2.106	-1.115	-0.549	-0.275	-0.378	-0.305	0.415
H3007B06___Kctd5_--_Potassium_channel_tetramerisation_domain_containing_5	Kctd5	Potassium channel tetramerisation domain containing 5	0.42	0.063	0.164	-0.463	-0.303	-0.605	-0.29	-0.221	-0.084	0.283	-0.349	-0.264	-0.262	-0.154	0.01	-0.206	0.118	-0.275	-0.231	0.294	-0.45	-0.082	-0.163
H3007B07___Unknown		Unknown	0.433	0.546	0.442	-0.432	-0.293	-0.291	0.075	0.091	0.072	0.162	-0.074	-0.149	0.073	-0.125	0.099	-0.191	0.109	0.143	0.088	0.29	-0.125	-0.651	0.459
H3007B08___Smpd2_--_Sphingomyelin_phosphodiesterase_2__neutral	Smpd2	Sphingomyelin phosphodiesterase 2, neutral	0.67	0.233	0.274	-0.148	0.048	0.073	0.234	0.237	-0.227	1.203	0.341	0.1	0.162	0.074	-0.313	-0.148	0.139	0.276	-0.648	0.209	0.327	-0.261	0.227
H3007B09___Unknown	Eif4a1	Eukaryotic translation initiation factor 4A1	0.425	0.603	0.693	0.134	0.37	0.241	0.317	0.404	0.153	-0.019	0.254	0.324	0.322	0.287	-0.139	-0.181	0.354	0.166	-0.143	0.492	-0.175	0.444	0.368
H3007B10___Unknown		Unknown	0.509	0.165	0.488	0.29	0.362	0.196	0.441	0.527	0.691	1.229	0.387	0.261	0.344	0.384	0.411	0.413	0.363	0.5	-0.79	0.408	0.122	0.102	0.887
H3007B11___Unknown		Unknown	0.087	0.176	0.023	-0.126	0.086	0.283	0.322	0.304	0.443	1.199	0.315	-0.097	-0.261	0.213	0.319	0.449	0.196	0.231	0.009	0.561	-0.21	0.087	0.437
H3007B12___Unknown	Tdrd7	Tudor domain containing 7	0.215	-0.148	0.309	-0.205	-0.038	0.487	-0.262	-0.171	-0.277	0.229	0.125	-0.152	0.637	-0.166	-0.705	0.186	0.148	-0.063	-1.053	-0.091	-0.249	-0.267	-0.365
H3007C01___2010315L10Rik_--_RIKEN_cDNA_2010315L10_gene	Use1	Unconventional SNARE in the ER 1 homolog (S. cerevisiae)	0.72	0.7	0.443	0.231	-0.036	-0.092	0.517	0.59	0.285	0.519	0.228	0.306	0.286	0.303	-0.318	0.695	0.299	-0.007	0.407	0.652	0.304	-0.549	-0.015
H3007C02___Ppp2ca_--_Protein_phosphatase_2a__catalytic_subunit__alpha_isoform	Ppp2ca	Protein phosphatase 2 (formerly 2A), catalytic subunit, alpha isoform	0.01	-0.044	0.097	-0.081	-0.027	-0.187	0.004	0.02	0.068	0.133	-0.249	-0.385	-0.156	0.008	-0.479	-0.196	-0.426	-0.129	-0.025	-0.129	-1.526	0.038	-0.346
H3007C03___D10Ertd438e_--_DNA_segment__Chr_10__ERATO_Doi_438__expressed	Nus1	Nuclear undecaprenyl pyrophosphate synthase 1 homolog (S. cerevisiae)	0.204	0.145	0.239	-0.185	-0.042	-0.071	0.198	0.049	-0.114	0.056	0.25	0.174	0.012	0.034	0.077	0.668	0.103	0.357	0.009	0.127	-0.042	0.488	-0.226
H3007C04___1810042K04Rik_--_RIKEN_cDNA_1810042K04_gene	Psmg3	Proteasome (prosome, macropain) assembly chaperone 3	0.317	0.587	0.519	-0.291	0.053	0.048	0.003	-0.221	-0.211	0.08	-0.015	-0.226	-0.055	0.047	-0.287	0.666	-0.076	-0.038	-0.114	-0.077	-0.231	0.045	0.021
H3007C05___9530090G24Rik_--_RIKEN_cDNA_9530090G24_gene	Edem2	ER degradation enhancer, mannosidase alpha-like 2	1.178	0.99	1.028	0.505	0.322	0.193	0.439	0.503	-0.026	0.424	0.395	0.38	0.801	0.732	-0.522	0.175	0.62	0.739	0.534	0.934	0.016	-0.588	0.355
H3007C06___Transcribed_locus__strongly_similar_to_NP_062256.1_ATP_synthase__H+_transporting__mitochondrial_F0_complex__subunit_d__Rattus_norvegicus_	Atp5h	ATP synthase, H+ transporting, mitochondrial F0 complex, subunit d	-0.485	-0.433	-0.325	-0.54	-0.37	-0.608	-0.717	-0.575	-0.376	-0.529	-0.825	-0.839	-0.606	-0.472	-0.257	-0.104	-1.089	-0.782	-0.06	-0.177	-0.247	0.186	-0.248
H3007C07___Acp5_--_Acid_phosphatase_5__tartrate_resistant	Acp5	Acid phosphatase 5, tartrate resistant	-0.705	-0.54	-0.437	-1.028	-0.519	-1.213	-1.704	-1.635	-1.062	-0.915	-1.293	-1.554	-1.608	-0.84	-0.79	0.358	-1.837	-1.635	-0.811	-0.519	-0.054	-0.075	-0.628
H3007C08___Mrpl51_--_Mitochondrial_ribosomal_protein_L51	Mrpl51	Mitochondrial ribosomal protein L51	-0.342	-0.04	0.023	-0.399	-0.161	-0.173	-0.404	-0.292	-0.221	-0.772	-0.624	-0.804	-0.34	-0.226	-0.474	-0.094	-0.591	-0.626	-0.205	-0.402	-0.186	0.354	-0.031
H3007C09___Sh3bgrl3_--_SH3_domain_binding_glutamic_acid-rich_protein-like_3	Sh3bgrl3	SH3 domain binding glutamic acid-rich protein-like 3	-0.588	-0.813	-0.269	-0.127	-0.309	-0.068	-0.19	-0.143	-0.248	-0.202	-0.571	-0.334	-0.851	-0.834	-0.699	-0.01	-1.038	-0.982	-1.143	-0.311	0.554	-0.633	0.074
H3007C10___Prlpa_--_Prolactin-like_protein_A	Prl4a1	Prolactin family 4, subfamily a, member 1	0.121	0.096	0.388	-0.456	-0.286	-0.523	-0.407	-0.212	-0.212	-0.069	-0.402	-0.357	-0.431	-0.32	-0.616	-0.339	-0.405	-0.154	-0.227	-0.171	-0.343	-0.007	-0.238
H3007C11___Slc9a9_--_Solute_carrier_family_9__sodium/hydrogen_exchanger___isoform_9		Transcribed locus	-0.4	-0.153	-0.328	0.245	-0.12	-0.127	-0.575	-0.398	0.072	0.155	-0.374	-0.245	-0.547	-1.602	-0.174	0.241	-0.313	-0.037	-0.381	-0.282	-0.254	-0.091	0.16
H3007C12___Dullard_--_Dullard_homolog__Xenopus_laevis_	Dullard	Dullard homolog (Xenopus laevis)	-0.422	0.174	0.005	-0.294	-0.005	0.049	-0.203	-0.192	0.03	-0.266	-0.27	0.865	-0.109	-0.154	0.319	0.4	-0.178	-0.073	-0.321	-0.2	-0.069	-0.068	0.024
H3007D01___Unknown		Unknown	0.121	0.138	0.23	0.349	0.15	0.068	0.845	0.739	0.089	-0.146	0.749	0.648	0.3	0.352	-0.733	0.006	0.218	0.264	-0.546	-0.373	0.521	-0.212	0.378
H3007D02___Unknown		Unknown	0.115	0.283	-0.035	-0.215	-0.159	-0.314	-0.063	-0.096	-0.775	-0.885	-0.164	-0.287	-0.173	-0.107	-0.697	0.506	-0.178	-0.306	-0.202	-0.317	0.057	0.029	-0.043
H3007D03___Efs_--_Embryonal_Fyn-associated_substrate	Efs	Embryonal Fyn-associated substrate	-0.327	-0.116	-0.449	-0.762	-0.911	-0.907	-0.896	-0.062	-0.436	0.088	-0.548	-0.628	-0.966	-0.793	-0.149	-0.067	-0.519	-0.666	-0.314	-0.252	-0.289	0.197	0.057
H3007D04___Ddb1_--_Damage_specific_DNA_binding_protein_1	Ddb1	Damage specific DNA binding protein 1	-0.117	-0.145	-0.234	0.07	0.061	-0.026	-0.397	-0.487	-0.364	-0.103	-0.167	-0.406	-0.588	-0.342	-0.72	0.041	-0.242	-0.116	-0.551	-0.19	-0.232	0.12	0.063
H3007D05___Cdc91l1_--_CDC91_cell_division_cycle_91-like_1__S._cerevisiae_	Pigu	Phosphatidylinositol glycan anchor biosynthesis, class U	0.383	0.493	0.438	-0.21	-0.194	-0.362	0.209	0.143	-0.222	0.28	-0.283	-0.202	0.039	0.063	-0.165	-0.306	0.042	0.285	-0.231	0.111	-0.351	0.099	0.126
H3007D06___Crim1_--_Cysteine-rich_motor_neuron_1	Crim1	Cysteine rich transmembrane BMP regulator 1 (chordin like)	1.154	0.535	0.604	0.532	0.787	0.749	0.688	0.689	0.238	0.231	0.575	0.597	1.022	0.762	0.223	0.243	0.771	0.437	0.088	0.656	-0.388	0.168	0.073
H3007D07___Pwp2h_--_PWP2__periodic_tryptophan_protein__homolog__yeast	Pwp2	PWP2 periodic tryptophan protein homolog (yeast)	0.307	0.506	0.26	0.159	0.68	0.34	0.004	0.234	-0.266	0.003	0.073	0.191	-0.249	0.259	0.024	-0.418	0.286	0.142	-0.443	0.1	-0.116	0.037	0.458
H3007D09___Exosc10_--_Exosome_component_10	Exosc10	Exosome component 10	-0.754	-0.652	-0.364	-0.404	-0.363	-0.494	-0.931	-0.869	-0.374	-1.377	-0.651	-0.74	-1.013	-0.728	-0.711	-0.335	-1.209	-1.043	-0.711	-0.694	-0.389	-0.881	0.08
H3007D10___Rnf13_--_Ring_finger_protein_13	Rnf13	Ring finger protein 13	0.257	-0.027	0.338	-0.025	-0.051	-0.085	0.376	0.285	0.483	2.471	0.266	0.109	0.102	0.266	0.033	0.456	0.231	0.21	-0.256	-0.032	-0.308	-0.239	0.579
H3007D11___Ga17_--_Dendritic_cell_protein_GA17		Unknown	0.39	0.647	0.422	-0.373	-0.111	0.263	0.36	0.281	-0.067	0.852	0.395	-0.293	-0.087	0.155	-0.015	-0.109	0.421	0.221	-0.176	-0.048	-0.195	-0.938	0.073
H3007D12___LOC433702_--_Nuclear_cap_binding_protein_subunit_1__80kDa	AU014645	Expressed sequence AU014645	0.079	-0.187	0.007	-0.178	-0.007	0.194	-0.021	-0.217	0.093	-0.087	0.059	-0.174	-0.206	-0.115	-0.691	0.463	-0.028	-0.203	-0.422	0.063	-0.208	-0.656	0.211
H3007E01___1700027M01Rik_--_RIKEN_cDNA_1700027M01_gene		Transcribed locus	0.516	0.135	0.21	0.08	-0.231	-0.073	-0.045	-0.176	-0.199	0.078	-0.238	-0.257	-0.167	-0.258	-0.09	0.576	-0.138	-0.057	0.246	0.458	0.036	-0.554	0.289
H3007E02___Gstp1_--_Glutathione_S-transferase__pi_1	Gstp1	Glutathione S-transferase, pi 1	-0.173	-0.161	-0.028	0.039	0.562	0.065	-0.199	-0.329	0.195	0.423	-0.147	-0.369	-0.263	-0.256	-0.248	0.038	-0.2	-0.08	-0.206	-0.663	-0.084	-0.089	-0.173
H3007E03___Tex261_--_Testis_expressed_gene_261	Tex261	Testis expressed gene 261	0.55	0.468	0.535	0.109	0.101	0.167	0.439	0.412	0.283	0.577	0.092	0.278	0.296	-0.106	-0.39	0.557	-0.145	0.337	0.438	0.213	0.084	0.235	0.028
H3007E04___Dock9_--_Dedicator_of_cytokinesis_9	Dock9	Dedicator of cytokinesis 9	-0.155	0.225	-0.002	-0.057	0.132	0.123	0.755	0.606	0.439	0.327	0.806	0.539	0.575	1.001	-0.281	0.361	0.772	0.732	0.153	0.402	0.077	0.113	0.136
H3007E05___Adm_--_Adrenomedullin	Adm	Adrenomedullin	0.503	0.404	0.233	0.007	-0.279	-0.044	-0.221	-0.105	-0.255	-0.202	-0.286	-0.049	-0.31	-0.427	-0.33	-0.074	-0.359	-0.411	-0.045	0.135	-0.044	-0.462	0.031
H3007E06___Adm_--_Adrenomedullin	Adm	Adrenomedullin	-0.438	-0.795	-0.468	0.209	0.011	0.199	-0.593	-0.552	0.066	0.014	-0.757	-0.414	-0.589	-0.755	-0.551	0.127	-0.592	0.094	-0.295	-0.617	-0.476	0.049	0.199
H3007E07___Arid2_--_AT_rich_interactive_domain_2__Arid-rfx_like_	Arid2	AT rich interactive domain 2 (ARID, RFX-like)	-0.042	0.205	0.292	-0.239	-0.231	-0.288	0.167	0.24	0.105	0.363	0.179	0.11	0.39	-0.385	-0.57	0.369	0.388	0.284	0.216	0.626	0.082	0.921	0.062
H3007E08___1600029D21Rik_--_RIKEN_cDNA_1600029D21_gene	1600029D21Rik	RIKEN cDNA 1600029D21 gene	3.434	3.593	3.343	1.797	2.722	2.805	4.909	4.994	2.239	2.331	4.755	4.239	4.86	4.984	0.422	1.045	5.12	4.758	2.023	2.137	0.354	1.909	1.644
H3007E09___2610101N10Rik_--_RIKEN_cDNA_2610101N10_gene	2610101N10Rik	RIKEN cDNA 2610101N10 gene	-0.044	0.278	0.135	-0.228	-0.144	-0.377	-0.085	-0.098	0.322	0.226	0.283	0.122	0.123	-0.095	-0.637	0.8	0.255	0.295	0.469	0.39	-0.221	-0.205	-0.362
H3007E10___Ckb_--_Creatine_kinase__brain	Ckb	Creatine kinase, brain	-0.318	-0.357	-0.469	-0.981	-1.293	-0.973	-1.272	-1.482	-0.616	-0.669	-1.499	-1.201	-1.219	-1.189	-0.982	0.492	-1.48	-1.284	-0.957	-0.523	0.136	-0.536	-1.058
H3007E11___BC004012_--_CDNA_sequence_BC004012	Nadk	NAD kinase	0.625	0.579	0.187	0.243	0.642	0.475	0.275	0.407	0.262	-0.286	0.516	0.288	0.099	-0.063	-0.982	0.755	0.341	0.166	0.191	0.348	-1.367	0.179	-0.139
H3007F01___Apex1_--_Apurinic/apyrimidinic_endonuclease_1	Apex1	Apurinic/apyrimidinic endonuclease 1	0.54	0.52	0.636	0.066	0.002	-0.169	0.178	0.187	-0.133	-0.013	0.128	-0.071	0.256	0.126	0.331	0.206	0.237	0.125	-0.085	0.562	-0.169	-0.061	0.348
H3007F02___Unknown		Unknown	0.928	0.585	0.625	0.414	0.427	-0.002	1.211	1.215	0.013	0.596	0.993	0.612	0.701	0.535	-0.123	0.424	0.621	0.275	0.191	0.216	-0.085	-0.143	0.474
H3007F03___Adamts9_--_A_disintegrin-like_and_metalloprotease__reprolysin_type__with_thrombospondin_type_1_motif__9		Transcribed locus	0.544	0.601	0.21	0.402	0.211	0.289	0.876	0.99	-0.196	0.446	0.635	0.645	0.358	0.337	-0.423	0.161	0.389	0.554	-0.314	0.166	0.441	-0.363	0.685
H3007F05___Tulp4_--_Tubby_like_protein_4	Fbl	Fibrillarin	0.509	0.498	0.607	0.123	0.1	0.166	0.274	0.365	-0.125	-0.062	0.077	0.173	0.635	0.587	-0.116	-0.377	0.42	0.413	-0.449	0.256	-0.161	0.246	0.412
H3007F06___Rce1_--_Ras_and_a-factor-converting_enzyme_1_homolog__S._cerevisiae_		Unknown	0.82	-0.063	0.507	-0.019	-0.052	-0.197	-0.199	0.366	-0.24	0.36	0.063	-0.017	0.116	-0.071	-0.066	0.326	0.275	-0.067	-0.101	0.018	-0.642	-0.196	0.696
H3007F07___Mrpl46_--_Mitochondrial_ribosomal_protein_L46	Mrpl46	Mitochondrial ribosomal protein L46	0.028	0.276	0.108	-0.57	-0.291	-0.553	-0.355	-0.311	-0.082	0.635	-0.149	-0.407	-0.627	-0.057	0.142	0.137	-0.197	-0.302	-0.222	-0.115	-0.255	-0.696	0.268
H3007F08___Unknown		Transcribed locus	0.064	-0.207	-0.302	-0.146	-0.293	-0.337	-0.477	-0.409	-0.375	2.548	-0.295	-0.406	-0.269	-0.157	-0.659	0.14	-0.1	-0.012	-0.462	-0.096	0.41	-0.177	0.291
H3007F09___BC010304_--_CDNA_sequence_BC010304	BC010304	CDNA sequence BC010304	0.422	0.486	0.531	-0.095	-0.123	-0.094	0.323	0.281	0.362	0.67	0.44	0.05	0.233	0.223	-0.448	0.867	0.234	0.201	-0.96	0.302	0.432	0.264	0.248
H3007F10___Unknown		Unknown	0.273	0.496	0.258	-0.348	-0.073	-0.62	0.045	-0.042	-0.593	-0.07	-0.032	-0.129	0.113	0.012	-0.184	0.171	0.126	0.093	0.233	0.014	-0.606	-0.413	-0.215
H3007F11___9430029K10Rik_--_RIKEN_cDNA_9430029K10_gene	Yif1b	Yip1 interacting factor homolog B (S. cerevisiae)	0.26	0.041	0.369	-0.62	-0.311	-0.373	-0.531	-0.404	-0.558	-0.274	-0.574	-0.381	-0.265	-0.561	-0.278	-0.089	-0.245	-0.329	0.493	-0.052	-0.622	-0.1	-0.258
H3007F12___Unknown		Unknown	0.98	1.149	0.849	0.491	0.634	0.456	0.971	1.017	1.603	1.059	1.148	0.804	0.623	0.664	-0.345	0.16	0.723	1.097	1.69	1.188	0.31	0.564	0.996
H3007G01___Dhx8_--_DEAH__Asp-Glu-Ala-His__box_polypeptide_8	Dhx8	DEAH (Asp-Glu-Ala-His) box polypeptide 8	0.308	0.059	0.119	-0.017	-0.347	-0.239	-0.092	-0.111	-0.166	0.257	-0.108	-0.102	0.043	0.004	0.421	0.483	0.104	-0.078	0.193	0.354	-0.325	-0.966	-0.283
H3007G02___Unknown		Unknown	0.312	0.343	0.517	-0.419	-0.259	-0.595	-0.056	0.044	-0.216	-0.094	-0.222	-0.193	0.067	0.169	-0.859	-0.186	0.048	0.054	-0.196	0.104	0.058	-0.056	-0.191
H3007G03___Kpnb1_--_Karyopherin__importin__beta_1	Kpnb1	Karyopherin (importin) beta 1	0.507	0.459	0.468	-0.05	0.009	0.026	0.069	0.233	0.344	0.06	0.207	0.19	0.184	-0.207	-0.604	0.328	0.26	0.242	0.419	0.599	-0.046	-0.195	-0.13
H3007G05___2810026P18Rik_--_RIKEN_cDNA_2810026P18_gene	2810026P18Rik	RIKEN cDNA 2810026P18 gene	0.889	1.051	1.147	0.936	0.964	0.86	1.803	1.757	-0.018	0.126	1.864	1.73	1.693	1.567	-0.352	-0.067	2.711	2.273	0.169	0.349	0.136	-0.651	0.338
H3007G06___Krt1-18_--_Keratin_complex_1__acidic__gene_18	Krt18	Keratin 18	0.887	0.524	0.605	-0.108	-0.458	-0.238	0.685	0.451	0.842	0.666	0.405	0.608	0.637	0.554	-0.538	0.03	0.529	0.636	0.469	0.404	-0.022	0.517	0.129
H3007G08___Hars_--_Histidyl-tRNA_synthetase	Hars	Histidyl-tRNA synthetase	-0.273	0.272	0.15	-0.623	-0.226	-0.073	-0.2	-0.327	-0.247	-0.193	-0.38	-0.264	-0.026	0.016	-0.352	0.481	-0.204	-0.206	-0.032	0.094	-0.138	0.08	-0.204
H3007G09___1500003O22Rik_--_RIKEN_cDNA_1500003O22_gene	1500003O22Rik	RIKEN cDNA 1500003O22 gene	0.292	0.6	0.463	0.055	0.198	-0.047	0.166	0.18	-0.051	0.092	0.123	0.142	0.022	0.039	-0.747	0.594	0.209	0.252	0.022	0.503	-0.062	-0.354	-0.166
H3007G11___Unknown		Unknown	0.517	0.604	0.148	-0.223	-0.316	-0.017	-0.162	-0.161	-0.263	0.109	-0.162	0.104	-0.249	-0.416	-0.286	0.447	0.585	-0.03	-0.202	-0.086	-0.944	-0.185	-0.122
H3007G12___4933421E11Rik_--_RIKEN_cDNA_4933421E11_gene	4933421E11Rik	RIKEN cDNA 4933421E11 gene	0.3	0.724	0.453	-0.424	-0.215	0.037	0.027	-0.053	0.029	-0.093	0.348	-0.016	0.099	0.224	-0.022	-0.373	0.057	0.357	-0.12	0.319	0.156	-0.165	-0.073
H3007H01___Dscr3_--_Down_syndrome_critical_region_gene_3	Dscr3	Down syndrome critical region gene 3	0.464	0.354	0.448	-0.028	-0.383	-0.577	-0.308	-0.143	-0.269	0.554	-0.518	-0.295	-0.286	-0.183	0.408	-0.218	0.036	0.09	-0.214	0.37	-0.239	-0.142	0.386
H3007H02___Gjb3_--_Gap_junction_membrane_channel_protein_beta_3	Gjb3	Gap junction protein, beta 3	-0.064	-0.373	-0.118	-0.944	-0.802	-1.261	-1.169	-0.94	-0.433	-0.016	-0.64	-0.679	-1.294	-0.856	0.029	-0.22	-0.288	-0.368	-0.365	-0.103	-0.304	-0.377	-0.544
H3007H03___Unknown	Usp48	Ubiquitin specific peptidase 48	0.474	0.425	0.533	-0.131	0.021	0.055	0.586	0.641	0.028	-0.078	0.453	0.428	0.427	0.342	0.104	0.165	0.369	0.277	-0.107	0.511	0.057	0.323	0.379
H3007H04___C030002N13Rik_--_RIKEN_cDNA_C030002N13_gene	Yipf1	Yip1 domain family, member 1	0.662	0.185	0.36	0.179	-0.006	0.205	0.575	0.619	-0.044	-0.86	0.633	0.519	0.265	0.336	-0.429	0.063	0.162	0.487	-0.016	0.446	-1.038	0.191	0.07
H3007H05___1110064N10Rik_--_RIKEN_cDNA_1110064N10_gene		Unknown	0.591	0.044	0.46	-0.314	-0.291	-0.266	-0.158	0.199	-0.406	0.226	-0.319	0.401	0.087	0.119	-0.286	-0.122	0.193	0.157	-0.115	0.256	-0.551	-0.122	0.114
H3007H06___Unknown	Clcn7	Chloride channel 7	0.485	-0.228	0.464	-0.381	-0.204	-0.313	0.322	0.242	-0.028	-1.001	-0.008	0.096	-0.141	-0.04	0.246	0.115	0.358	-0.018	0.035	0.265	-0.53	-0.138	0.176
H3007H07___Unknown		Unknown	0.231	0.569	0.564	-0.361	-0.268	-0.101	-0.127	-0.959	-0.077	1.379	0.14	-0.04	-1.011	-0.168	0.082	-0.049	0.029	0.049	0.244	0.227	0.006	-0.224	-0.037
H3007H08___Apbb2_--_Amyloid_beta__A4__precursor_protein-binding__family_B__member_2		Unknown	0.453	-0.116	0.096	-0.237	-0.253	0.003	-0.164	-0.229	-0.111	0.664	-0.052	-0.164	-0.113	0.012	-0.177	-0.049	0.042	-0.032	-0.391	-0.08	0.012	-0.177	-0.049
H3007H09___1200008O12Rik_--_RIKEN_cDNA_1200008O12_gene	Cep55	Centrosomal protein 55	0.449	0.168	0.256	-0.388	-0.582	-0.203	-0.182	-0.277	-0.275	0.25	-0.173	-0.351	-0.273	-0.181	-0.473	0.311	-0.1	-0.19	-0.28	0.118	-0.041	-0.207	-0.374
H3007H10___Stam2_--_Signal_transducing_adaptor_molecule__SH3_domain_and_ITAM_motif__2	Stam2	Signal transducing adaptor molecule (SH3 domain and ITAM motif) 2	0.089	0.319	0.349	-0.373	-0.287	-0.507	0.018	0.077	-0.209	-0.005	0.045	-0.07	0.284	0.113	0.198	0.222	0.083	0.188	0.215	0.082	-0.539	-0.222	-0.171
H3007H11___Unknown		Unknown	0.461	0.195	0.558	-0.698	-0.198	-0.609	0.082	0.006	-0.218	-0.071	0.097	0.057	-0.918	-0.096	-0.233	-0.147	0.006	0.401	0.52	0.269	-0.473	0.058	-0.259
H3007H12___Ktn1_--_Kinectin_1	Ktn1	Kinectin 1	0.108	0.21	0.025	-0.081	-0.279	-0.27	0.156	0.136	0.062	-0.387	0.32	0.114	0.099	0.225	-0.075	0.005	0.277	0.461	0.064	0.235	-0.525	-0.307	-0.173
H3008A01___Stx12_--_Syntaxin_12	Stx12	Syntaxin 12	-0.113	-0.24	-0.084	-0.218	-0.161	-0.139	-0.298	-0.011	0.313	0.084	-0.3	-0.019	-0.596	-0.281	-0.717	0.252	-0.52	-0.613	0.3	0.034	-0.009	0.138	-0.254
H3008A02___Slc25a11_--_Solute_carrier_family_25__mitochondrial_carrier_oxoglutarate_carrier___member_11	Slc25a11	Solute carrier family 25 (mitochondrial carrier oxoglutarate carrier), member 11	-0.027	-0.159	0.057	-0.35	-0.317	-0.457	-0.314	-0.287	-0.145	0.201	-0.329	-0.463	-0.444	-0.289	-0.77	-0.083	-0.304	-0.111	0.151	0.197	-0.307	0.422	-0.425
H3008A03___Il17r_--_Interleukin_17_receptor	Il17ra	Interleukin 17 receptor A	0.499	0.411	0.567	-0.596	0.177	-0.137	0.466	0.376	0.247	0.273	0.272	0.5	0.668	0.049	-0.335	0.879	0.468	0.193	0.358	0.998	-0.115	-0.248	0.001
H3008A04___Ercc1_--_Excision_repair_cross-complementing_rodent_repair_deficiency__complementation_group_1	Ercc1	Excision repair cross-complementing rodent repair deficiency, complementation group 1	0.624	0.34	0.308	-0.309	-0.362	-0.582	-0.127	-0.21	-0.466	0.02	0.159	-0.167	0.027	-0.113	0.369	-0.23	-0.159	-0.184	-0.064	0.091	0.016	-0.068	-0.215
H3008A05___Sara1_--_SAR1a_gene_homolog_1__S._cerevisiae_	Sar1a	SAR1 gene homolog A (S. cerevisiae)	0.272	0.205	0.332	-0.065	-0.074	-0.08	0.109	0.123	0.116	-0.008	0.089	-0.196	0.116	0.11	-0.184	0.016	0.053	0.018	0.158	0.027	-0.329	-0.391	-0.05
H3008A06___Pkp2_--_Plakophilin_2	Pkp2	Plakophilin 2	1.126	0.653	1.024	-0.245	-0.246	-0.16	0.801	0.996	0.26	0.245	0.629	0.4	0.752	0.734	-0.897	0.01	0.831	0.583	0.755	0.732	-0.353	1.137	0.188
H3008A08___Melk_--_Maternal_embryonic_leucine_zipper_kinase	Melk	Maternal embryonic leucine zipper kinase	0.223	0.175	0.182	-0.616	-0.379	-0.543	-0.462	-0.522	-0.43	0.043	-0.597	-0.743	-0.427	-0.376	0.01	0.251	-0.182	-0.535	-0.321	-0.216	0.033	-0.402	-0.195
H3008A09___Rhob_--_Ras_homolog_gene_family__member_B	Rhob	Ras homolog gene family, member B	-0.209	-0.331	-0.347	-0.506	-0.267	-0.414	-0.35	-0.252	0.012	-0.159	-0.562	-0.738	-0.848	-0.909	-0.192	0.298	-0.905	-0.866	-0.244	0.395	0.327	0.323	-0.157
H3008A10___Mybbp1a_--_MYB_binding_protein__P160__1a	Mybbp1a	MYB binding protein (P160) 1a	0.291	0.41	0.439	0.032	-0.144	-0.116	0.162	0.307	0.397	0.557	0.327	0.17	0.343	0.291	0.075	1.007	0.29	0.309	0.327	0.47	-0.285	0.359	-0.262
H3008A12___2210404G23Rik_--_RIKEN_cDNA_2210404G23_gene	Cand2	Cullin-associated and neddylation-dissociated 2 (putative)	-0.329	-0.288	-0.25	-0.793	-0.63	-0.654	-1.006	-0.891	-0.357	-0.285	-1.006	-1.041	-0.774	-0.982	0.115	-0.245	-0.775	-0.76	-0.282	-0.379	0.266	-0.218	-0.091
H3008B01___Tardbp_--_TAR_DNA_binding_protein	Tardbp	TAR DNA binding protein	-0.235	0.005	-0.121	-0.6	-0.867	-0.621	-0.139	-0.032	-0.105	-1.061	-0.216	-0.222	-0.015	-0.008	-0.031	0.782	-0.117	-0.173	0.477	0.429	0.103	0.317	-0.158
H3008B02___Nrk_--_Nik_related_kinase	Nrk	Nik related kinase	-3.17	-3.055	-3.036	-2.646	-2.992	-3.464	-5.077	-5.239	3.386	-1.574	-3.983	-3.698	-3.873	-4.305	-0.739	-0.273	-3.72	-2.857	-2.678	-2.493	-0.44	-0.988	-1.427
H3008B03___Ube2r2_--_Ubiquitin-conjugating_enzyme_E2R_2	Ube2r2	Ubiquitin-conjugating enzyme E2R 2	0.128	0.235	0.252	0.143	0.024	-0.144	0.137	0.16	0.219	-0.531	0.069	0.102	0	-0.035	-0.614	0.514	0.002	-0.083	-0.301	0.265	0.191	0.167	0.516
H3008B04___Ccne1_--_Cyclin_E1	Ccne1	Cyclin E1	0.258	0.131	0.04	-0.675	-0.605	-0.77	-0.772	-1.022	-0.805	-0.843	-0.583	-0.69	-0.596	-0.76	-0.244	-0.331	-0.5	-0.312	-0.499	-0.406	-0.068	-0.125	0.258
H3008B05___Dag1_--_Dystroglycan_1	Dag1	Dystroglycan 1	0.843	0.872	0.739	0.083	0.064	0.205	0.008	0.123	0.26	0.294	0.041	-0.002	0.241	0.024	0.153	0.296	-0.022	-0.135	0.407	0.476	0.111	0.574	0.953
H3008B06___Fth1_--_Ferritin_heavy_chain_1	Fth1	Ferritin heavy chain 1	0.301	0.356	0.196	0.184	0.212	-0.06	0.542	0.464	0.515	0.155	0.182	0.051	0.647	0.618	0.085	0.263	0.466	0.309	1.063	0.396	-0.308	0.387	0.519
H3008B08___Pura_--_Purine_rich_element_binding_protein_A		Transcribed locus, strongly similar to XP_001475487.1 PREDICTED: similar to hCG45299 isoform 3 [Mus musculus]	-0.205	-0.512	-0.373	-0.413	-0.62	-0.437	-0.108	-0.303	0.005	0.693	-0.506	-0.459	-0.255	-0.365	0.161	0.025	-1.28	-0.802	-0.703	0.369	0.353	-0.378	0.51
H3008B09___AW538196_--_Expressed_sequence_AW538196	Unc45a	Unc-45 homolog A (C. elegans)	0.405	0.225	0.456	-0.09	-0.004	0.047	-0.069	-0.103	-0.127	-0.338	-0.147	-0.108	0.389	0.102	-0.075	-0.229	-0.172	0.104	-0.303	-0.007	-0.589	-0.523	0.51
H3008B10___Tcirg1_--_T-cell__immune_regulator_1	Tcirg1	T-cell, immune regulator 1, ATPase, H+ transporting, lysosomal V0 protein A3	-0.069	-0.236	-0.177	-0.347	-0.222	-0.289	-0.322	-0.338	-0.653	0.011	-0.597	-0.561	-0.335	-0.23	-0.871	-0.164	-0.554	-0.556	-1.451	-0.63	-0.102	-0.686	-0.081
H3008B11___Fosl1_--_Fos-like_antigen_1	Fosl1	Fos-like antigen 1	0.258	0.442	0.359	-0.489	-0.418	-0.25	0.103	0.229	0.356	0.456	-0.085	-0.069	-0.17	0.127	0.038	0.279	0.078	0.117	-0.606	0.112	-0.183	-0.012	0.234
H3008B12___Flnb_--_Filamin__beta	Flnb	Filamin, beta	-0.123	-0.094	-0.335	0.135	0.21	0.411	-0.219	-0.277	-0.496	-0.069	-0.125	0.125	0.057	0.05	-0.137	-0.809	-0.039	0.007	-1.138	-0.263	-0.033	-0.093	0.044
H3008C02___Txnl2_--_Thioredoxin-like_2	Glrx3	Glutaredoxin 3	-0.075	-0.111	0.162	-0.271	-0.23	-0.484	-0.055	-0.036	-0.06	0.231	-0.049	-0.22	-0.106	-0.079	-0.538	0.289	-0.026	-0.063	0.291	-0.04	-0.469	0.179	-0.304
H3008C03___Tia1_--_Cytotoxic_granule-associated_RNA_binding_protein_1	Tia1	Cytotoxic granule-associated RNA binding protein 1	-0.287	-0.377	-0.301	-0.71	-0.564	-0.901	0.115	0.002	0.403	0.656	-0.023	0.615	0.16	0.008	-0.322	0.822	-0.026	0.294	0.283	0.701	-0.442	0.08	0.145
H3008C04___Incenp_--_Inner_centromere_protein	Incenp	Inner centromere protein	0.088	-0.087	-0.066	-0.64	-0.573	-0.686	-0.445	-0.461	-0.14	0.198	-0.355	-0.527	-0.311	-0.468	0.357	0.522	-0.5	-0.292	0.043	0.048	0.131	-0.049	-0.15
H3008C06___Slc20a2_--_Solute_carrier_family_20__member_2		Unknown	0.269	-0.034	0.582	-0.454	-0.5	-0.604	-0.081	0.114	-0.465	-0.394	-0.275	-0.224	0.01	0.13	-0.65	-0.103	0.11	0.047	-0.111	0.355	-0.424	-0.252	-0.021
H3008C07___Tdo2_--_Tryptophan_2_3-dioxygenase		Transcribed locus	0.352	0.132	0.363	-0.224	-0.246	-0.318	-0.254	-0.103	-0.534	-0.642	-0.097	-0.067	-0.111	-0.149	-0.145	0.155	0.108	-0.069	-0.491	-0.202	-0.239	-0.533	0.068
H3008C08___5730557L09Rik_--_RIKEN_cDNA_5730557L09_gene	Rc3h1	RING CCCH (C3H) domains 1	0.396	0.398	0.401	-0.274	-0.18	-0.25	0.092	0.097	0.129	0.136	0.278	0.133	0.103	0.111	0.357	-0.089	-0.067	0.009	-0.161	-0.212	-0.009	0.123	-0.062
H3008C10___Rabggtb_--_RAB_geranylgeranyl_transferase__b_subunit	Rabggtb	RAB geranylgeranyl transferase, b subunit	-0.077	0.12	-0.142	-0.365	-0.304	-0.597	-0.041	-0.116	-0.041	0.018	-0.195	-0.249	-0.237	-0.234	-0.669	0.479	-0.23	-0.176	0.308	0.372	-0.455	0.013	-0.424
H3008C12___Adsl_--_Adenylosuccinate_lyase	Adsl	Adenylosuccinate lyase	0.207	0.008	0.105	-0.471	-0.417	-0.476	-0.128	-0.186	-0.121	-0.012	-0.233	-0.289	0.018	-0.115	-0.138	-0.106	-0.101	0.018	0.055	0.016	0.247	0.286	-0.001
H3008D01___Pole4_--_Polymerase__DNA-directed___epsilon_4__p12_subunit_	Pole4	Polymerase (DNA-directed), epsilon 4 (p12 subunit)	0.446	0.64	0.753	-0.253	-0.582	-0.638	-0.144	0.002	-0.129	0.518	-0.179	-0.225	0.394	0.212	0.274	0.445	0.093	0.142	0.472	0.536	-0.202	0.259	0.117
H3008D02___Rpp14_--_RIKEN_cDNA_A230065C20_gene	Rpp14	Ribonuclease P 14 subunit (human)	0.316	0.097	0.274	-0.278	-0.304	-0.442	-0.083	-0.019	-0.27	0.552	0.085	-0.045	-0.219	-0.261	0.141	0.013	0.02	0.025	-0.113	-0.012	0.036	-0.208	-0.11
H3008D05___D10Ertd438e_--_DNA_segment__Chr_10__ERATO_Doi_438__expressed	Nus1	Nuclear undecaprenyl pyrophosphate synthase 1 homolog (S. cerevisiae)	0.455	0.434	0.502	-0.259	-0.338	-0.272	-0.126	0.073	-0.344	0.337	-0.101	-0.153	0.259	0.039	-0.161	-0.015	0.089	0.263	-0.012	0.201	-0.418	-0.111	0.383
H3008D07___Unknown		Unknown	0.009	-0.198	0.018	0.176	-0.788	-0.402	-0.166	-0.124	0.142	0.661	0.058	-0.2	-0.061	0.042	0.022	-0.17	-0.035	-0.13	0.142	-0.046	-0.364	0	0.282
H3008D08___Rbms1_--_RIKEN_cDNA_6030432P03_gene		Transcribed locus	-0.042	-0.192	-0.1	-0.469	-0.505	-0.394	-0.066	-0.062	-0.235	0.693	-0.018	-0.171	0.1	-0.044	0.141	-0.051	-0.099	-0.17	-0.29	-0.135	0.444	-0.006	-0.069
H3008D09___2610311I19Rik_--_RIKEN_cDNA_2610311I19_gene	Yipf5	Yip1 domain family, member 5	0.344	0.373	0.586	-0.276	-0.27	0.162	0.149	0.236	0.346	1.609	0.165	-0.046	0.257	0.073	-0.066	-0.111	0.358	0.148	-0.177	0.234	-0.301	0.02	0.824
H3008D10___1810008A14Rik_--_RIKEN_cDNA_1810008A14_gene	Pigyl	Phosphatidylinositol glycan anchor biosynthesis, class Y-like	0.492	0.433	0.66	-0.401	-0.165	-0.07	0.461	0.261	-0.093	0.414	-0.016	0.083	-0.586	0.278	-0.234	0.048	0.11	-0.006	-0.36	-0.309	-0.372	-0.87	-0.186
H3008D11___Csh1_--_Chorionic_somatomammotropin_hormone_1	Prl3d1	Prolactin family 3, subfamily d, member 1	0.491	0.792	0.439	-0.69	-0.257	-0.265	-0.236	-0.083	0.098	0.157	-0.008	-0.33	-0.443	-0.081	-0.025	-0.089	0.07	0.312	-0.132	-0.016	-0.402	-0.197	0.209
H3008E02___Clpp_--_Caseinolytic_protease__ATP-dependent__proteolytic_subunit_homolog__E._coli_	Clpp	Caseinolytic peptidase, ATP-dependent, proteolytic subunit homolog (E. coli)	0.561	0.311	0.682	-0.651	0.056	-0.284	0.202	0.205	-0.132	0.419	0.167	-0.135	0.122	0.227	-0.635	0.531	0.115	0.129	0.12	0.235	-0.09	0.682	0.002
H3008E03___Cdc34_--_Cell_division_cycle_34_homolog__S._cerevisiae_	Cdc34	Cell division cycle 34 homolog (S. cerevisiae)	-0.446	-0.494	-0.321	-0.498	-0.46	-0.523	-0.891	-1.063	-0.698	-0.263	-1.103	0.14	-0.868	-0.113	-0.553	0.053	-1.038	-0.864	-0.628	-0.196	-0.192	-0.299	0.052
H3008E04___Rps20_--_Ribosomal_protein_S20	Rps20	Ribosomal protein S20	0.176	0.084	0.15	-0.158	-0.113	-0.118	0.456	0.281	0.513	0.494	0.411	0.183	0.43	0.39	0.254	0.855	0.744	0.368	0.335	0.232	0.397	0.224	0.098
H3008E05___Sypl_--_Synaptophysin-like_protein	Sypl	Synaptophysin-like protein	0.232	0.27	0.298	-0.269	-0.218	-0.306	0.032	-0.084	-0.17	-0.048	-0.215	-0.41	-0.081	-0.049	-0.254	0.561	-0.077	0.061	0.042	0.11	-0.125	0.163	-0.358
H3008E06___Unknown		Unknown	0.265	0.175	0.604	-0.317	-0.506	-0.497	0.058	0.093	-0.005	0.252	-0.026	0.043	0.116	0.082	0.276	-0.146	0.099	0.039	0.116	0.454	-0.422	0.078	-0.023
H3008E07___Ogfr_--_Opioid_growth_factor_receptor	Ogfr	Opioid growth factor receptor	0.04	0.069	0.2	-0.014	0.106	0.017	0.088	-0.028	0.027	0.264	-0.145	-0.282	0.125	-0.257	-0.799	1.111	-0.121	-0.273	-0.418	-0.181	0.016	0.427	-0.011
H3008E08___Ddb1_--_Damage_specific_DNA_binding_protein_1	Ddb1	Damage specific DNA binding protein 1	0.137	0.169	0.139	-0.089	0.028	-0.021	-0.098	-0.087	-0.173	0.278	0.013	-0.224	-0.082	-0.204	-0.267	0.619	0.24	0.323	-0.146	0.173	-0.07	0.138	-0.2
H3008E09___Ddx18_--_DEAD__Asp-Glu-Ala-Asp__box_polypeptide_18	Ddx18	DEAD (Asp-Glu-Ala-Asp) box polypeptide 18	0.838	0.881	0.926	0.054	0.331	-0.199	0.17	0.477	0.174	0.335	0.362	0.533	0.482	0.384	-0.34	-0.107	0.647	0.372	0.594	0.66	0.028	0.216	-0.182
H3008E11___Copeb_--_Core_promoter_element_binding_protein	Klf6	Kruppel-like factor 6	-0.514	-0.32	-0.594	-0.796	-0.996	-0.933	-1.245	-1.067	-0.992	-1.382	-1.169	-0.958	-1.281	-0.858	-0.623	-0.441	-1.34	0.316	-0.794	-0.324	-0.635	-0.36	-0.634
H3008E12___Arbp_--_Acidic_ribosomal_phosphoprotein_P0	Rplp0	Ribosomal protein, large, P0	0.197	0.262	0.212	-0.143	-0.014	-0.024	0.064	0.004	-0.465	-0.055	-0.265	-0.181	-0.004	-0.249	-0.323	0.29	-0.115	-0.143	0.111	0.335	-0.193	-0.247	-0.096
H3008F01___Aaas_--_Achalasia__adrenocortical_insufficiency__alacrimia	Aaas	Achalasia, adrenocortical insufficiency, alacrimia	0.537	0.272	0.472	-0.364	-0.583	0.009	-1.879	-0.017	-0.315	0.384	0.095	-0.339	-0.027	-0.433	-0.17	-0.263	-0.043	0.333	0.125	0.489	-0.353	-0.147	-0.204
H3008F02___Cdc6_--_Cell_division_cycle_6_homolog__S._cerevisiae_	Cdc6	Cell division cycle 6 homolog (S. cerevisiae)	0.287	0.362	0.36	-0.609	-0.312	-0.672	-0.514	-0.607	-0.259	0.029	-0.446	-0.552	-0.62	-0.256	-0.653	0.118	-0.075	-0.317	0.081	0.148	-0.18	-0.343	0.207
H3008F03___Unknown		Unknown	0.229	0.146	0.228	0.056	0.017	-0.035	0.179	0.28	0.395	0.853	-0.072	-0.126	0.272	0.21	0.43	0.451	-0.065	-0.08	0.043	0.214	0.27	0.199	0.431
H3008F04___Hnrpc_--_Heterogeneous_nuclear_ribonucleoprotein_C	Hnrnpc	Heterogeneous nuclear ribonucleoprotein C	0.665	0.449	0.544	0.028	0.2	0.13	0.206	0.192	0.034	0.017	0.364	0.008	0.409	0.424	0.106	0.115	0.409	0.228	-0.167	0.12	0.736	-0.03	0.079
H3008F05___Harsl_--_Histidyl-tRNA_synthetase-like	Hars2	Histidyl-tRNA synthetase 2, mitochondrial (putative)	0.306	0.379	0.174	-0.406	-0.775	-0.586	-0.205	0.052	-0.14	0.486	0.01	-0.104	-0.01	0.032	-0.005	-0.021	0.269	0.506	-0.223	0.258	-0.576	-0.067	0.32
H3008F06___Prlpe_--_Prolactin-like_protein_E	Prl7a1	Prolactin family 7, subfamily a, member 1	0.465	-0.023	0.398	-0.125	-0.163	-0.201	-0.092	0.024	-0.187	0.255	-0.022	-0.021	-0.123	-0.471	-0.214	-0.166	0.067	0.101	0.494	0.024	-0.346	-0.557	-0.398
H3008F07___H2-Eb1_--_Histocompatibility_2__class_II_antigen_E_beta	H2-Eb1	Histocompatibility 2, class II antigen E beta	1.117	0.953	1.126	0.514	0.49	0.592	1.667	1.875	0.554	1.131	1.872	1.035	0.685	0.992	0.122	-0.077	0.73	0.95	0.022	0.473	-0.34	-0.326	0.244
H3008F08___Eif1a_--_Eukaryotic_translation_initiation_factor_1A	Eif1a	Eukaryotic translation initiation factor 1A	0.829	0.457	0.553	-0.118	-0.011	0.16	0.435	0.497	0.38	-0.015	0.622	0.267	0.636	0.574	0.153	-0.496	0.073	0.404	-0.179	0.306	0.272	0.091	0.177
H3008F09___Slc25a10_--_Solute_carrier_family_25__mitochondrial_carrier__dicarboxylate_transporter___member_10	Slc25a10	Solute carrier family 25 (mitochondrial carrier, dicarboxylate transporter), member 10	0.782	0.56	0.746	-0.501	-0.415	-0.256	0.422	0.366	-0.359	0.157	0.144	-0.036	0.325	0.382	0.385	-0.238	0.205	0.613	0.859	0.654	-0.396	0.003	0.015
H3008F11___Bcor_--_Bcl6_interacting_corepressor	Bcor	BCL6 interacting corepressor	-0.379	-0.149	-0.065	-0.616	-0.476	-0.847	-0.446	-0.58	0.547	-0.008	-0.547	-0.431	-0.177	-0.528	0.039	0.059	-0.364	-0.174	-0.012	-0.062	-0.26	-0.255	-0.143
H3008F12___Rg9mtd2_--_RNA__guanine-9-__methyltransferase_domain_containing_2	Rg9mtd2	RNA (guanine-9-) methyltransferase domain containing 2	0.238	0.1	0.379	-0.59	-0.434	-0.453	-0.486	-0.538	-0.103	0.156	-0.255	-0.328	-0.241	-0.314	-0.019	-0.255	-0.233	-0.145	-0.435	-0.263	-0.562	-0.15	-0.023
H3008G03___Psmb7_--_Proteasome__prosome__macropain__subunit__beta_type_7	Psmb7	Proteasome (prosome, macropain) subunit, beta type 7	0.074	0.029	0.229	-0.25	-0.176	-0.232	0.029	0.043	-0.176	0.174	-0.242	0.33	-0.096	-0.162	-0.628	0.881	-0.228	-0.197	0.075	0.197	-0.147	0.142	0.298
H3008G04___Gata2_--_GATA_binding_protein_2	Gata2	GATA binding protein 2	0.932	0.762	0.729	-0.123	0.146	-0.142	0.6	0.62	0.113	0.208	0.665	0.312	0.504	0.637	0.113	0.132	0.363	0.124	0.034	-0.003	0.155	0.181	0.091
H3008G05___Timm8a_--_Translocase_of_inner_mitochondrial_membrane_8_homolog_a__yeast_	Timm8a1	Translocase of inner mitochondrial membrane 8 homolog a1 (yeast)	0.036	0.156	0.047	-0.657	-0.434	-0.585	-0.341	-0.384	-0.314	0.115	-0.815	-0.607	-0.379	-0.265	-0.303	0.414	-0.444	-0.012	0.013	0.425	-0.113	0.098	-0.128
H3008G06___Pnn_--_Pinin	Pnn	Pinin	-0.4	-0.189	-0.016	-0.512	-0.545	-0.706	0.199	0.25	0.528	0.758	0.284	0.262	0.554	0.329	0.184	0.537	0.575	0.552	0.368	0.895	-0.533	0.179	-0.083
H3008G07___Unknown		Unknown	-0.236	-0.249	0.043	0.145	0.374	0.077	-0.16	0.02	-0.03	0.123	-0.23	0.021	0.01	-0.367	-0.098	0.352	0.053	-0.133	-0.328	-0.047	0.024	-0.051	0.101
H3008G08___2900001O04Rik_--_RIKEN_cDNA_2900001O04_gene	Ttc33	Tetratricopeptide repeat domain 33	0.556	0.497	0.53	-0.256	-0.128	-0.279	0.344	0.384	0.131	0.247	0.413	0.203	0.333	0.284	0.539	0.307	0.227	0.381	0.046	0.375	0.351	0.088	0.099
H3008G09___2700094F01Rik_--_RIKEN_cDNA_2700094F01_gene	Tmem209	Transmembrane protein 209	0.679	0.87	1.034	-0.354	-0.225	-0.329	0.315	0.288	-0.278	0.256	0.404	0.511	0.517	0.697	-0.146	-0.224	0.447	0.565	0.01	0.723	0.162	0.038	-0.269
H3008G10___Blcap_--_Bladder_cancer_associated_protein_homolog__human_	Nnat	Bladder cancer associated protein homolog (human)	0.289	0.217	0.226	-0.394	-0.287	-0.557	-0.212	-0.101	0.109	0.238	-0.375	-0.136	0.031	-0.095	-0.279	0.141	-0.015	0.066	0.289	0.657	-0.034	-0.04	-0.145
H3008G12___5730438N18Rik_--_RIKEN_cDNA_5730438N18_gene	Slc25a33	Solute carrier family 25, member 33	0.492	0.625	0.39	-0.241	0.029	-0.021	0.169	-0.046	-0.427	0.398	-0.235	-0.153	-0.076	-0.26	-0.183	-0.13	-0.326	-0.143	0.073	0.331	-0.113	-0.111	-0.154
H3008H01___Anxa1_--_RIKEN_cDNA_C430014K04_gene	Anxa1	Annexin A1	0.196	0.413	0.186	-0.515	-0.747	-0.311	-0.892	-0.295	-0.177	-0.14	-0.372	-0.423	-0.477	-0.617	-0.176	0.057	-0.657	-0.722	-0.003	0.805	0.3	0.202	0.428
H3008H04___Sp3_--_RIKEN_cDNA_D130067C23_gene	Sp3	Trans-acting transcription factor 3	0.261	0.065	0.203	-0.553	-0.317	-0.417	0.011	-0.037	-0.092	0.6	0.17	-0.087	0.104	-0.026	0.157	-0.037	-0.086	0.075	-0.016	0.252	0.419	0.363	-0.01
H3008H05___Rnu64_--_Similar_to_40S_ribosomal_protein_S2		Transcribed locus, strongly similar to XP_922457.1 PREDICTED: hypothetical protein isoform 1 [Mus musculus]	0.161	-0.003	0.076	-0.341	-0.417	-0.271	-0.103	-0.033	-0.024	0.362	-0.313	-0.358	-0.079	-0.175	0.113	0.068	-0.439	-0.299	-0.015	1.053	-0.755	-0.643	0.366
H3008H07___AI413782_--_Expressed_sequence_AI413782	AI413782	Expressed sequence AI413782	0.5	0.28	0.447	-0.258	0.084	0.102	0.61	0.64	0.244	2.933	0.501	-0.115	0.211	0.418	-0.145	0.24	0.216	0.026	-0.417	0.437	-0.194	-0.484	0.364
H3008H08___Rpl7l1_--_Ribosomal_protein_L7-like_1	Rpl7l1	Ribosomal protein L7-like 1	0.614	0.288	0.399	-0.189	-0.109	0.014	0.134	-0.056	-0.021	0.179	0.101	-0.005	0.38	0.261	0.121	0.108	0.189	0.284	-0.465	0.225	-0.009	-0.921	-0.021
H3008H09___Lmnb1_--_Lamin_B1	Lmnb1	Lamin B1	-0.401	-0.245	-0.344	-0.928	-1.15	-0.897	-0.912	-0.973	-0.524	0.23	-0.846	-0.839	-0.846	-0.78	-0.278	-0.326	-0.901	-0.529	-0.216	-0.009	-0.441	-0.142	-0.496
H3008H10___Cpne3_--_Copine_III	Cpne3	Copine III	0.751	0.651	0.587	-0.138	0.047	0.168	0.416	0.36	-0.17	0.237	0.209	0.176	0.29	0.273	-0.121	0.144	0.104	0.235	0.462	0.533	-0.492	0.364	0.143
H3008H11___1700020I14Rik_--_RIKEN_cDNA_1700020I14_gene	1700020I14Rik	RIKEN cDNA 1700020I14 gene	-0.323	-0.152	-0.092	-0.709	-0.474	-0.597	-0.211	-0.535	0.42	-0.189	-0.119	-0.115	-0.17	-0.129	-0.116	0.12	0.041	0.218	-0.206	-0.143	-0.508	-0.217	-0.064
H3008H12___Wdr3_--_WD_repeat_domain_3	Wdr3	WD repeat domain 3	0.596	0.688	0.714	-0.293	-0.207	-0.31	0.06	0.104	0.014	0.653	0.141	0.141	0.08	0.021	-0.388	-0.194	0.188	0.376	-0.083	0.125	-0.744	-0.316	-0.632
H3009A02___AL024210_--_Expressed_sequence_AL024210	Adi1	Acireductone dioxygenase 1	0.664	0.735	0.768	-0.012	0.26	-0.013	0.176	0.183	-0.038	0.047	0.007	-0.175	0.629	0.569	0.046	0.296	0.685	0.562	0.541	0.238	-0.46	-0.306	-0.064
H3009A03___Unknown		Unknown	0.497	0.215	0.498	-0.422	-0.258	-0.352	-0.056	-0.04	0.249	0.229	0.097	0.219	0.082	-0.083	-0.033	0.637	0.229	-0.108	0.42	0.236	-0.111	0.209	0.141
H3009A04___Serpinb9c_--_Serine__or_cysteine__proteinase_inhibitor__clade_B__member_9c	Serpinb9c	Serine (or cysteine) peptidase inhibitor, clade B, member 9c	0.497	0.384	0.722	-0.476	-0.023	0.035	0.07	0.214	-0.051	0.083	0.114	0.278	-0.18	0.135	0.098	0.266	-0.178	-0.155	-0.003	0.059	0.186	-0.166	-0.011
H3009A05___0_day_neonate_kidney_cDNA__RIKEN_full-length_enriched_library__clone_D630027M10_product_unknown_EST__full_insert_sequence		Transcribed locus	0.271	0.641	0.426	-0.311	-0.377	-0.413	0.072	0.015	-0.511	0.224	-0.069	-0.031	-0.135	-0.285	-0.206	0.445	0.47	0.175	0.424	0	-0.426	0.035	-0.133
H3009A06___Armet_--_Arginine-rich__mutated_in_early_stage_tumors	Armet	Arginine-rich, mutated in early stage tumors	1.684	1.537	1.489	0.761	1.018	0.725	1.209	1.343	1.075	0.777	1.004	1.117	1.799	1.804	0.257	0.548	2.088	1.668	1.607	0.813	-0.204	0.272	0.6
H3009A07___1110034C04Rik_--_RIKEN_cDNA_D130020L05_gene	Smek1	SMEK homolog 1, suppressor of mek1 (Dictyostelium)	0.13	-0.044	0.191	-0.346	-0.167	-0.524	-0.217	-0.097	0.138	0.442	-0.022	-0.024	-0.2	-0.091	-0.27	-0.184	-0.071	-0.104	0.275	0.294	0.504	-0.307	-0.124
H3009A08___Fnbp3_--_Formin_binding_protein_3	Prpf40a	PRP40 pre-mRNA processing factor 40 homolog A (yeast)	-0.021	0.049	0.044	-0.32	-0.163	-0.217	0.027	0.068	0.175	0.166	0.425	0.46	-0.022	0.254	-0.116	-0.06	0.478	0.549	0.342	0.342	-0.617	-0.419	-0.088
H3009A09___Slc20a1_--_Solute_carrier_family_20__member_1	Slc20a1	Solute carrier family 20, member 1	0.262	0.194	0.258	0.086	-0.03	-0.074	-0.28	-0.229	-0.404	-0.092	-0.478	-0.131	-0.11	-0.291	-0.806	0.691	-0.306	-0.114	0.073	0.187	-0.214	-0.376	-0.105
H3009A10___Kcnq1_--_Tumor-suppressing_subchromosomal_transferable_fragment_8		Transcribed locus	-0.746	-0.501	-0.558	-0.515	-0.151	-0.332	-0.224	-0.238	-0.033	-0.224	-0.105	-0.066	0.067	-0.063	0.101	0.878	0.112	-0.014	0.026	-0.324	0.014	-0.087	-0.015
H3009A11___Mtdh_--_Metadherin	Mtdh	Metadherin	-0.036	0.111	0.104	-0.176	-0.1	-0.171	-0.307	0.021	0.016	0.049	-0.005	0.072	-0.336	-0.286	-0.834	0.239	-0.301	-0.225	0.289	-0.211	0.303	0.19	0.036
H3009A12___Anp32e_--_Acidic__leucine-rich__nuclear_phosphoprotein_32_family__member_E	Anp32e	Acidic (leucine-rich) nuclear phosphoprotein 32 family, member E	-0.838	-0.467	0.102	-0.589	-0.524	-0.684	-0.728	-0.671	-0.28	-0.189	-0.815	-0.597	-0.603	-0.609	0.252	-0.152	-1.238	-0.636	0.042	0.119	-0.176	0.316	-0.197
H3009B01___Bmp1_--_Bone_morphogenetic_protein_1	Bmp1	Bone morphogenetic protein 1	-0.368	-0.346	0.029	-0.495	-0.678	-0.593	-0.207	-0.356	-0.192	-0.078	-0.502	-0.229	-0.609	-0.68	-0.497	-0.026	-0.493	-0.727	-0.666	-0.03	-0.053	-0.076	0.046
H3009B02___AA536749_--_Expressed_sequence_AA536749	Mprip	Myosin phosphatase Rho interacting protein	0.152	0.394	0.515	-0.158	-0.124	-0.207	0.411	0.453	0.187	0.536	0.431	0.182	0.461	0.481	-0.376	-0.134	0.585	0.628	0.353	0.43	-0.138	0.05	-0.057
H3009B03___Dnclc1_--_Dynein__cytoplasmic__light_chain_1	Dynll1	Dynein light chain LC8-type 1	0.254	0.821	0.513	0.054	-0.056	0.327	0.084	0.007	-0.014	0.387	0.085	0.072	0.436	-0.125	0.009	-0.019	0.307	0.082	0.471	0.217	0.22	-0.288	0.165
H3009B04___Fen1_--_Flap_structure_specific_endonuclease_1	Fen1	Flap structure specific endonuclease 1	0.021	0.311	0.371	-0.459	-0.24	-0.274	-0.616	-0.389	-0.516	-0.514	-0.307	-0.559	-0.058	-0.349	-0.621	-0.185	-0.207	-0.102	-0.036	-0.002	-0.083	0.065	-0.015
H3009B05___Rpl27a_--_Ribosomal_protein_L27a	Rpl27a	Ribosomal protein L27a	0.46	0.593	0.451	0.088	0.231	0.033	0.497	0.472	0.557	1.072	0.323	0.272	0.462	0.467	-0.367	0.206	0.419	0.508	-0.245	0.681	1.18	0.237	0.612
H3009B06___Hs1bp3_--_HS1_binding_protein_3	Hs1bp3	HCLS1 binding protein 3	0.369	0.659	0.591	-0.349	-0.214	-0.301	0.028	0.058	-0.356	0.455	-0.095	-0.186	-0.021	0.065	-0.334	0.138	0.124	0.107	0.178	0.261	-0.376	-0.058	-0.094
H3009B07___2210402C18Rik_--_RIKEN_cDNA_2210402C18_gene	Lysmd2	LysM, putative peptidoglycan-binding, domain containing 2	0.027	0.274	0.373	0.011	-0.025	0.283	-0.087	-0.051	-0.318	0.316	-0.138	0.059	0.156	0.029	-0.32	0.028	0.013	0.132	0.047	-0.01	-0.424	0.133	-0.1
H3009B08___Mrps23_--_Mitochondrial_ribosomal_protein_S23	Mrps23	Mitochondrial ribosomal protein S23	0.186	0.383	0.41	-0.284	-0.221	-0.225	0.078	0.184	-0.095	0.288	0.169	0.046	-0.049	0.029	-0.727	0.097	-0.399	-0.124	-0.123	0.09	-0.086	-0.054	-0.019
H3009B09___Rnf139_--_Ring_finger_protein_139	Rnf139	Ring finger protein 139	0.415	0.462	0.294	-0.266	-0.384	-0.25	0.185	0.191	-0.26	0.294	0.252	0.031	0.158	0.172	-0.146	0.075	-0.12	-0.073	-0.441	0.375	0.042	-0.216	0.325
H3009B10___Unknown		Unknown	0.562	0.318	0.394	-0.066	-0.048	-0.466	-0.065	0.037	-0.449	-0.077	0.101	-0.213	-0.084	-0.052	-0.008	0.356	-0.047	-0.242	0.158	0.051	-0.188	-0.511	-0.106
H3009B11___Nufip1_--_Nuclear_fragile_X_mental_retardation_protein_interacting_protein	Nufip1	Nuclear fragile X mental retardation protein interacting protein 1	0.02	0.309	0.466	-0.445	-0.521	-0.243	-0.051	-0.021	-0.12	-0.079	0.065	-0.07	-0.002	0.036	-0.274	0.245	0.16	0.105	0.235	0.287	-0.105	0.107	-0.213
H3009B12___2_days_pregnant_adult_female_oviduct_cDNA__RIKEN_full-length_enriched_library__clone_E230007D07_product_unclassifiable__full_insert_sequence		Transcribed locus	-0.296	0.194	0.098	-0.348	-0.299	-0.36	-0.009	0.061	-0.065	-0.243	0.396	0.188	0.076	0.122	0.035	-0.347	-0.033	0.116	-0.139	-0.236	-0.186	-0.512	-0.105
H3009C01___5830434P21Rik_--_RIKEN_cDNA_5830434P21_gene	5830434P21Rik	RIKEN cDNA 5830434P21 gene	-0.08	-0.093	0.136	-0.3	0.02	-0.179	-0.191	-0.242	-0.625	-0.004	-0.146	-0.311	-0.011	-0.104	-0.352	0.196	-0.124	-0.07	0.156	0.005	0.102	0.154	-0.111
H3009C02___Sdad1_--_SDA1_domain_containing_1	Sdad1	SDA1 domain containing 1	0.328	0.243	0.18	-0.105	-0.05	-0.005	0.018	-0.084	0.041	0.162	-0.063	0.002	0.041	0.231	-0.002	0.295	0.121	0.155	0.481	-0.104	-0.001	-0.029	-0.073
H3009C03___Tgm1_--_Transglutaminase_1__K_polypeptide	Tgm1	Transglutaminase 1, K polypeptide	-0.111	-0.55	-0.383	-0.927	-0.645	-0.962	-1.436	-1.393	-0.643	0.202	-1.149	-0.975	-0.973	-1.338	-0.082	0.586	-1.025	-0.939	-0.168	-0.347	0.229	-0.309	-0.432
H3009C04___Unknown		Transcribed locus	-0.276	-0.191	0.1	-0.919	-0.667	-0.645	-0.148	-0.329	-0.117	0.119	-0.134	0.149	-0.333	-0.418	0.18	0.294	-0.229	0.028	-0.13	0.058	-0.03	-0.201	-0.089
H3009C05___Uchl5_--_Ubiquitin_carboxyl-terminal_esterase_L5	Uchl5	Ubiquitin carboxyl-terminal esterase L5	-0.168	-0.077	0.038	-0.472	-0.396	-0.128	-0.22	-0.176	-0.353	0.218	-0.446	-0.28	-0.363	-0.341	-0.443	0.792	-0.156	-0.305	0.271	0.015	-0.236	0.075	-0.128
H3009C06___Arpc2_--_Actin_related_protein_2/3_complex__subunit_2	Arpc2	Actin related protein 2/3 complex, subunit 2	-0.007	0.037	-0.008	0.097	-0.411	0.133	-0.147	-0.316	0.052	0.197	-0.296	-0.253	-0.537	-0.288	-0.427	0.158	-0.393	-0.324	0.336	0.011	-0.142	0.503	0.087
H3009C07___Hspca_--_Heat_shock_protein_1__alpha	Hsp90aa1	Heat shock protein 90, alpha (cytosolic), class A member 1	1.249	1.298	1.276	0.403	0.864	0.549	0.116	0.129	0.456	0.974	0.345	0.385	0.781	0.606	-0.337	-0.029	0.986	0.784	1.045	0.751	0.25	0.153	0.241
H3009C09___Ndufaf1_--_NADH_dehydrogenase__ubiquinone__1_alpha_subcomplex__assembly_factor_1	Ndufaf1	NADH dehydrogenase (ubiquinone) 1 alpha subcomplex, assembly factor 1	0.048	0.108	0.128	-0.167	-0.256	-0.228	-0.277	-0.228	-0.226	0.086	-0.299	-0.175	-0.036	-0.14	-0.501	0.437	-0.233	-0.276	-0.007	-0.071	-0.276	-0.477	0.144
H3009C10___Serpinb9b_--_Serine__or_cysteine__proteinase_inhibitor__clade_B__member_9b	Serpinb9b	Serine (or cysteine) peptidase inhibitor, clade B, member 9b	0.636	0.499	0.682	0.062	0.176	-0.022	0.29	0.888	-0.327	0.033	0.653	0.494	0.426	0.538	0.184	0.257	0.467	0.328	-0.135	0.109	-0.126	0.257	0.085
H3009C11___Eif2s2_--_RIKEN_cDNA_8030497I03_gene	Eif2s2	Eukaryotic translation initiation factor 2, subunit 2 (beta)	-0.043	0.073	0.021	-0.283	-0.161	-0.351	-0.141	-0.21	0.077	0.344	0.079	0.11	-0.214	-0.212	-0.088	0.152	-0.24	-0.286	0.23	-0.001	-0.194	0.178	-0.162
H3009D01___1110054H05Rik_--_RIKEN_cDNA_6230415M23_gene	Foxk2	Forkhead box K2	0.264	0.077	0.181	0.092	-0.099	-0.081	0.072	-0.136	-0.315	0.179	0.105	-0.042	-0.059	-0.339	-0.526	-0.002	0.018	0.306	-0.403	0.091	0.037	-0.209	-0.007
H3009D02___Atp5d_--_ATP_synthase__H+_transporting__mitochondrial_F1_complex__delta_subunit	Atp5d	ATP synthase, H+ transporting, mitochondrial F1 complex, delta subunit	-1.083	-0.797	-0.616	-0.664	-0.476	-0.877	-1.047	-1.056	-1.621	-0.719	-1.341	-1.247	-0.998	-0.957	-1.039	-0.443	-1.404	-1.341	-0.975	-0.864	0.04	-0.407	-0.651
H3009D05___Transcribed_locus__strongly_similar_to_NP_032521.1_lectin__galactose_binding__soluble_1__Mus_musculus_	Lgals1	Lectin, galactose binding, soluble 1	-0.075	-0.101	-0.215	-0.127	-0.237	-0.259	-0.046	-0.112	-0.302	0.202	-0.324	-0.371	-0.388	-0.467	-0.859	-0.043	-0.735	-0.648	-0.964	-0.02	0.915	-0.429	0.394
H3009D06___Zfp265_--_Zinc_finger_protein_265	Zranb2	Zinc finger, RAN-binding domain containing 2	-0.19	-0.093	-0.049	-0.171	-0.159	-0.446	0.091	0.173	-0.222	-0.184	0.42	0.093	0.269	0.224	-0.26	-0.119	0.415	0.306	0.09	-0.065	-0.222	0.066	-0.178
H3009D10___H2afz_--_H2A_histone_family__member_Z	H2afz	H2A histone family, member Z	0.39	0.238	0.422	-0.113	0.034	-0.09	0.503	0.481	0.652	0.179	0.197	0.315	0.053	0.14	0.179	0.732	-0.18	-0.21	0.662	0.575	0.072	0.182	0.61
H3009D11___2600013N14Rik_--_RIKEN_cDNA_2600013N14_gene	Otud6b	OTU domain containing 6B	0.24	0.148	0.33	-0.322	-0.186	-0.115	0.032	0.125	-0.259	-0.228	0.116	-0.041	0.048	0.158	-0.15	0.058	0.11	-0.092	0.287	0.147	-0.277	-0.05	0.023
H3009D12___Nid1_--_Nidogen_1	Nid1	Nidogen 1	-0.432	-0.018	-0.181	-0.43	-0.215	-0.338	-1.153	-0.787	-0.436	-0.613	-0.946	-0.903	-0.818	-1.087	-0.565	-0.316	-0.927	-1.034	-0.4	-0.155	-0.151	-0.39	-0.297
H3009E01___D14Ertd231e_--_DNA_segment__Chr_14__ERATO_Doi_231__expressed		Unknown	0.364	0.498	0.58	-0.05	-0.371	-0.139	0.003	0.069	-0.289	0.052	0.017	-0.116	0.079	-0.293	-0.029	0.407	-0.052	0.045	0.564	0.546	-0.304	-0.134	-0.033
H3009E02___1110005F07Rik_--_RIKEN_cDNA_1110005F07_gene	Necap2	NECAP endocytosis associated 2	0.317	0.175	0.329	-0.21	0.017	-0.19	-0.1	0.019	0.034	0.511	-0.189	-0.106	0.025	-0.031	0.091	0.441	-0.098	-0.083	0.363	0.045	-0.315	0.291	-0.066
H3009E04___2410043F08Rik_--_RIKEN_cDNA_2410043F08_gene	Fblim1	Filamin binding LIM protein 1	-0.001	0.118	0.263	-0.288	-0.258	-0.044	-0.371	-0.143	-0.056	0.355	-0.117	-0.139	-0.321	-0.34	-0.03	0.168	-0.334	-0.309	0.071	0.162	0.209	0.012	-0.097
H3009E05___Psip1_--_Small_nuclear_RNA_activating_complex__polypeptide_3	Psip1	PC4 and SFRS1 interacting protein 1	-0.053	0.001	-0.014	-0.337	-0.26	-0.301	-0.153	0.023	0.171	0.099	0.093	0.291	0.001	0.13	-0.372	0.549	0.164	0.098	0.212	-0.009	0.304	-0.452	-0.252
H3009E06___Unknown		Unknown	0.1	0.286	0.162	-0.013	-0.834	-0.015	-0.156	-0.055	-0.552	0.174	-0.065	0.018	-0.014	0.033	-0.002	0.009	0.055	-0.08	-0.4	0.031	0.081	-0.056	-0.955
H3009E07___Gsk3b_--_Glycogen_synthase_kinase_3_beta	Gsk3b	Glycogen synthase kinase 3 beta	0.191	0.303	0.288	-0.305	-0.235	-0.37	-0.043	0.051	0.262	0.468	-0.261	-0.086	0.12	-0.013	0.04	0.564	-0.1	-0.431	0.701	0.714	0.03	-0.564	-0.037
H3009E08___Cox8a_--_Cytochrome_c_oxidase__subunit_VIIIa	Cox8a	Cytochrome c oxidase, subunit VIIIa	-0.944	-0.633	-0.605	-0.442	-0.264	-0.329	-0.664	-0.664	-0.897	-0.84	-0.868	-1.022	-0.521	-0.574	-0.523	0.094	-1.054	-0.854	-0.626	-0.373	-0.025	0.023	-0.186
H3009E09___Pbk_--_PDZ_binding_kinase	Pbk	PDZ binding kinase	0.044	0.006	-0.04	-0.234	-0.27	-0.227	-0.623	-0.285	-0.373	0.025	-0.653	-0.322	-0.357	-0.315	-0.233	0.489	-0.391	0.102	0.179	0.235	-0.123	-0.206	0.267
H3009E10___Apc_--_Adenomatosis_polyposis_coli	Apc	Adenomatosis polyposis coli	0.065	0.025	-0.201	-0.331	-0.199	-0.203	-0.006	0.057	-0.055	-0.239	-0.23	-0.073	0.12	-0.227	0.049	0.645	0.03	0.006	-0.256	0.086	0.009	0.007	-0.035
H3009E11___Socs3_--_Suppressor_of_cytokine_signaling_3	Socs3	Suppressor of cytokine signaling 3	-0.039	-0.004	0.014	-0.389	-0.148	-0.413	-0.463	-0.395	-0.179	0.068	-0.445	-0.388	-0.388	-0.413	-1.098	0.086	-0.584	-0.605	-0.198	-0.06	-0.105	-0.022	0.011
H3009E12___Ppie_--_Peptidylprolyl_isomerase_E__cyclophilin_E_	Ppie	Peptidylprolyl isomerase E (cyclophilin E)	-0.054	0.265	0.49	-0.195	-0.1	-0.13	-0.303	-0.189	-0.117	0.018	-0.188	-0.216	-0.232	-0.077	-0.767	0.637	-0.192	-0.195	-0.052	0.179	-0.141	0.019	-0.654
H3009F01___Rrbp1_--_Ribosome_binding_protein_1	Rrbp1	Ribosome binding protein 1	-0.325	-0.223	-0.245	-0.522	-0.517	-0.531	-0.54	-0.527	-0.39	0.139	-0.407	-0.125	-0.583	-0.7	-0.829	-0.121	-0.589	-0.432	-0.858	0.14	0.143	-0.289	-0.598
H3009F02___Nedd4_--_Neural_precursor_cell_expressed__developmentally_down-regulted_gene_4		Unknown	-0.118	0.24	0.342	-0.694	-0.241	-0.698	-0.122	0.002	-0.36	0.379	0.074	-0.136	0.157	0.107	-0.513	0.379	0.115	0.164	0.324	0.179	-0.186	-0.378	-0.183
H3009F03___H2afz_--_H2A_histone_family__member_Z	H2afz	H2A histone family, member Z	0.3	0.742	0.546	0.023	-0.072	0.282	0.576	0.677	0.355	0.652	0.263	0.247	-0.044	0.032	0.076	0.331	-0.065	0.042	0.631	0.293	0.268	0.36	0.757
H3009F04___Gata2_--_GATA_binding_protein_2	Gata2	GATA binding protein 2	0.507	0.449	0.501	-0.066	-0.09	-0.063	0.554	0.698	-0.298	0.242	0.73	0.382	0.601	0.511	-0.258	-0.092	0.316	0.411	-0.125	-0.014	0.098	0.1	-0.169
H3009F05___9530037G02Rik_--_RIKEN_cDNA_9530037G02_gene	4933439C20Rik	RIKEN cDNA 4933439C20 gene	0.55	0.279	0.308	-0.133	-0.432	-0.322	1.45	1.35	0.919	1.034	0.992	0.914	1.422	1.56	-0.275	0.545	1.635	1.215	-0.382	0.874	0.542	-0.201	0.4
H3009F06___2210016L21Rik_--_RIKEN_cDNA_2210016L21_gene	2210016L21Rik	RIKEN cDNA 2210016L21 gene	0.114	0.074	0.404	-0.212	-0.142	-0.492	-0.118	-0.045	-0.392	0.346	-0.049	-0.148	-0.123	-0.037	-0.009	0.217	-0.246	-0.094	0.424	0.571	-0.261	-0.136	-0.113
H3009F07___Kif5b_--_Kinesin_family_member_5B	Kif5b	Kinesin family member 5B	0.286	0.232	0.456	-0.24	-0.101	0.15	0.433	0.362	0.101	0.665	0.243	0.115	0.582	0.345	0.189	0.094	0.461	0.597	0.828	0.71	0.111	0.154	0.072
H3009F08___Sec24b_--_SEC24_related_gene_family__member_B__S._cerevisiae_		Unknown	0.059	0.615	0.291	-0.425	-0.102	-0.328	0.035	0.1	0.09	0.061	0.504	0.104	0.225	0.418	-0.218	0.284	0.225	0.245	0.09	0.25	-0.003	-0.261	-0.067
H3009F09___5730437C12Rik_--_RIKEN_cDNA_5730437C12_gene		Transcribed locus	0.731	0.115	0.402	-0.282	-0.502	-0.347	-0.32	-0.295	-0.259	0.128	-0.126	-0.195	0.286	-0.258	-0.226	0.055	-0.194	0.251	-0.903	0.302	0.023	-0.343	0.21
H3009F10___Unknown		Unknown	0.338	0.182	0.282	-0.196	-0.171	-0.208	-0.104	0.006	-0.442	0.103	-0.047	-0.043	-0.216	-0.1	-0.094	-0.202	0.052	-0.278	0.175	-0.233	-0.298	0.098	-0.142
H3009F11___Rrbp1_--_Ribosome_binding_protein_1	Rrbp1	Ribosome binding protein 1	-0.51	-0.361	-0.365	-0.41	-0.385	-0.318	-0.594	-0.54	-0.247	0.158	-0.233	-0.157	-0.446	-0.415	-0.149	0.065	-0.203	-0.068	-0.208	-0.135	-0.104	-0.141	0.043
H3009F12___Transcribed_locus		Transcribed locus	-0.246	0.147	0.03	-0.155	0.092	0.425	-0.209	-0.073	-0.075	-0.085	-0.225	-0.113	-0.022	-0.17	-0.064	-0.076	-0.029	-0.187	-0.522	-0.405	0.063	-0.263	0.105
H3009G01___Cstf2t_--_Cleavage_stimulation_factor__3'_pre-RNA_subunit_2__tau	Cstf2t	Cleavage stimulation factor, 3' pre-RNA subunit 2, tau	0.43	0.601	0.502	-0.221	0.021	0.129	-0.061	0.165	-0.223	0.149	0.074	-0.072	0.128	-0.01	-0.195	0.485	-0.022	0.152	0.259	-0.059	-0.241	-0.328	-0.047
H3009G03___Impa1_--_Inositol__myo_-1_or_4_-monophosphatase_1	Impa1	Inositol (myo)-1(or 4)-monophosphatase 1	0.545	0.41	0.534	-0.258	-0.174	-0.228	0.073	-0.055	-0.011	0.171	-0.069	0.046	-0.04	-0.093	-0.256	0.044	-0.127	-0.172	0.331	-0.181	0.4	0.141	-0.081
H3009G04___Rpl36a_--_Ribosomal_protein_L36a	Rpl36a	Ribosomal protein L36a	0.137	0.252	0.087	-0.39	-0.182	-0.236	0.309	0.211	0.713	0.243	-0.072	-0.171	0.494	0.481	0.295	0.582	0.118	0.141	0.448	0.615	0.063	-0.027	-0.002
H3009G05___Mtch2_--_Mitochondrial_carrier_homolog_2__C._elegans_	Mtch2	Mitochondrial carrier homolog 2 (C. elegans)	-0.753	-0.634	-0.709	-0.565	-0.715	-0.56	-0.693	-0.799	-0.893	-0.422	-0.914	-0.967	-0.657	-0.814	-0.855	0.495	-0.899	-1.043	-0.448	-0.277	-0.423	-0.144	-0.489
H3009G06___Papss1_--_3'-phosphoadenosine_5'-phosphosulfate_synthase_1	Papss1	3'-phosphoadenosine 5'-phosphosulfate synthase 1	0.019	0.038	-0.115	-0.083	-0.236	-0.154	-0.234	-0.326	-0.106	0.047	-0.231	-0.087	-0.231	-0.104	-0.013	0.471	-0.192	-0.068	0.094	0.113	0.143	-0.314	0.09
H3009G07___4632428N05Rik_--_RIKEN_cDNA_4632428N05_gene	4632428N05Rik	RIKEN cDNA 4632428N05 gene	-0.031	-0.269	-0.113	-0.36	0.035	-0.361	-0.486	-0.473	-0.388	0.131	-0.669	-0.375	-0.66	-0.537	-0.316	0.5	-0.636	-0.534	-0.274	-0.419	0.058	-0.346	-0.235
H3009G08___Mucdhl_--_Mucin_and_cadherin_like	Mupcdh	Mucin-like protocadherin	-2.022	-1.566	-0.429	-1.496	-1.836	-1.762	-2.875	-2.992	-1.308	-0.745	-2.557	-2.136	-2.44	-2.25	-0.316	-0.527	-2.112	-2.003	-0.673	-0.969	-0.572	-0.985	-0.675
H3009G09___1110008P14Rik_--_RIKEN_cDNA_1110008P14_gene	1110008P14Rik	RIKEN cDNA 1110008P14 gene	-0.142	-0.286	-0.01	-0.022	-0.153	-0.057	-0.393	-0.316	-0.323	-0.287	-0.524	-0.575	0.09	-0.004	-0.682	0.857	-0.145	0.095	-0.431	0.067	0.022	0.178	0.369
H3009G10___Arfrp1_--_ADP-ribosylation_factor_related_protein_1	Arfrp1	ADP-ribosylation factor related protein 1	0.071	0.014	-0.036	-0.452	-0.415	-0.307	0.038	0.112	-0.109	0.139	-0.165	0.093	0.053	0.189	0.113	-0.063	-0.004	0.094	-0.171	0.505	-0.154	-0.191	-0.183
H3009G11___2210019E14Rik_--_RIKEN_cDNA_2210019E14_gene	Ttc9c	Tetratricopeptide repeat domain 9C	0.004	0.053	0.02	-0.447	-0.232	-0.335	0.124	0.164	-0.158	0.176	0.213	0.2	0.128	0.133	-0.891	-0.133	0.177	0.115	-0.183	0.078	0.167	-0.248	-0.195
H3009G12___Rnf14_--_Ring_finger_protein_14	Rnf14	Ring finger protein 14	-0.78	-0.447	-0.416	-0.716	-0.67	-0.756	-0.412	-0.356	-0.243	-0.228	-0.336	-0.407	-0.239	-0.287	-0.916	0.407	-0.178	-0.218	-0.186	0.55	-0.093	-0.068	-0.09
H3009H01___Sri_--_Sorcin	Sri	Sorcin	-0.255	-0.137	-0.215	-0.268	-0.41	-0.3	-0.428	-0.389	-0.316	-0.15	-0.296	-0.238	-0.407	-0.501	-0.293	-0.122	-0.388	-0.208	-0.786	-0.356	0.417	-0.326	-0.053
H3009H02___D5Bwg0860e_--_DNA_segment__Chr_5__Brigham_&_Women's_Genetics_0860_expressed	Rufy3	RUN and FYVE domain containing 3	-0.365	0.086	0.023	-0.855	-0.339	-0.867	-0.535	-0.597	-0.695	0.144	-0.667	-0.571	-0.633	-0.574	-0.563	-0.088	-0.429	-0.444	-0.365	-0.599	-0.641	-0.294	-0.425
H3009H03___Slc16a6_--_Solute_carrier_family_16__monocarboxylic_acid_transporters___member_6	Slc16a6	Solute carrier family 16 (monocarboxylic acid transporters), member 6	-0.124	0.291	0.454	-0.489	-0.376	-0.423	-0.307	-0.371	-0.607	0.173	-0.587	-1.021	-0.074	-0.37	-0.385	-0.349	-0.261	-0.195	-0.003	-0.045	-0.671	-0.214	-0.172
H3009H04___Rad50_--_RAD50_homolog__S._cerevisiae_	Rad50	RAD50 homolog (S. cerevisiae)	0.43	0.516	0.474	0.037	-0.023	0.216	0.404	0.585	-0.271	-0.13	0.845	0.401	0.524	0.717	-0.387	0.006	0.493	0.641	0.002	0.1	-0.086	-0.359	0.09
H3009H05___Rap1ga1_--_RIKEN_cDNA_1810058N05_gene	Rap1gap	Rap1 GTPase-activating protein	0.205	0.177	-0.088	0.016	-0.332	-0.201	0.002	0.017	-0.274	0.097	-0.374	-0.217	-0.342	-0.423	-0.689	-0.082	-0.401	-0.233	-1.34	-0.16	0.147	-0.293	0.253
H3009H06___1810045K07Rik_--_RIKEN_cDNA_1810045K07_gene	Tmem66	Transmembrane protein 66	0.427	0.459	0.597	0.04	-0.002	-0.175	0.386	0.546	0.124	0.564	0.279	0.139	0.46	0.334	0.245	0.026	0.258	-0.341	0.77	0.85	-0.154	0.067	0.678
H3009H07___CDNA__clone_Y0G0107L21__strand_plus__reference_ENSEMBL_Mouse-Transcript-ENST_ENSMUST00000056710__based_on_BLAT_search	OTTMUSG00000021627	Predicted gene, ENSMUSG00000040323	0.102	0.101	0.273	-0.103	-0.239	0.195	0.031	-0.132	-0.128	0.361	-0.169	-0.117	-0.062	-0.113	-0.121	0.305	-0.061	-0.217	0.082	0.014	-0.078	-0.107	0.016
H3009H08___Tebp_--_Telomerase_binding_protein__p23	Ptges3	Prostaglandin E synthase 3 (cytosolic)	0.376	0.787	0.672	0.348	0.366	0.55	0.25	0.428	0.212	0.388	0.515	0.36	0.519	0.324	-0.141	0.455	0.534	0.408	0.399	0.409	0.145	0.051	0.14
H3009H09___Ap1s1_--_Adaptor_protein_complex_AP-1__sigma_1	Ap1s1	Adaptor protein complex AP-1, sigma 1	0.185	-0.295	0.021	-0.27	-0.4	-0.316	-0.079	-0.321	-0.155	0.143	-0.23	-0.402	-0.342	-0.316	-0.448	0.25	-0.267	-0.222	-0.113	0.074	0.138	-0.412	0.075
H3009H11___Rnf6_--_Ring_finger_protein__C3H2C3_type__6	Rnf6	Ring finger protein (C3H2C3 type) 6	0.046	-0.001	0.224	-0.284	-0.176	-0.187	-0.004	0.147	-0.139	0.383	-0.136	-0.195	0.041	0.208	-1.015	-0.019	0.211	0.113	0.182	0.352	-0.305	-0.159	-0.048
H3009H12___1200009I06Rik_--_RIKEN_cDNA_1200009I06_gene	1200009I06Rik	RIKEN cDNA 1200009I06 gene	-0.012	0.454	0.305	-0.247	0.061	-0.273	-0.367	-0.265	-0.227	-0.339	-0.26	-0.506	-0.116	-0.349	-0.306	-0.317	-0.213	-0.089	-0.059	-0.053	-0.132	-0.317	-0.112
H3010A02___Arpc2_--_Actin_related_protein_2/3_complex__subunit_2		Unknown	0.168	0.171	0.037	-0.533	-0.442	-0.682	0.031	0.191	-0.108	0.289	0.061	0.223	-0.018	-0.102	-0.095	0.23	0.073	0.937	0.271	-0.086	-0.107	-0.555	-0.356
H3010A04___Similar_to_Ptbp1_protein	Ptbp1	Polypyrimidine tract binding protein 1	0.223	0.26	0.349	0.051	0.053	0.067	0.248	0.29	-0.162	0.116	0.155	-0.003	0.107	0.33	-0.649	-0.376	0.258	0.228	-0.102	0.101	-0.073	-0.806	-0.194
H3010A06___Prp19_--_PRP19/PSO4_homolog__S._cerevisiae_	Prpf19	PRP19/PSO4 pre-mRNA processing factor 19 homolog (S. cerevisiae)	0.098	0.157	0.007	0.228	0.035	0.031	-0.28	-0.175	-0.554	-0.024	-0.167	-0.241	0.027	0.041	-0.67	-0.003	0.189	-0.066	-0.095	-0.094	0.331	0.571	0.157
H3010A07___Unknown		Transcribed locus	-0.034	-0.278	-0.232	-0.666	-0.676	-0.594	-0.383	-0.487	0.029	0.288	-0.629	-0.376	-0.576	-0.509	-0.306	-0.178	-0.551	-0.465	0.469	0.349	-0.243	-0.044	-0.317
H3010A08___Tex19_--_Testis_expressed_gene_19	Tex19.1	Testis expressed gene 19.1	-0.015	0.084	-0.085	0.027	-0.025	-0.062	-0.326	-0.381	-0.233	-0.141	-0.288	-0.167	-0.259	-0.193	-0.1	-0.075	-0.067	-0.317	-0.176	-0.082	0.272	0.004	0.027
H3010A10___Rps11_--_Similar_to_40S_ribosomal_protein_S11	Rps11	Ribosomal protein S11	0.475	0.667	0.626	0.124	0.144	-0.041	0.39	0.34	0.945	0.646	0.115	0.222	0.4	0.37	-0.291	0.716	0.227	0.281	0.905	0.684	0.138	0.244	0.126
H3010A11___Unknown		Unknown	-0.078	-0.05	0.188	-0.349	-0.411	-0.415	-0.387	-0.576	-0.406	-0.601	-0.577	-0.36	-0.425	-0.179	-0.778	-0.301	-0.46	-0.58	-0.096	-0.073	0.157	0.102	-0.099
H3010B03___Polr3f_--_Polymerase__RNA__III__DNA_directed__polypeptide_F	Polr3f	Polymerase (RNA) III (DNA directed) polypeptide F	0.349	0.145	0.258	-0.409	-0.181	-0.321	0.125	0.089	-0.406	-0.207	0.499	-0.074	0.124	-0.327	-0.324	0.42	0.11	0.181	-0.069	0.21	-0.657	-0.249	-0.318
H3010B04___2410118I19Rik_--_RIKEN_cDNA_2410118I19_gene	Wdr75	WD repeat domain 75	-0.326	-0.208	-0.232	-0.676	-0.566	-0.509	-0.669	-0.612	-0.418	-0.088	-0.785	-0.868	-0.463	-0.703	-0.629	-0.194	-0.534	-0.552	-0.231	-0.113	-0.297	0.232	-0.307
H3010B05___Epb4.1l1_--_Erythrocyte_protein_band_4.1-like_1	Epb4.1l1	Erythrocyte protein band 4.1-like 1	0.278	0.092	0.256	0.288	0.17	0.309	0.243	0.336	0.204	0.169	0.149	0.136	-0.057	0.092	-0.011	0.123	0.067	0.1	0.268	0.171	0.122	-0.174	0.332
H3010B06___Adprhl2_--_ADP-ribosylhydrolase_like_2	Adprhl2	ADP-ribosylhydrolase like 2	0.217	0.149	0.511	-0.184	-0.224	-0.545	-0.198	-0.223	-0.429	0.472	-0.094	-0.357	-0.126	-0.258	-0.392	0.422	-0.072	-0.266	0.191	0.047	-0.368	0.418	-0.055
H3010B07___5730414C17Rik_--_RIKEN_cDNA_5730414C17_gene	Hiatl1	Hippocampus abundant transcript-like 1	-0.307	0.033	0.168	-0.51	-0.259	-0.156	-0.151	-0.171	-0.367	0.325	-0.216	-0.356	-0.294	-0.291	-0.581	-0.022	-0.157	0.001	0.059	0.327	-0.331	0.01	-0.165
H3010B08___Carm1_--_Coactivator-associated_arginine_methyltransferase_1	Carm1	Coactivator-associated arginine methyltransferase 1	-0.417	-0.24	-0.383	-0.56	-0.395	-0.37	-0.281	-0.355	1.686	0.356	-0.387	-0.389	-0.227	-0.214	-0.619	-0.106	-0.395	-0.27	-0.23	-0.207	-0.207	-0.018	0.114
H3010B09___Trnt1_--_TRNA_nucleotidyl_transferase__CCA-adding__1	Trnt1	TRNA nucleotidyl transferase, CCA-adding, 1	0.29	0.049	0.287	-0.283	-0.168	-0.171	0.068	-0.085	-0.152	0.251	0.156	-0.089	0.12	0.178	-0.149	-0.06	0.097	0.157	0.297	0.32	0.214	0.185	0.332
H3010B11___Ddx27_--_DEAD__Asp-Glu-Ala-Asp__box_polypeptide_27	Ddx27	DEAD (Asp-Glu-Ala-Asp) box polypeptide 27	-0.328	0.097	0.242	-0.106	-0.018	-0.092	0.232	0.286	-0.15	-0.015	0.398	0.229	0.176	0.248	-0.617	0.481	0.213	0.078	0.185	0.121	-0.144	0.138	-0.018
H3010B12___Trip13_--_Thyroid_hormone_receptor_interactor_13	Trip13	Thyroid hormone receptor interactor 13	0.306	0.112	0.063	-0.385	-0.286	-0.372	-0.4	0.473	-0.005	0.355	-0.316	0.118	-0.206	-0.326	0.1	-0.221	-0.118	-0.365	-0.033	0.107	-0.34	-0.192	-0.27
H3010C01___Aasdhppt_--_Aminoadipate-semialdehyde_dehydrogenase-phosphopantetheinyl_transferase	Aasdhppt	Aminoadipate-semialdehyde dehydrogenase-phosphopantetheinyl transferase	0.367	0.128	0.303	-0.188	-0.014	0.005	0.295	0.167	0.07	0.198	0.366	-0.178	0.328	0.132	0.09	0.064	0.258	0.379	0.52	0.266	0.224	0.332	-1.404
H3010C02___5330417K06Rik_--_RIKEN_cDNA_5330417K06_gene	Mobkl2a	MOB1, Mps One Binder kinase activator-like 2A (yeast)	0.416	-0.063	0.242	-0.104	-0.113	-0.375	-0.398	-0.367	-0.378	0.292	-1.123	-0.08	-0.343	-0.41	-0.262	0.428	-0.241	0.36	-0.085	-0.179	-0.082	-0.11	-0.701
H3010C03___Ube2l3_--_Ubiquitin-conjugating_enzyme_E2L_3	Ube2l3	Ubiquitin-conjugating enzyme E2L 3	0.328	0.147	0.179	-0.12	0.032	-0.059	-0.053	-0.288	0.236	0.285	-0.184	-0.042	-0.179	-0.322	-0.613	0.923	-0.168	-0.147	0.191	0.015	-0.02	-0.909	-0.029
H3010C05___Mpzl1_--_Myelin_protein_zero-like_1	Mpzl1	Myelin protein zero-like 1	0.234	0.134	0.548	-0.111	-0.299	0.073	-0.164	-0.258	-0.298	-0.331	-0.192	-0.16	-0.277	-0.273	-0.783	-0.003	-0.072	-0.107	-0.152	0.153	0.244	-0.152	0.159
H3010C07___Irx3_--_Iroquois_related_homeobox_3__Drosophila_	Irx3	Iroquois related homeobox 3 (Drosophila)	0.301	-0.016	0.193	0.163	0.33	0.147	0.208	0.153	-0.155	-0.075	0.388	0.465	-0.233	-0.385	-0.342	-0.118	0.295	0.301	0.011	0.33	-0.006	-0.019	0.052
H3010C08___Phldb2_--_Pleckstrin_homology-like_domain__family_B__member_2	Phldb2	Pleckstrin homology-like domain, family B, member 2	0.08	-0.023	0.331	-0.245	-0.291	-0.286	0.014	-0.03	0.184	0.08	0.108	0.001	-0.291	-0.249	0.251	0.128	-0.04	-0.442	0.044	0.433	0.075	0.21	-0.018
H3010C09___1110011K10Rik_--_RIKEN_cDNA_1110011K10_gene	Elof1	Elongation factor 1 homolog (ELF1, S. cerevisiae)	0.698	0.526	0.573	-0.072	0.132	-0.055	0.582	0.497	0.35	0.345	0.196	0.32	0.661	0.677	-0.484	0.72	0.572	0.507	0.262	0.31	0.517	0.42	0.463
H3010C12___Mgat2_--_Mannoside_acetylglucosaminyltransferase_2	Mgat2	Mannoside acetylglucosaminyltransferase 2	0.629	0.634	0.103	-0.006	0.208	0.239	0.434	0.441	0.071	0.233	0.33	0.223	0.414	0.314	-0.451	0.363	0.222	0.158	0.083	0.377	0.001	0.78	0.074
H3010D01___2810021G02Rik_--_RIKEN_cDNA_2810021G02_gene		Transcribed locus	1.076	0.971	1.309	0.161	0.308	0.097	1.668	1.784	0.207	0.293	1.423	1.425	0.7	1.422	-0.055	0.221	1.367	1.23	0.5	0.786	-0.324	0.232	0.142
H3010D02___Actb_--_Actin__beta__cytoplasmic	Actb	Actin, beta	-0.18	-0.017	-0.278	-0.166	-0.033	-0.145	-0.549	-0.515	-0.31	-0.295	-0.73	-0.399	-0.442	-0.565	-0.281	-0.12	0.001	-0.278	-0.102	-0.258	-0.155	-0.355	-0.504
H3010D03___Ccnh_--_Cyclin_H	Ccnh	Cyclin H	0.192	0.01	0.209	-0.448	-0.34	-0.401	0.161	0.08	-0.254	0.139	0.224	0.196	-0.055	-0.493	-0.108	0.527	-0.172	0.095	0.127	0.321	-0.627	-0.141	-0.177
H3010D04___0610009O03Rik_--_RIKEN_cDNA_0610009O03_gene	Mfsd10	Major facilitator superfamily domain containing 10	0.091	0.304	-0.008	-0.137	-0.028	0.013	-0.043	0.082	-0.18	0.336	-0.017	-0.063	-0.094	-0.132	-0.345	0.007	-0.126	-0.143	-0.157	0.065	-0.136	-0.074	-0.066
H3010D05___2600002E23Rik_--_RIKEN_cDNA_2600002E23_gene	Pef1	Penta-EF hand domain containing 1	0.394	0.434	0.453	0.045	0.041	0.103	0.407	0.356	0.114	0.483	0.175	0.137	0.307	0.413	0.162	0.241	0.261	0.438	0.323	0.438	0.173	0.679	0.379
H3010D06___Clpp_--_Caseinolytic_protease__ATP-dependent__proteolytic_subunit_homolog__E._coli_	Clpp	Caseinolytic peptidase, ATP-dependent, proteolytic subunit homolog (E. coli)	0.404	0.28	0.417	-0.089	-0.323	-0.276	0.162	0.226	-0.259	0.177	0.176	0.099	0.36	0.189	-0.122	0.019	0.104	0.127	0.173	0.208	-0.091	0.413	-0.005
H3010D08___Gas5_--_Growth_arrest_specific_5	Gas5	Growth arrest specific 5	0.592	0.896	0.802	0.438	0.576	0.526	1.174	1.373	0.176	0.883	1.252	1.025	1.555	1.189	-0.273	-0.137	2.154	1.853	0.471	0.685	0.141	-0.185	0.205
H3010D09___Vcl_--_Vinculin	Vcl	Vinculin	0.346	0.314	0.497	-0.046	0.12	-0.116	0.195	0.011	-0.18	-0.099	0.021	-0.158	0.1	0.009	-0.719	0.785	-0.053	-0.074	0.386	0.765	-0.354	-0.095	-0.017
H3010D10___Transcribed_locus__moderately_similar_to_XP_282988.2_hypothetical_LOC327986__Mus_musculus_		Transcribed locus	0.351	0.085	0.102	-0.152	-0.248	-0.583	0.079	0.037	-0.169	-0.063	0.049	0.156	-0.014	0.002	-0.429	0.011	0.006	0.167	0.016	-0.029	-0.223	-0.287	-0.211
H3010D11___D19Wsu162e_--_DNA_segment__Chr_19__Wayne_State_University_162__expressed	D19Wsu162e	DNA segment, Chr 19, Wayne State University 162, expressed	-0.298	0.023	0.089	-0.275	-0.064	-0.278	0.056	0.044	-0.039	-0.003	-0.012	-0.102	-0.162	-0.187	-0.415	0.357	-0.161	-0.293	0.152	0.468	0.143	0.055	0.072
H3010E01___Cbfa2t2h_--_Core-binding_factor__runt_domain__alpha_subunit_2__translocated_to__2_homolog__human_		Unknown	0.176	0.17	0.067	-0.666	-0.515	-0.2	0.06	0.064	-0.39	0.162	0.189	-0.112	-0.007	-1.117	0.042	0.761	0.295	0.013	0.35	0.168	-0.239	-0.142	-0.215
H3010E02___Fbxl5_--_F-box_and_leucine-rich_repeat_protein_5	Fbxl5	F-box and leucine-rich repeat protein 5	-0.064	0.018	-0.023	-0.277	-0.307	-0.53	-0.06	-0.171	-0.09	0.153	-0.332	-0.211	0.039	-0.031	-0.731	0.397	-0.475	-0.295	0.042	-0.027	-0.522	-0.54	-1.025
H3010E04___Rad1_--_RAD1_homolog__S._pombe_	Rad1	RAD1 homolog (S. pombe)	0.201	0.139	0.603	-0.132	-0.306	-0.234	0.081	0.107	0.067	0.616	-0.01	0.06	0.195	0.2	0.312	0.082	0.133	0.241	0.058	0.135	0.022	-0.066	-0.036
H3010E05___Sri_--_Sorcin	Sri	Sorcin	0.146	0.042	0.15	-0.104	-0.067	0.014	-0.037	-0.058	-0.373	0.089	-0.288	-0.055	0.079	-0.117	-0.234	0.385	-0.284	-0.003	0.191	0.295	0.137	0.29	-0.01
H3010E07___B930006L02Rik_--_RIKEN_cDNA_B930006L02_gene	B930006L02Rik	RIKEN cDNA B930006L02 gene	0.023	-0.113	-0.099	-0.203	-0.343	-0.247	-0.287	-0.3	0.031	-0.153	-0.008	-0.038	-0.375	-0.151	-0.407	0.497	-0.057	-0.448	0.037	-0.027	-0.106	-0.028	-0.019
H3010E08___Pthlh_--_Parathyroid_hormone-like_peptide	Pthlh	Parathyroid hormone-like peptide	0.191	0.171	-0.05	-0.349	-0.702	-0.313	-0.604	-0.637	-0.233	-0.178	-0.329	-0.49	-0.284	-0.355	0.077	0.122	-0.237	-0.415	-0.188	-0.095	-0.249	-0.169	-0.225
H3010E10___7030407E18Rik_--_RIKEN_cDNA_7030407E18_gene		Unknown	-0.738	-0.442	-0.554	-0.447	-0.653	-0.572	-0.299	-0.427	-0.019	-0.192	-0.534	-0.578	-0.47	-0.103	-1.021	-0.421	-0.89	-0.525	-0.375	-0.14	-0.31	0.052	-0.38
H3010E12___9030612M13Rik_--_RIKEN_cDNA_9030612M13_gene	9030612M13Rik	RIKEN cDNA 9030612M13 gene	-0.303	-0.096	0.016	-0.541	-0.521	-0.217	-0.009	-0.347	-0.249	0.084	-0.202	-0.195	-0.026	-0.341	-0.007	0.06	-0.212	-0.268	-0.14	0.051	0.127	0.153	-0.025
H3010F01___Ccnf_--_Cyclin_F	Ccnf	Cyclin F	-0.206	-0.016	0.123	-0.452	-0.377	-0.544	-0.616	-0.47	-0.279	0.172	-0.537	-0.407	-0.484	-0.517	-0.016	0.174	-0.474	-0.258	0.233	0.174	-0.431	-0.123	-0.308
H3010F02___Lmln_--_Leishmanolysin-like__metallopeptidase_M8_family_	Lmln	Leishmanolysin-like (metallopeptidase M8 family)	-0.099	-0.239	-0.224	0.088	-0.127	-0.362	-0.802	-0.596	-0.787	-0.368	-0.376	-0.599	-0.637	-0.67	-0.365	0.46	-0.726	-0.541	-0.327	-0.358	-0.215	-0.152	-0.283
H3010F03___D11Ertd333e_--_DNA_segment__Chr_11__ERATO_Doi_333__expressed	Slc25a39	Solute carrier family 25, member 39	-0.096	0.094	0.055	-0.136	-0.14	0.002	-0.233	-0.085	-0.446	0.067	-0.328	-0.32	-0.381	-0.715	-0.208	0.953	-0.659	-0.305	-0.043	0.391	0.18	-0.037	-0.082
H3010F04___Transcribed_locus__strongly_similar_to_NP_058089.2_RNA_binding_motif_protein_3__Mus_musculus_	Rbm3	RNA binding motif protein 3	0.108	0.124	-0.032	-0.298	-0.201	-0.199	0.345	0.274	0.474	0.788	0.167	0.211	0.077	-0.025	-0.847	0.131	-0.102	-0.076	-0.03	-0.073	-0.044	-0.065	-0.063
H3010F05___Sp1_--_RIKEN_cDNA_1110003E12_gene	Sp1	Trans-acting transcription factor 1	0.301	0.314	0.307	-0.181	0.044	-0.184	-0.037	0.032	-0.009	0.221	-0.064	-0.165	0.109	-0.077	-0.443	0.487	-0.112	0.38	0.438	0.609	0.084	0.079	-0.002
H3010F06___Pyp_--_Pyrophosphatase		Unknown	0.153	-0.033	0.46	-0.512	-0.449	-0.545	-0.295	-0.336	-0.457	0.241	-0.205	-0.398	-0.136	-0.273	-0.26	0.044	-0.27	-0.012	-0.083	0.088	-0.395	-0.197	0.131
H3010F07___Pdcd6ip_--_Programmed_cell_death_6_interacting_protein	Pdcd6ip	Programmed cell death 6 interacting protein	-0.083	0.105	0.065	-0.247	-0.142	0.029	0.095	0.113	-0.168	0.468	0.195	0.177	-0.085	-0.131	-0.415	0.729	-0.085	0.178	0.152	0.308	-0.074	0.106	-0.375
H3010F08___Gcnt2_--_Glucosaminyl__N-acetyl__transferase_2__I-branching_enzyme	Gcnt2	Glucosaminyl (N-acetyl) transferase 2, I-branching enzyme	0.443	0.348	0.219	-0.237	-0.112	-0.028	0.192	0.216	0.098	0.416	0.182	0.396	0.072	-0.009	-0.116	-0.279	0.182	0.087	0.027	0.063	-0.312	0.227	-0.028
H3010F10___Unknown		Unknown	0.267	0.149	0.146	0.038	0.021	-0.225	0.049	-0.008	-0.254	0.244	-0.123	-0.048	0.07	0.006	-0.469	0.06	0.005	0.066	-0.2	-0.106	-0.159	-0.089	-0.109
H3010F11___Liph_--_Lipase__member_H	Liph	Lipase, member H	-0.175	0.198	0.291	-0.552	-0.203	-0.292	-0.92	-1.104	-0.499	-0.111	-0.824	-0.433	-0.823	-0.909	0.017	0.16	-0.452	-0.391	-0.191	-0.04	-0.092	-0.266	-0.205
H3010F12___Unknown		Unknown	0.306	0.39	0.208	-0.208	-0.135	0.036	-0.184	-0.242	-0.12	0.444	-0.08	0.147	-0.039	-0.144	-0.111	-0.276	-0.328	0.035	-0.159	-0.079	-0.104	-0.106	-0.282
H3010G01___Exosc4_--_Exosome_component_4	Exosc4	Exosome component 4	0.219	0.12	0.169	-0.333	-0.031	-0.058	-0.157	-0.333	-0.352	0.27	-0.238	-0.273	-0.134	-0.088	0.193	0.702	-0.233	-0.276	0.1	0.21	-0.121	0.212	0.1
H3010G02___Tbc1d7_--_TBC1_domain_family__member_7	Tbc1d7	TBC1 domain family, member 7	0.346	0.073	0.308	-0.196	-0.381	-0.445	-0.222	-0.06	-0.184	-0.048	-0.066	0.057	-0.137	-0.16	-0.36	0.192	-0.252	-0.106	0.037	0.011	-0.175	-0.099	-0.012
H3010G03___Heyl_--_Hairy/enhancer-of-split_related_with_YRPW_motif-like	Heyl	Hairy/enhancer-of-split related with YRPW motif-like	0.656	0.48	0.494	0.054	0.344	0.257	0.206	0.025	0.016	0.149	-0.027	0.211	0.269	0.244	-0.452	0.11	0.253	0.005	-0.005	-0.093	-0.122	0.054	-0.226
H3010G04___Ext2_--_Exostoses__multiple__2	Ext2	Exostoses (multiple) 2	0.557	0.371	0.6	0.175	0.028	0.251	-0.117	0.041	0.124	0.282	0.029	0.117	0.092	0.185	0.114	0.381	0.051	0.093	0.024	0.229	0.248	-0.122	0.138
H3010G05___Jarid1a_--_RIKEN_cDNA_D230014I24_gene		Transcribed locus	0.149	-0.103	-0.074	-0.208	-0.233	-0.095	0.062	-0.09	0.051	0.155	-0.123	0.085	0.005	-0.053	-0.089	0.148	0.01	-0.054	0.07	0.226	0.391	-0.006	0.073
H3010G07___Ak4_--_Adenylate_kinase_4	Ak3l1	Adenylate kinase 3-like 1	-0.063	-0.151	-0.195	-0.235	-0.365	-0.515	-0.009	-0.162	1.898	0.791	-0.208	-0.057	-0.145	-0.175	-1.016	0.747	-0.238	-0.266	1.106	0.225	0	-0.171	-0.384
H3010G09___Spnb2_--_Spectrin_beta_2	Spnb2	Spectrin beta 2	0.191	0.109	0.15	-0.136	-0.024	-0.035	0.24	0.064	0.221	0.56	0.188	0.084	0.082	0.196	0.051	0.084	0.01	-0.016	0.272	0.613	0.135	-0.169	0.029
H3010G10___0610009E20Rik_--_RIKEN_cDNA_0610009E20_gene	Tmem93	Transmembrane protein 93	-0.119	0.039	-0.099	-0.34	-0.16	-0.292	-0.462	-0.302	-0.46	-0.399	-0.627	-0.445	-0.109	-0.288	-0.583	-0.409	-0.515	-0.494	-0.484	-0.096	0.101	-0.252	-0.119
H3010G11___5832424M12Rik_--_RIKEN_cDNA_5832424M12_gene	Fcho2	FCH domain only 2	-0.163	0.004	-0.043	-0.076	-0.262	-0.344	-0.127	-0.271	-0.362	-0.237	-0.085	-0.063	-0.063	-0.247	-0.277	-0.227	-0.406	-0.3	-0.281	0.188	-0.308	-0.029	-0.114
H3010G12___Unknown		Transcribed locus	-0.128	0.105	0.021	-0.264	-0.237	-0.144	-0.253	-0.155	0.063	0.07	0.064	0.263	0.022	-0.27	-0.2	-0.451	-0.035	0.454	-0.119	0.235	0.085	-0.118	-0.162
H3010H01___Slc39a14_--_Solute_carrier_family_39__zinc_transporter___member_14	Slc39a14	Solute carrier family 39 (zinc transporter), member 14	-0.062	0.092	0.208	-0.492	-0.405	-0.512	-0.456	-0.333	-0.388	0.3	-0.528	-0.584	-0.537	-0.563	0.38	-0.071	-0.433	-0.573	-0.086	0.083	-0.112	0.066	-0.274
H3010H02___Nup153_--_Nucleoporin_153	Nup153	Nucleoporin 153	0.221	0.24	0.255	-0.189	-0.14	-0.571	0.149	0.071	-0.03	0.37	-0.186	-0.257	0.207	0.189	-0.102	0.469	-0.123	0.033	0.451	0.499	-0.304	-0.095	-0.088
H3010H04___Crtap_--_Cartilage_associated_protein	Crtap	Cartilage associated protein	0.181	0.244	0.081	-0.387	-0.217	-0.283	-0.329	-0.318	-0.29	0.407	-0.278	-0.502	-0.125	-0.13	-0.68	-0.085	-0.178	-0.305	-0.008	0.137	-0.172	-0.109	-0.225
H3010H05___2410012M04Rik_--_RIKEN_cDNA_2410012M04_gene	Dph5	DPH5 homolog (S. cerevisiae)	0.345	0.176	0.381	-0.222	-0.233	-0.34	-0.091	0.044	-0.464	0.007	-0.021	-0.102	-0.113	-0.061	-0.387	0.144	-0.116	-0.005	-0.103	0.059	0.036	-0.555	0.164
H3010H06___Eif5_--_Eukaryotic_translation_initiation_factor_5	Eif5	Eukaryotic translation initiation factor 5	0.194	0.209	0.403	-0.226	-0.25	-0.358	0.202	0.346	0.455	0.566	0.232	0.184	0.305	0.264	-0.032	0.006	0.276	0.265	0.624	0.409	-0.201	0.194	-0.228
H3010H07___Peli1_--_Pellino_1	Peli1	Pellino 1	-0.562	0.008	0.137	-0.408	-0.184	-0.188	-0.442	-0.138	-0.264	0.2	-0.022	-0.071	-0.368	-0.322	-0.427	0.385	-0.228	-0.104	0.124	0.133	-0.107	-0.236	-0.128
H3010H08___Hunk_--_Hormonally_upregulated_Neu-associated_kinase	Hunk	Hormonally upregulated Neu-associated kinase	0.064	0.083	0.064	-0.522	-0.436	-0.393	-0.498	-0.517	-0.383	0.305	-0.302	-0.284	-0.204	-0.383	-0.072	-0.322	-0.075	-0.144	-0.017	0.095	-0.426	-0.014	-0.249
H3010H09___2700063G02Rik_--_RIKEN_cDNA_2700063G02_gene	Auts2	Autism susceptibility candidate 2	-0.025	-0.279	0.007	-0.416	-0.574	-0.447	-0.552	-0.427	-0.206	-0.039	-0.336	-0.517	-0.457	-0.38	-0.355	0.692	-0.509	-0.519	0.049	-0.27	-0.083	0.079	-0.316
H3010H10___Ramp2_--_RIKEN_cDNA_9430072K23_gene	Malat1	Metastasis associated lung adenocarcinoma transcript 1 (non-coding RNA)	-0.473	-0.459	-0.5	-0.665	-0.273	-0.653	0.511	0.439	2.078	1.309	0.821	1.439	0.811	1.208	-0.863	0.406	2.992	2.782	2.365	1.22	1.531	0.55	1.083
H3010H11___1810044O22Rik_--_RIKEN_cDNA_1810044O22_gene	Cyb5b	Cytochrome b5 type B	0.809	0.782	0.997	0.42	0.312	0.657	1.525	1.523	0.426	0.561	1.441	1.129	1.375	1.447	0.229	0.625	1.18	1.126	0.298	0.314	0.047	0.205	0.085
H3010H12___Phf5a_--_PHD_finger_protein_5A	Phf5a	PHD finger protein 5A	0.347	0.518	0.138	-0.216	-0.17	-0.215	-0.061	-0.084	-0.394	0.138	-0.048	-0.083	0.045	-0.131	-0.68	-0.198	0.03	-0.173	-0.109	-0.089	-0.178	-0.278	-0.154
H3011A03___Pcmt1_--_Protein-L-isoaspartate__D-aspartate__O-methyltransferase_1	Pcmt1	Protein-L-isoaspartate (D-aspartate) O-methyltransferase 1	0.39	0.366	0.458	-0.578	-0.521	-0.305	-0.265	-0.121	-0.672	0.121	-0.269	-0.41	-0.212	-0.631	-0.675	0.299	0.145	-0.242	0.101	-0.22	-0.904	-0.176	-0.207
H3011A06___Pyp_--_Pyrophosphatase	Ppa1	Pyrophosphatase (inorganic) 1	-0.137	0.295	0.048	-0.117	-0.253	-0.461	-0.529	-0.536	-0.272	-0.118	-0.632	-0.491	-0.498	-0.453	-0.232	0.681	-0.656	-0.518	-0.04	-0.058	-1.071	-0.204	-0.215
H3011A07___Dnaja2_--_DnaJ__Hsp40__homolog__subfamily_A__member_2	Dnaja2	DnaJ (Hsp40) homolog, subfamily A, member 2	0.348	0.572	0.504	-0.282	-0.288	-0.227	0.037	0.117	0.165	0.356	-0.061	-0.042	0.153	-0.401	-0.009	0.544	0.073	0.267	0.3	0.153	-0.499	-0.51	-0.139
H3011A10___Mdn1_--_Midasin_homolog__yeast_	Mdn1	Midasin homolog (yeast)	0.062	0.06	0.09	0.107	0.108	-0.102	-0.112	-0.225	-0.042	0.049	-0.285	-0.353	-0.281	-0.35	-0.38	0.643	-0.76	-0.328	0.157	0.004	-0.682	0.274	0.068
H3011A11___Unknown	Psmd2	Proteasome (prosome, macropain) 26S subunit, non-ATPase, 2	0.258	0.189	0.314	-0.172	-0.18	-0.177	-0.13	-0.03	-0.074	0.381	0.225	-0.158	-0.146	-0.286	-0.484	-0.361	0.096	-0.102	0.067	-0.108	-0.099	0	-0.212
H3011A12___Lad1_--_Ladinin	Lad1	Ladinin	-1.813	-1.241	-1.475	-1.565	-1.299	-1.256	-2.349	-2.32	-0.852	-0.335	-2.485	-2.399	-1.724	-0.822	-0.496	-0.526	-1.775	-1.788	-1.005	-0.402	-0.517	-0.511	-0.704
H3011B01___Plekhc1_--_Pleckstrin_homology_domain_containing__family_C__with_FERM_domain__member_1	Fermt2	Fermitin family homolog 2 (Drosophila)	0.167	0.189	0.379	-0.136	-0.366	0.065	-0.052	-0.325	-0.368	-0.239	-0.105	-0.385	0.097	-0.032	-0.734	0.447	-0.199	-0.032	-0.199	-0.26	0.107	-0.025	-0.53
H3011B07___Usp8_--_Ubiquitin_specific_protease_8	Usp8	Ubiquitin specific peptidase 8	-0.134	-0.014	0.156	-0.326	-0.302	-0.49	-0.075	0.069	-0.205	0.686	0.183	-0.155	-0.123	0.011	-0.419	0.227	-0.015	-0.192	0.206	-0.165	-0.656	-0.303	-0.427
H3011B08___2310061B02Rik_--_RIKEN_cDNA_2310061B02_gene	Tmbim1	Transmembrane BAX inhibitor motif containing 1	-0.183	-0.166	-0.35	-0.188	-0.113	-0.245	0.003	-0.235	0.151	-0.037	-0.253	-0.237	-0.124	-0.02	-0.795	-0.112	-0.094	-0.151	-0.224	-0.116	-0.322	-0.026	-0.007
H3011B09___Mrpl48_--_Mitochondrial_ribosomal_protein_L48	Mrpl48	Mitochondrial ribosomal protein L48	0.4	0.458	0.505	-0.003	-0.178	0.114	0.084	0.006	-0.089	0.478	0.073	-0.213	-0.012	0.112	0.085	0.108	-0.144	0.037	0.169	0.145	-0.159	-0.133	0.183
H3011B10___Vrk3_--_RIKEN_cDNA_A130002D19_gene	Vrk3	Vaccinia related kinase 3	0.564	0.729	0.424	-0.372	-0.015	-0.095	0.147	0.129	0.154	0.883	-0.025	0.065	0.24	0.267	0.1	0.335	0.014	0.331	0.241	0.305	-0.344	-0.111	-0.095
H3011B11___Tex2_--_Testis_expressed_gene_2	Tex2	Testis expressed gene 2	0.644	0.33	0.232	0.022	0.835	0.161	0.344	0.347	0.209	0.663	0.19	0.092	0.383	0.575	-0.467	0.618	0.418	0.155	0.112	0.772	0.003	0.198	0.494
H3011B12___Ttc19_--_RIKEN_cDNA_5730405M06_gene	Ttc19	Tetratricopeptide repeat domain 19	-0.453	-0.257	-0.592	-0.175	-0.163	-0.265	0.045	-0.03	-0.089	-0.341	-0.089	-0.111	0.147	0.044	-0.29	-0.165	0.066	-0.037	0.256	0.073	-0.274	-0.175	-0.001
H3011C01___D3Ertd194e_--_DNA_segment__Chr_3__ERATO_Doi_194__expressed	Eif2a	Eukaryotic translation initiation factor 2a	0.387	0.668	0.384	-0.07	-0.15	-0.192	0.411	0.401	0.272	0.212	0.118	0.18	0.459	-0.012	0.54	0.561	-0.02	0.053	0.187	0.13	-0.127	-0.181	-0.338
H3011C02___Htf9c_--_HpaII_tiny_fragments_locus_9c	Htf9c	HpaII tiny fragments locus 9c	-0.117	0.194	0.063	-0.465	-0.203	-0.475	-0.133	0.044	-0.17	0.156	-0.103	-0.109	0.066	0.11	-0.005	0.596	-0.074	0.327	-0.149	-0.008	-0.08	-0.772	-0.22
H3011C03___Pcyox1_--_Prenylcysteine_oxidase_1	Pcyox1	Prenylcysteine oxidase 1	1.339	1.521	1.316	0.396	0.454	0.693	0.593	0.528	0.637	0.726	0.528	0.443	0.136	-0.433	-0.063	0.588	0.149	0.042	2.379	1.828	-0.207	0.872	0.986
H3011C04___Esrra_--_Estrogen_related_receptor__alpha	Esrra	Estrogen related receptor, alpha	-0.48	-0.121	-0.212	-1.1	-0.789	-0.725	-1.005	-1.071	-0.535	0.018	-0.987	-0.913	-0.969	-0.812	-0.287	-1.271	-0.692	-0.844	-0.176	-0.415	-0.281	-0.023	-0.46
H3011C05___Unknown		Unknown	0.665	1.223	0.605	-0.213	-0.272	-0.255	0.256	0.52	-0.101	0.211	0.048	-0.02	0.266	0.872	0.123	0.236	0.372	0.32	0.226	0.297	-0.588	-0.133	-0.078
H3011C09___Unknown		Unknown	0.3	0.599	-0.196	0.302	0.053	0.125	0.128	0.177	0.403	-0.059	-0.11	-0.032	0.117	-0.066	-0.415	0.443	-0.052	-0.064	-0.14	-0.471	-0.588	-0.29	0.044
H3011C10___Pctk1_--_PCTAIRE-motif_protein_kinase_1	Pctk1	PCTAIRE-motif protein kinase 1	0.105	0.019	0.084	-0.273	-0.272	-0.472	-0.154	-0.221	-0.077	0.173	-0.139	-0.301	-0.224	-0.149	-0.542	0.164	-0.652	0.11	0.214	0.07	-0.552	0.079	-0.18
H3011C11___Manba_--_Mannosidase__beta_A__lysosomal	Manba	Mannosidase, beta A, lysosomal	0.281	0.174	0.288	-0.157	-0.053	-0.07	0.501	0.383	0.261	0.451	0.236	0.411	0.262	0.022	-0.175	-0.167	0.321	0.358	-0.284	-0.167	-0.109	0.202	-0.111
H3011C12___Matn2_--_Matrilin_2		Unknown	-0.068	0.054	-0.086	-0.212	-0.125	-0.028	-0.23	-0.038	-0.591	-0.068	-0.199	-0.12	0.036	0.154	-0.291	-0.094	-0.109	-0.014	-0.472	-0.374	-0.043	-0.143	-0.142
H3011D03___Fasn_--_Fatty_acid_synthase	Fasn	Fatty acid synthase	0.66	0.758	0.7	0.182	0.12	0.217	0.868	0.754	0.651	0.481	0.71	0.551	0.452	0.551	0.397	0.828	0.771	0.515	0.733	0.926	-0.168	0.162	-0.705
H3011D04___Ing1_--_Inhibitor_of_growth_family__member_1	Ing1	Inhibitor of growth family, member 1	-0.353	-0.039	-0.038	-0.195	-0.169	-0.183	-0.186	0.065	0.1	-0.259	-0.195	-0.144	0.038	0.002	-0.01	0.227	-0.038	0.062	0.116	0.123	-0.084	-0.07	0.061
H3011D05___Unknown		Transcribed locus, weakly similar to NP_149938.1 NADH dehydrogenase subunit 3 [Trichosurus vulpecula]	-0.106	-0.113	-0.025	-0.517	-0.7	-0.177	0.001	0.006	-0.281	0.33	-0.374	-0.179	-0.241	0.057	-0.777	-0.495	-0.231	-0.197	0.279	-0.236	-0.557	-0.127	-0.231
H3011D07___Sars1_--_Seryl-aminoacyl-tRNA_synthetase_1	Sars	Seryl-aminoacyl-tRNA synthetase	-0.098	-0.02	0.05	-0.469	-0.259	-0.496	-0.276	-0.252	-0.038	0.471	-0.265	-0.317	-0.218	-0.121	-0.18	0.436	-0.191	-0.284	-0.293	-0.049	-0.257	0.261	-0.167
H3011D09___CDNA__clone_Y0G0131B01__strand_plus__reference_ENSEMBL_Mouse-Transcript-ENST_ENSMUST00000025095__based_on_BLAT_search	Cox7a2l	Cytochrome c oxidase subunit VIIa polypeptide 2-like	-0.065	0.361	0.238	-0.029	-0.116	-0.09	0.1	0.201	-0.131	-0.008	-0.041	0.001	0.119	0.086	-0.238	1.139	-0.001	0.103	-0.476	-0.465	-0.379	-0.015	-0.427
H3011D10___Lcp1_--_Lymphocyte_cytosolic_protein_1	Lcp1	Lymphocyte cytosolic protein 1	-0.203	-0.241	-0.504	-0.555	-0.433	-0.52	-0.722	-0.62	-0.503	0.377	-0.481	-0.616	-0.881	-0.689	-0.16	0.225	-0.765	-0.333	-0.11	-0.641	-0.297	-0.309	0.148
H3011D11___1600029D21Rik_--_RIKEN_cDNA_1600029D21_gene	1600029D21Rik	RIKEN cDNA 1600029D21 gene	3.568	3.34	3.165	2.241	1.242	2.654	4.935	5.007	2.704	1.659	4.47	3.838	4.066	4.148	0.286	0.976	4.21	3.748	1.956	2.176	0.743	1.213	1.593
H3011D12___Atp13a1_--_ATPase_type_13A1	Atp13a1	ATPase type 13A1	-0.312	-0.405	-0.447	0.105	-0.08	0.094	-0.158	-0.013	-0.142	-0.505	0.058	0.096	-0.03	-0.076	-0.421	-0.105	0.01	0.221	-0.058	-0.219	0.133	0.26	0.023
H3011E01___Rpl8_--_Ribosomal_protein_L8	Rpl8	Ribosomal protein L8	0.539	0.783	0.588	0.286	0.238	0.141	0.244	0.167	0.349	0.463	-0.133	-0.057	0.32	0.369	0.135	0.87	-0.285	-0.27	0.379	0.265	0.177	-0.219	-0.218
H3011E02___Csh1_--_Chorionic_somatomammotropin_hormone_1	Prl3d1	Prolactin family 3, subfamily d, member 1	0.153	0.082	0.241	-0.4	-0.115	-0.312	-0.498	-0.415	-0.5	0.122	-0.359	-0.217	-0.01	-0.269	0.087	0.412	-0.355	-0.046	-0.288	-0.15	-0.713	-0.492	-0.176
H3011E03___4930415J21Rik_--_RIKEN_cDNA_4930415J21_gene	Ogfod1	2-oxoglutarate and iron-dependent oxygenase domain containing 1	0.476	0.506	0.543	-0.14	-0.175	-0.017	-0.206	0.046	-0.099	0.238	-0.105	-0.108	0.072	-0.104	0.004	0.106	-0.026	-0.079	0.143	0.1	-0.663	0.315	-0.119
H3011E04___Dnm2_--_Dynamin_2		Unknown	0.205	0.665	0.038	-0.797	-0.47	-0.515	-0.044	0.126	-0.257	0.111	-0.111	-0.015	0.072	0.237	-0.238	-0.742	-0.03	-0.216	-0.167	0.142	-0.336	-0.083	-0.128
H3011E05___Cdc91l1_--_CDC91_cell_division_cycle_91-like_1__S._cerevisiae_		Unknown	0.697	0.561	0.457	-0.091	0.066	-0.036	0.159	0.021	-0.192	0.193	-0.062	0.418	0.019	0.121	-0.332	-0.018	-0.242	-0.004	0.272	0.117	-0.393	-0.14	-0.774
H3011E06___Unknown		Unknown	0.147	0.351	0.291	-0.138	0.264	-0.398	0.128	0.239	0.086	0.311	0.243	0.092	0.16	0.239	-0.364	-0.214	0.191	0.478	0.355	0.19	-1.011	0.172	-0.318
H3011E07___Trap1a_--_Tumor_rejection_antigen_P1A	Trap1a	Tumor rejection antigen P1A	0.56	0.452	0.752	-0.417	-0.348	-0.451	-0.293	-0.106	-0.139	0.154	0.241	0.17	-0.117	-0.523	-0.023	-0.323	0.233	-0.045	-0.11	-0.03	-0.377	-0.258	-0.238
H3011E09___Actb_--_Actin__beta__cytoplasmic	Actb	Actin, beta	-0.114	-0.1	-0.233	-0.241	-0.345	-0.312	-0.285	-0.255	-1.307	-0.562	-0.543	-0.497	-0.462	-0.467	-0.489	-0.202	-1.342	-0.952	-0.513	-0.117	-0.577	-0.727	-0.584
H3011E10___Arpc1a_--_Actin_related_protein_2/3_complex__subunit_1A	Arpc1a	Actin related protein 2/3 complex, subunit 1A	0.548	0.446	0.646	-0.173	-0.171	-0.218	0.167	0.25	0.219	0.333	0.089	0.126	0.173	0.259	-0.542	0.119	-0.038	0.19	0.651	0.523	-0.104	0.011	-0.121
H3011E11___Coh1_--_Hypothetical_protein_D230005K13	Vps13b	Vacuolar protein sorting 13B (yeast)	0.26	0.153	0.428	-0.423	-0.371	-0.377	0.206	0.215	-0.004	0.47	0.328	0.528	0.152	-0.257	0.013	-0.085	0.332	0.112	0.203	0.186	0	0.378	-0.191
H3011E12___Unknown		Unknown	-0.054	-0.134	0.514	0.205	0.51	0.823	-0.037	0.017	0.062	0.789	0.152	0.132	-0.038	-0.02	-0.452	0.402	0.234	0.101	0.476	0.053	-0.014	0.097	0.189
H3011F01___Hcfc1_--_Host_cell_factor_C1	Hcfc1	Host cell factor C1	0.117	-0.155	0.102	-0.016	-0.205	0.17	-0.064	-0.172	-0.199	-0.469	-0.056	-0.133	-0.2	-0.369	-0.535	0.148	-0.307	0.036	0.062	-0.187	-0.026	0.026	0.19
H3011F02___Unknown		Transcribed locus	-0.454	0.033	0.245	-0.463	-0.743	-0.498	-0.126	-0.125	-0.659	0.155	0.237	0.232	-0.157	0.056	-0.265	-0.515	0.883	1.695	0.058	-0.39	-2.706	-0.408	-0.235
H3011F03___Rpl3_--_Ribosomal_protein_L3	Rpl3	Ribosomal protein L3	0.378	0.571	0.643	-0.205	0.119	-0.041	0.23	0.137	0.524	0.654	0.132	0.037	0.177	0.091	0.163	0.149	0.155	0.237	0.808	0.734	-0.075	0.009	0.01
H3011F05___Eif3s2_--_Eukaryotic_translation_initiation_factor_3__subunit_2__beta_	Eif3i	Eukaryotic translation initiation factor 3, subunit I	0.066	0.337	0.393	0.112	-0.167	0.497	-0.22	-0.21	-0.26	0.626	-0.205	-0.311	-0.307	-0.149	-0.802	0.222	-0.256	-0.218	0.07	-0.354	-0.283	-0.116	0.172
H3011F07___Ptp4a2_--_Protein_tyrosine_phosphatase_4a2		Transcribed locus	0.25	0.491	0.398	-0.025	0.143	0.063	0.426	0.321	0.464	1.303	0.412	0.404	0.17	0.428	0.06	0.531	0.463	0.486	0.987	0.707	0.049	0.344	0.353
H3011F08___1300002F13Rik_--_RIKEN_cDNA_1300002F13_gene	Errfi1	ERBB receptor feedback inhibitor 1	-1.043	-0.782	-0.912	-0.869	-0.816	-0.924	-1.184	-1.118	-0.418	-0.923	-1.036	-1.117	-1.667	-1.419	-0.412	-0.236	-1.601	-1.277	-0.823	-1.023	-0.415	-0.433	-0.546
H3011F09___Transcribed_locus__strongly_similar_to_NP_032016.1_Finkel-Biskis-Reilly_murine_sarcoma_virus__FBR-MuSV__ubiquitously_expressed__fox_derived___Mus_musculus_	Fau	Finkel-Biskis-Reilly murine sarcoma virus (FBR-MuSV) ubiquitously expressed (fox derived)	0.135	0.321	0.35	0.142	-0.109	-0.081	-0.064	-0.025	-0.071	0.045	-0.161	-0.178	-0.073	0.081	-0.54	0.181	-0.41	-0.113	0.254	0.059	-0.042	0.083	0.119
H3011F10___Ube2l3_--_Ubiquitin-conjugating_enzyme_E2L_3	Ube2l3	Ubiquitin-conjugating enzyme E2L 3	0.269	0.381	0.233	0.014	0.185	-0.024	-0.065	-0.022	-0.035	-0.633	-0.2	-0.181	-0.293	-0.185	-0.572	0.46	-0.272	-0.027	0.01	-0.096	0.364	0.334	0.23
H3011F12___Arfip1_--_ADP-ribosylation_factor_interacting_protein_1		Transcribed locus	0.307	0.065	-0.115	0.07	0.222	0.267	0.076	-0.008	-0.056	-0.562	0.063	0.131	0.083	0.141	-0.297	0.046	0.052	0.165	0.028	0.354	-0.123	0.099	0.079
H3011G01___Apg7l_--_Autophagy_7-like__S._cerevisiae_	Atg7	Autophagy-related 7 (yeast)	0.331	0.554	0.416	-0.043	-0.173	-0.183	-0.022	0.055	-0.183	0.4	-0.312	-0.089	0.148	0.031	0.448	0.273	-0.014	0.006	0.09	0.275	-0.576	-0.159	-0.15
H3011G02___Actb_--_Actin__beta__cytoplasmic		Transcribed locus, strongly similar to XP_857356.1 PREDICTED: similar to Actin, alpha skeletal muscle (Alpha-actin 1) isoform 3 [Canis familiaris]	0.025	0.328	-0.046	-0.186	-0.113	-0.262	0.19	0.131	-0.421	-0.077	-0.065	0.157	0.048	0.016	0.059	0.767	-0.258	-0.091	0.097	0.677	-0.444	0.393	-0.086
H3011G03___C730026E21Rik_--_RIKEN_cDNA_C730026E21_gene	Mars2	Methionine-tRNA synthetase 2 (mitochondrial)	0.478	0.445	0.375	-0.156	-0.338	-0.361	-0.325	-0.397	-0.555	-0.474	-0.262	-0.4	-0.152	-0.785	0.066	-0.109	0.35	-0.114	-0.34	0.124	-0.45	-0.054	-0.171
H3011G05___Transcribed_locus	100042603	Predicted gene, 100042603	0.458	0.328	0.524	-0.014	0.062	-0.148	0.054	-0.096	0.003	0.223	-0.179	0.12	-0.014	-0.187	-0.1	0.074	-0.065	-0.165	0.092	0.138	-0.459	-0.351	-0.273
H3011G06___Ftl1_--_Ferritin_light_chain_1		Transcribed locus, strongly similar to XP_001471658.1 PREDICTED: hypothetical protein [Mus musculus]	0.14	0.388	0.272	0.046	0.212	0.002	0.192	0.203	0.018	0.004	0.072	0.014	-0.24	-0.205	-0.737	1.023	-0.646	-0.367	0.904	1.307	-0.944	0.348	0.472
H3011G09___Unknown		Unknown	0.081	-0.027	0.151	-0.021	-0.128	-0.142	-0.547	-0.581	-0.292	-0.274	-0.673	-0.614	-0.777	-0.467	-0.701	0.396	-1.111	-0.791	-0.692	-0.668	-0.029	-0.586	-0.048
H3011G10___5330440M15Rik_--_RIKEN_cDNA_5330440M15_gene	Gpbp1l1	GC-rich promoter binding protein 1-like 1	0.04	0.019	0.112	-0.326	-0.323	-0.371	-0.118	-0.067	0.108	0.213	-0.139	-0.132	-0.075	0.095	-0.387	0.133	-0.221	0.01	0.32	-0.024	-0.377	-0.129	-0.1
H3011H01___Similar_to_hemoglobin_alpha_chain_-_slender_loris	Luc7l	Luc7 homolog (S. cerevisiae)-like	-0.013	-0.197	0.049	-0.277	-0.367	0.313	-0.055	0.007	-0.242	-0.131	0.17	-0.544	-0.189	0.045	0.16	0.083	-0.04	-0.093	1.578	0.03	-0.005	0.115	-0.423
H3011H03___Timm17a_--_Translocator_of_inner_mitochondrial_membrane_17a	Timm17a	Translocase of inner mitochondrial membrane 17a	0.298	0.192	0.267	-0.13	-0.146	-0.098	-0.024	0.001	-0.168	-0.352	-0.159	-0.237	-0.016	-0.065	0.19	0.038	-0.152	-0.279	0.117	-0.029	-0.249	-0.104	-0.099
H3011H04___Eif3s9_--_Eukaryotic_translation_initiation_factor_3__subunit_9__eta_	Eif3b	Eukaryotic translation initiation factor 3, subunit B	0.061	0.238	0.175	0.242	0.239	0.197	0.07	-0.062	0.165	-0.011	0.109	-0.033	0.071	0.045	-0.136	0.054	0.32	0.218	0.029	0.113	-0.302	-0.14	0
H3011H05___Eif4a1_--_Eukaryotic_translation_initiation_factor_4A1	Eif4a1	Eukaryotic translation initiation factor 4A1	0.616	0.562	0.568	0.327	0.268	0.748	0.391	0.462	0.302	0.942	0.274	0.37	0.371	0.51	-0.175	0.736	0.755	0.458	0.291	0.305	0.172	0.252	0.263
H3011H06___Slc30a2_--_Solute_carrier_family_30__zinc_transporter___member_2	Slc30a2	Solute carrier family 30 (zinc transporter), member 2	0.277	0.534	0.165	-0.383	-0.251	-0.353	-0.091	-0.041	-0.595	0.458	-0.401	-0.347	-0.323	-0.224	-0.188	-0.699	-0.512	-0.298	0.116	0.247	-0.476	-0.288	-0.129
H3011H08___Neu1_--_Neuraminidase_1	Neu1	Neuraminidase 1	-0.533	-0.368	-0.414	-0.578	-0.486	-0.32	-0.775	-0.759	-0.535	-0.926	-0.878	-0.941	-0.792	-0.921	-0.443	-0.328	-0.847	-0.874	-0.34	-0.559	-0.431	-0.533	-0.453
H3011H09___Map2k3_--_Mitogen_activated_protein_kinase_kinase_3	Map2k3	Mitogen-activated protein kinase kinase 3	-0.273	-0.116	-0.041	-0.366	-0.477	-0.551	-0.572	-0.535	-0.214	0.011	-0.512	-0.341	-0.523	-0.515	0.235	0.052	-0.422	-0.325	-0.104	-0.109	0.033	-0.225	0.112
H3011H10___Rpl7_--_Ribosomal_protein_L7	Rpl7	Ribosomal protein L7	0.597	0.569	0.537	0.034	0.209	0.135	0.259	0.312	0.579	0.528	0.202	0.111	0.363	0.438	-0.009	0.832	0.402	0.458	0.974	0.139	0.233	0.302	0.637
H3011H11___Similar_to_60S_ribosomal_protein_L4__L1_	Rpl4	Ribosomal protein L4	0.115	0.178	-0.05	-0.284	-0.012	-0.224	0.129	0.095	0.275	0.251	0.067	-0.022	0.19	0.207	-0.11	-0.043	0.148	0.115	0.198	0.504	0.111	-0.198	0.101
H3011H12___Tram1_--_Translocating_chain-associating_membrane_protein_1	Tram1	Translocating chain-associating membrane protein 1	0.386	0.32	0.383	0.079	0.022	0.265	0.259	0.258	0.033	-0.487	0.125	0.184	0.269	0.265	0.002	0.235	0.178	0.381	0.272	0.514	0.062	0.273	0.183
H3012A01___Smarcad1_--_SWI/SNF-related__matrix-associated_actin-dependent_regulator_of_chromatin__subfamily_a__containing_DEAD/H_box_1`	Smarcad1	SWI/SNF-related, matrix-associated actin-dependent regulator of chromatin, subfamily a, containing DEAD/H box 1	0.436	0.28	0.363	-0.693	0.29	-0.137	0.121	0.234	-0.229	0.077	0.191	0.263	0.284	0.263	-0.041	-0.208	0.284	0.12	-0.309	0.294	0.275	-0.413	-0.24
H3012A02___Actb_--_Actin__beta__cytoplasmic	Actb	Actin, beta	0.181	0.331	0.081	-0.099	-0.038	-0.166	-0.569	-0.562	-1.309	-0.711	-0.186	-0.417	-0.228	-0.067	-1.386	-0.426	-0.16	-0.193	-0.68	-0.453	-0.587	-0.254	-1.018
H3012A05___AI413782_--_Expressed_sequence_AI413782	AI413782	Expressed sequence AI413782	0.5	0.545	0.337	-0.092	0.007	0.179	0.413	0.176	-0.067	0.083	0.208	0.435	0.347	0.297	-0.491	0.061	0.076	0.421	-0.03	0.159	0.427	-0.397	-0.262
H3012A06___Csh1_--_Chorionic_somatomammotropin_hormone_1	Prl3d1	Prolactin family 3, subfamily d, member 1	0.541	0.59	0.53	-0.393	-0.292	-0.514	-0.15	-0.082	-0.453	0.001	-0.409	-0.166	0.027	0	-0.187	-0.158	-0.051	-0.098	-0.164	0.008	-0.061	-0.923	-0.057
H3012A07___MRNA_fragment_for_heat_shock_cognate_hsc73	Hspa8	Heat shock protein 8	1.637	1.614	1.481	1.082	1.674	1.142	1.259	1.27	0.758	1.675	1.173	1.196	1.583	0.454	-0.22	1.418	1.822	0.966	0.81	1.062	0.467	0.387	0.292
H3012A08___Yif1_--_Yip1_interacting_factor_homolog__S._cerevisiae_	Yif1a	Yip1 interacting factor homolog A (S. cerevisiae)	0.001	0.272	-0.009	-0.178	-0.261	-0.299	-0.342	-0.388	-0.565	-0.237	-0.543	-0.599	-0.405	-0.498	-0.607	0.296	-0.386	-0.513	-0.142	-0.105	-0.258	0.78	-0.113
H3012A09___Eif4e_--_Eukaryotic_translation_initiation_factor_4E	Eif4e	Eukaryotic translation initiation factor 4E	0.176	0.001	0.266	-0.255	-0.114	-0.284	-0.061	0.134	0.04	0.163	0.001	0.051	0.157	0.095	0.109	0.636	-0.086	0.246	0.28	-0.139	0.03	-0.451	-0.193
H3012A10___Morf4l2_--_Mortality_factor_4_like_2	Morf4l2	Mortality factor 4 like 2	-0.033	-0.007	-0.078	-0.211	-0.281	-0.424	-0.33	-0.27	-0.385	-0.194	-0.053	-0.003	-0.04	0.023	-0.202	0.375	0.38	0.12	0.167	-0.194	0.013	-0.032	-0.426
H3012A11___Similar_to_glyceraldehyde-3-phosphate_dehydrogenase__phosphorylating____EC_1.2.1.12__-_mouse		Transcribed locus, strongly similar to XP_001480064.1 PREDICTED: similar to Glyceraldehyde-3-phosphate dehydrogenase (GAPDH) isoform 2 [Mus musculus]	-1.009	-1.228	-1.082	-0.849	-1.127	-0.95	-1.257	-1.123	-1.473	-0.472	-1.51	-1.04	-1.456	-0.439	-0.923	-0.537	-2.173	-1.543	-1.062	-0.509	-0.138	0.061	-0.699
H3012A12___Transcribed_locus__strongly_similar_to_NP_071576.1_alpha_1_4-galactosyltransferase__Rattus_norvegicus_	A4galt	Alpha 1,4-galactosyltransferase	1.001	0.634	0.655	-0.074	0.33	-0.107	1.522	1.547	0.29	0.461	1.514	1.198	1.625	1.797	-0.251	0.719	1.382	1.364	0.184	0.331	-0.101	-0.194	0.05
H3012B01___E430012K20Rik_--_RIKEN_cDNA_E430012K20_gene	Ankrd50	Ankrin repeat domain 50	0.05	-0.087	0.262	-0.319	-0.677	-0.337	-0.678	-0.653	-0.319	0.54	-0.537	-0.457	-0.299	-0.202	-0.223	-0.151	-0.339	0.075	0.184	0.28	-0.406	-0.216	-0.18
H3012B02___Rpl23_--_Ribosomal_protein_L23	Rpl23	Ribosomal protein L23	-0.007	0.099	0.116	-0.159	-0.06	-0.247	0.309	0.227	0.199	1.38	0.142	0.126	0.201	0.327	-0.228	0.539	0.083	-0.038	1.439	0.44	-0.642	0.09	-0.14
H3012B04___Cs_--_Citrate_synthase	Cs	Citrate synthase	-1.47	-1.44	-1.275	-1.279	-1.586	-1.451	-1.77	-1.941	-1.365	-1.029	-1.847	-1.751	-1.774	-1.759	-0.853	-0.486	-2.251	-1.802	-2.094	-1.361	-1.096	-0.516	-1.09
H3012B05___Phip_--_Pleckstrin_homology_domain_interacting_protein	Phip	Pleckstrin homology domain interacting protein	0.31	0.287	0.108	-0.016	-0.009	0.18	0.256	0.322	-0.633	0.284	0.611	0.498	0.243	0.024	-0.325	-0.177	0.521	0.222	-0.04	0.043	-0.163	0.117	-0.056
H3012B08___Unknown		Unknown	0.247	-0.047	0.319	-0.348	-0.303	-0.425	-0.288	0.081	-0.138	-0.041	-0.13	0.262	-0.036	0.153	-0.333	-0.373	-0.17	0.113	-0.272	-0.078	-0.304	-0.346	-0.194
H3012B09___Nlk_--_Nemo_like_kinase	Nlk	Nemo like kinase	-0.198	-0.134	0.183	0.503	1.033	0.663	-0.248	-0.151	-0.327	0.2	-0.021	0.18	-0.041	0.091	-0.634	0.307	0.307	0.387	-0.125	-0.373	-0.483	0.165	0.361
H3012B10___Unknown		Unknown	0.165	0.161	0.114	0.647	1.164	0.524	0.104	0.263	-0.606	-1.15	0.144	0.073	0.682	0.429	-0.537	0.392	0.208	0.348	-1.752	-0.624	0.735	0.199	0.352
H3012B12___Unknown		Transcribed locus	0.389	0.126	0.125	-0.192	-0.141	-0.153	-0.124	-0.017	-0.143	-0.277	0.067	-0.268	-0.037	-0.183	0.103	-0.002	-0.057	-0.02	-0.447	0.106	-0.183	-0.325	-0.049
H3012C01___Deb1_--_Differentially_expressed_in_B16F10_1	Deb1	Differentially expressed in B16F10 1	-0.23	0.101	0.645	-0.47	-0.28	-0.198	-0.549	-0.451	-0.533	-0.078	-0.764	-0.313	-0.566	-0.395	-0.26	0.474	-0.472	-0.398	-0.321	-0.062	0.151	-0.115	-0.387
H3012C02___Canx_--_Calnexin	Canx	Calnexin	0.889	0.889	0.745	0.269	0.335	0.21	0.419	0.357	0.829	0.856	0.649	0.365	0.652	0.53	0.273	1.111	0.851	0.791	1.152	1.044	0.205	0.196	0.096
H3012C03___Capza1_--_Capping_protein__actin_filament__muscle_Z-line__alpha_1	Capza1	Capping protein (actin filament) muscle Z-line, alpha 1	0.112	0.192	0.026	0.006	-0.23	-0.234	-0.18	-0.265	0.18	0.279	-0.344	0.13	-0.017	-0.258	-0.632	0.138	-0.277	0.538	0.199	0.685	-0.203	0.055	-2.585
H3012C04___Cpeb2_--_Cytoplasmic_polyadenylation_element_binding_protein_2	Cpeb2	Cytoplasmic polyadenylation element binding protein 2	-0.018	0.383	-0.12	-0.542	-0.391	-0.31	-0.397	-0.499	-0.547	0.351	-0.291	-0.57	-0.486	-0.719	-0.312	0.127	-0.345	-0.21	-0.013	-0.338	-0.48	-0.241	-0.355
H3012C05___Cfdp1_--_Craniofacial_development_protein_1	Cfdp1	Craniofacial development protein 1	0.23	0.229	0.018	-0.186	-0.138	-0.033	-0.156	-0.156	0.076	0.424	0.085	0.029	0.064	0.007	0.053	0.065	0.279	0.044	0.39	0.097	0.18	0.465	-0.043
H3012C06___Scarb1_--_Scavenger_receptor_class_B__member_1	Scarb1	Scavenger receptor class B, member 1	2.972	2.78	2.582	1.623	1.857	1.885	2.554	2.593	2.069	2.103	2.342	2.424	2.077	2.063	0.561	1.572	2.246	1.891	3.403	2.629	1.864	1.848	1.741
H3012C07___Unknown		Transcribed locus	0.441	0.332	0.099	0.1	0.088	0.198	-0.095	0	-0.141	0.224	-0.088	0.069	-0.032	-0.181	-0.572	0.51	0.004	0.074	0.012	0.519	0.018	-0.219	-0.17
H3012C08___Unknown		Unknown	0.282	0.39	0.186	-0.313	-0.237	-0.197	0.137	0.076	-0.132	0.272	0.266	0.339	0.212	0.066	-0.449	0.301	0.184	0.073	0.084	0.257	0.049	0.021	-0.014
H3012C09___CDNA__clone_Y0G0111M06__strand_minus__reference_ENSEMBL_Mouse-Transcript-ENST_ENSMUST00000064518__based_on_BLAT_search	Gps1	G protein pathway suppressor 1	0.849	0.477	0.665	0.15	0.339	0.044	0.726	0.741	0.224	0.461	0.583	0.345	0.661	0.947	-0.081	0.975	0.701	0.749	0.596	0.638	0.099	0.562	0.119
H3012C10___Trim37_--_Tripartite_motif_protein_37		Unknown	0.281	0.459	0.51	-0.492	0.124	-0.462	0.147	-0.131	-0.18	-0.025	-0.023	0.131	-0.028	-0.024	-0.254	0.057	-0.03	-0.031	-0.063	0.157	-0.17	0.053	-0.068
H3012C11___Crybb3_--_RIKEN_cDNA_4930557B06_gene	2900026A02Rik	RIKEN cDNA 2900026A02 gene	-0.388	-0.72	-0.506	-0.314	-0.3	-0.62	-1.008	-0.98	-0.776	-0.162	-1.084	0.356	-0.702	-0.026	-0.373	-0.057	-0.751	-0.585	-0.485	-0.367	-0.134	-0.231	-0.214
H3012C12___Similar_to_RIKEN_cDNA_2310042M24	Txndc14	Thioredoxin domain containing 14	0.608	0.456	0.499	-0.2	-0.002	-0.112	0.214	0.255	0.081	0.244	-0.07	0.129	0.216	0.087	-0.608	0.67	0.479	0.155	0.245	0.182	0.104	0.481	0.026
H3012D01___Mrps9_--_Mitochondrial_ribosomal_protein_S9	Mrps9	Mitochondrial ribosomal protein S9	0.112	-0.083	-0.022	-0.587	-0.778	-0.498	-0.236	-0.18	-0.371	-0.618	-0.375	-0.075	-0.358	-0.331	-0.036	0.013	-0.419	0.204	0.158	0.337	-0.297	0.093	-0.134
H3012D02___Sipa1l2_--_Signal-induced_proliferation-associated_1_like_2	Sipa1l2	Signal-induced proliferation-associated 1 like 2	-0.048	0.033	-0.002	-0.303	-0.198	-0.229	-0.295	-0.21	-0.475	-0.019	-0.406	-0.259	-0.864	-0.179	-0.105	-0.062	-0.55	-0.087	0.178	-0.059	-0.222	0.063	-0.214
H3012D03___Pmf1_--_Polyamine-modulated_factor_1	Pmf1	Polyamine-modulated factor 1	0.01	-0.065	0.053	-0.299	-0.086	-0.411	-0.178	-0.272	-0.175	-0.102	-0.185	-0.174	-0.056	-0.222	-0.375	0.559	-0.286	-0.188	0.264	-0.005	0.002	0.074	-0.036
H3012D04___Hnrpf_--_Heterogeneous_nuclear_ribonucleoprotein_F	Hnrnpf	Heterogeneous nuclear ribonucleoprotein F	-0.024	-0.045	0.119	-0.324	-0.362	-0.415	-0.014	0.002	0.214	0.536	0.144	-0.007	0.053	0.053	0.013	0	-0.053	0.233	-0.143	0.276	-0.295	-0.003	-0.214
H3012D06___Homer2_--_Homer_homolog_2__Drosophila_	Homer2	Homer homolog 2 (Drosophila)	-0.023	-0.166	-0.217	-0.234	-0.286	-0.44	-0.686	-0.875	-0.655	-0.294	-0.672	-0.697	-0.942	-0.574	-0.12	-0.203	-0.454	-0.209	-0.16	-0.19	-0.248	-0.149	-0.247
H3012D07___Ap2m1_--_Adaptor_protein_complex_AP-2__mu1	Ap2m1	Adaptor protein complex AP-2, mu1	-0.189	0.017	-0.091	-0.228	0.025	-0.211	-0.117	-0.264	0.238	0.422	-0.286	-0.261	-0.4	-0.369	-0.425	0.226	-0.236	-0.282	0.244	0.249	0.123	0.332	-0.147
H3012D08___Mbd5_--_Methyl-CpG_binding_domain_protein_5	Ap2m1	Adaptor protein complex AP-2, mu1	-0.176	-0.255	-0.142	-0.131	-0.075	-0.18	-0.328	-0.359	-0.196	-0.077	-0.186	-0.243	-0.315	-0.411	-0.018	0.133	-0.245	-0.346	-0.104	0.058	0.156	0.448	-0.121
H3012D09___2410015N17Rik_--_RIKEN_cDNA_2410015N17_gene	2410015N17Rik	RIKEN cDNA 2410015N17 gene	0.045	0.057	-0.058	-0.04	-0.239	0.265	-0.545	-0.329	-0.484	0.06	-0.295	-0.46	-0.17	-0.163	-0.246	0.262	-0.284	-0.022	0.101	-0.056	-0.092	-0.11	-0.064
H3012D10___Whsc1_--_Wolf-Hirschhorn_syndrome_candidate_1__human_	Whsc1	Wolf-Hirschhorn syndrome candidate 1 (human)	0.023	-0.271	-0.119	-0.184	-0.031	-0.377	-0.273	-0.355	0.714	0.422	-0.3	-0.169	-0.103	-0.155	-0.353	-0.004	-0.053	0.095	-0.323	-0.042	-0.026	0.099	-0.055
H3012D11___BC013481_--_CDNA_sequence_BC013481		Unknown	-0.055	0.227	0.109	-0.069	0.108	-0.223	0.41	0.46	0.081	0.469	0.187	0.158	0.259	0.245	0.007	0.159	0.291	0.084	-0.548	0.165	-0.083	0.02	0.103
H3012E01___AW539457_--_Expressed_sequence_AW539457	Abtb2	Ankyrin repeat and BTB (POZ) domain containing 2	0.062	0.555	0.489	-0.338	-0.291	-0.285	-0.572	-0.617	-0.5	0.206	-0.698	-0.33	-0.549	-0.522	-0.528	-0.005	-0.501	-0.426	-0.306	0.02	0.138	-0.142	-0.311
H3012E02___Tde2l_--_Tumor_differentially_expressed_2-like	Serinc2	Serine incorporator 2	0.263	0.599	0.272	-0.277	-0.081	-0.47	-0.275	-0.413	-0.183	-0.002	-0.624	-0.372	0.045	-0.059	-0.162	-0.119	-0.21	-0.219	-0.46	0.205	-0.186	-0.062	-0.241
H3012E03___1500002M01Rik_--_RIKEN_cDNA_1500002M01_gene	Nol11	Nucleolar protein 11	0.367	0.439	0.137	-0.041	-0.136	-0.08	-0.052	-0.059	0.148	0.562	0.048	-0.103	-0.045	-0.224	-0.406	-0.058	0.134	0.494	0.262	0.625	-0.031	0.196	-0.115
H3012E04___Eif3s10_--_Eukaryotic_translation_initiation_factor_3__subunit_10__theta_	Eif3a	Eukaryotic translation initiation factor 3, subunit A	0.165	0.3	0.058	-0.056	-0.207	-0.061	0.174	0.088	0.56	1.074	0.354	0.362	0.296	0.277	-0.043	-0.048	0.23	0.508	0.589	0.413	0.149	-0.124	0.061
H3012E05___9130427A09Rik_--_RIKEN_cDNA_4930511P09_gene	Gramd3	GRAM domain containing 3	-0.022	0.237	0.127	-0.387	-0.376	-0.018	-0.362	-0.267	-0.172	0.154	-0.415	-0.214	-0.418	-0.292	0.176	-0.16	-0.069	-0.015	-0.162	0.156	0.19	0.158	-0.297
H3012E06___D030056L22_--_Hypothetical_protein_D030056L22	D030056L22Rik	RIKEN cDNA D030056L22 gene	0.471	0.51	0.298	0.159	0.231	0.223	0.669	0.81	0.194	0.525	0.734	1.062	0.593	0.373	-0.093	0.376	0.648	0.587	0.535	0.114	0.107	0.26	0.211
H3012E07___Unknown		Unknown	0.257	-0.012	0.006	0.065	0.134	-0.075	0.453	0.546	0.053	0.502	0.275	0.223	0.493	-0.171	-0.535	0.051	0.308	0.381	0.342	0.575	0.063	0.228	0.232
H3012E08___Pum1_--_RIKEN_cDNA_2810017D21_gene	Pum1	Pumilio 1 (Drosophila)	0.09	0.11	0.063	-0.375	-0.228	-0.088	-0.005	-0.17	0.032	0.387	-0.045	-0.297	-0.119	-0.011	-0.504	0.862	-0.191	-0.154	0.196	0.186	-0.063	-0.215	-0.031
H3012E09___Unknown		Transcribed locus	0.591	0.174	0.328	-0.255	-0.3	-0.078	-0.226	0.325	-0.286	-0.097	0.101	0.287	0.069	0.074	-0.188	0.223	0.046	0.115	0.249	0.416	0.01	-0.301	-0.152
H3012E10___Pabpc1_--_Poly_A_binding_protein__cytoplasmic_1	Pabpc1	Poly A binding protein, cytoplasmic 1	0.048	0.35	0.181	0.066	0.067	-0.04	-0.21	-0.228	0.087	0.369	0.028	0.107	-0.23	-0.023	-0.031	0.319	-0.067	-0.148	0.527	0.308	-0.153	0.243	-0.041
H3012E11___Pabpc1_--_Poly_A_binding_protein__cytoplasmic_1	Pabpc1	Poly A binding protein, cytoplasmic 1	-0.067	-0.096	0.038	-0.031	-0.054	0.068	-0.315	-0.332	-0.014	0.97	-0.093	-0.037	-0.312	-0.313	0.034	0.389	-0.151	-0.284	-0.04	0.205	-0.141	-0.127	0.021
H3012E12___Suv39h2_--_Suppressor_of_variegation_3-9_homolog_2__Drosophila_		Transcribed locus	0.343	-0.074	0.118	-0.414	-0.217	-0.393	-0.226	-0.192	-0.183	0.047	-0.06	-0.23	-0.178	-0.388	-0.264	0.13	-0.31	0.027	-0.138	0.018	-0.184	-0.07	-0.018
H3012F03___Glo1_--_Glyoxalase_1	Glo1	Glyoxalase 1	0.173	0.219	0.109	-0.062	0.01	-0.168	-0.043	-0.098	0.231	-0.018	0.036	-0.057	1.124	0.905	-0.076	0.453	0.951	1.103	0.367	0.202	-0.009	0.469	0.057
H3012F05___Zcchc9_--_Zinc_finger__CCHC_domain_containing_9	Zcchc9	Zinc finger, CCHC domain containing 9	0.033	0.453	0.248	-0.118	-0.087	-0.297	0.145	0.239	-0.305	-0.337	0.09	0.275	0.208	-0.041	-0.145	0.191	0.107	0.224	0.633	0.188	-0.27	-0.114	-0.12
H3012F06___Unknown		Unknown	0.335	-0.073	-0.056	-0.184	-0.257	-0.506	-0.189	-0.268	-0.237	0.337	0.044	-0.113	-0.124	0.049	0.175	-0.152	0.202	-0.118	0.243	0.27	-0.265	-0.401	-0.119
H3012F07___6330406L22Rik_--_RIKEN_cDNA_6330406L22_gene	Hmha1	Histocompatibility (minor) HA-1	-0.227	0.079	-0.154	-0.139	-0.178	-0.57	-0.612	-0.613	0.021	0.41	-0.209	-0.141	-0.4	-0.548	-0.505	0.109	-0.103	-0.205	-0.216	-0.478	-0.286	-0.22	-0.215
H3012F08___Unknown	Ncstn	Nicastrin	0.304	0.175	0.105	0.41	0.41	0.296	0.749	0.612	0.023	0.109	0.395	0.553	0.391	0.317	0.079	0.294	0.572	0.594	-0.404	-0.218	0.153	0.273	0.115
H3012F09___Dag1_--_Dystroglycan_1		Transcribed locus	0.523	0.747	0.59	0.243	0.16	0.417	0.198	0.267	0.227	-0.139	0.278	0.078	0.403	0.282	-0.017	0.922	-0.056	0.09	1.006	0.866	0.834	0.49	0.941
H3012F10___Csk_--_C-src_tyrosine_kinase	Csk	C-src tyrosine kinase	0.177	-0.045	0.006	-0.045	-0.115	-0.201	-0.15	-0.218	-0.116	-0.141	-0.1	-0.371	0.028	-0.203	-0.152	0.074	-0.252	0.064	-0.37	0.052	0.068	0.414	0.044
H3012F11___Unknown		Unknown	-0.235	-0.122	-0.226	0.161	-0.08	-0.117	-0.212	-0.312	0.091	-0.648	-0.315	-0.365	-0.495	-0.432	-0.263	0.089	-0.486	-0.231	-0.356	-0.027	0.613	0.122	0.025
H3012F12___Rnf2_--_Ring_finger_protein_2	Rnf2	Ring finger protein 2	0.13	-0.04	-0.005	-0.138	-0.101	-0.224	-0.193	-0.315	-0.534	-0.33	-0.018	-0.184	-0.101	-0.227	-0.075	0.026	-0.108	-0.153	-0.208	0.005	0.255	-0.087	-0.068
H3012G02___Smurf2_--_SMAD_specific_E3_ubiquitin_protein_ligase_2	Smurf2	SMAD specific E3 ubiquitin protein ligase 2	0.195	0.201	0.061	0.178	-0.013	-0.113	-0.083	-0.152	-0.122	-0.261	-0.07	-0.135	-0.113	-0.072	-0.109	0.707	-0.05	-0.17	-0.148	0.468	0.012	-0.695	-0.163
H3012G03___AU041707_--_Expressed_sequence_AU041707	Agpat6	1-acylglycerol-3-phosphate O-acyltransferase 6 (lysophosphatidic acid acyltransferase, zeta)	0.215	0.23	-0.021	0.185	-0.064	0.017	-0.141	-0.038	-0.11	-0.295	-0.112	-0.196	-0.184	-0.093	-0.722	0.127	-0.177	0.084	-0.326	0.022	0.028	-0.216	0.597
H3012G04___Aamp_--_Angio-associated_migratory_protein	Aamp	Angio-associated migratory protein	0.3	0.466	0.227	0.07	-0.054	0.018	0.116	-0.215	0.049	0.001	0.011	-0.067	0.072	-0.046	-0.529	0.232	0.073	-0.273	0.203	0.124	0.205	0.071	0.014
H3012G05___D13Wsu177e_--_DNA_segment__Chr_13__Wayne_State_University_177__expressed	D13Wsu177e	DNA segment, Chr 13, Wayne State University 177, expressed	0.303	0.219	0.283	-0.195	-0.289	0.03	0.326	0.357	0.085	0.325	0.121	0.507	1.11	0.396	-0.18	-0.033	0.023	0.088	0.119	0.386	-0.041	-0.517	-0.213
H3012G06___Slc25a30_--_Solute_carrier_family_25__member_30		Transcribed locus	1.654	1.371	1.247	0.804	1.016	1.029	2.281	2.24	1.279	0.757	2.085	2.457	1.346	0.984	-0.232	0.582	1.313	0.972	1.118	1.024	0.662	0.965	0.559
H3012G07___Unknown	Pard3	Par-3 (partitioning defective 3) homolog (C. elegans)	-0.078	-0.241	0.121	-0.423	-0.403	-0.387	-0.553	-0.622	-0.216	-0.093	-0.586	0.222	-0.561	-0.025	-0.758	-0.087	-0.584	0.092	-0.154	-0.006	-0.195	-0.478	-0.691
H3012G09___Unknown		Unknown	0.402	0.207	0.248	-0.355	-0.297	-0.222	-0.025	0.061	-0.151	0.177	0.034	0.206	0.249	0.138	-0.076	0.346	-0.257	0.75	0.286	0.228	-1.866	-0.409	0.013
H3012G10___Bpnt1_--_Bisphosphate_3'-nucleotidase_1	Bpnt1	Bisphosphate 3'-nucleotidase 1	-0.341	-0.176	-0.175	-0.016	0.219	-0.18	-0.273	-0.251	-0.182	0.023	-0.248	-0.179	-0.459	-0.263	-0.166	0.56	-0.337	-0.301	-0.352	-0.615	-0.54	0.235	0.001
H3012G12___Pik3cd_--_Phosphatidylinositol_3-kinase_catalytic_delta_polypeptide	Pik3cd	Phosphatidylinositol 3-kinase catalytic delta polypeptide	0.671	0.423	0.439	-0.211	0.087	-0.241	0.283	0.335	0.129	0.368	0.469	0.066	0.227	0.236	0.089	0.696	0.138	0.124	0.232	0.191	-0.163	0.156	-0.017
H3012H01___Mib1_--_Mindbomb_homolog_1__Drosophila_	Mib1	Mindbomb homolog 1 (Drosophila)	0.088	-0.196	-0.037	0.314	0.258	0.402	-0.126	-0.102	-0.611	0.204	-0.477	-0.158	-0.19	-0.17	-0.443	0.079	-0.28	-0.185	-0.39	-0.219	-0.174	-0.07	0.069
H3012H02___4833420N02Rik_--_RIKEN_cDNA_4833420N02_gene	Rnmtl1	RNA methyltransferase like 1	0.303	0.261	0.08	-0.103	-0.359	-0.383	-0.093	-0.112	-0.459	0.032	-0.094	0.459	-0.007	0.063	-0.172	0.246	0.14	-0.195	0.199	0.259	-0.407	0.329	-0.069
H3012H03___Nup93_--_Nucleoporin_93	Nup93	Nucleoporin 93	0.138	0.337	0.078	-0.23	-0.133	-0.397	0.053	-0.19	-0.077	-0.209	0.261	-0.135	0.028	-0.069	0.076	-0.093	-0.052	-0.001	0.205	0.214	-0.361	-0.296	-0.159
H3012H04___Dos_--_Downstream_of_Stk11	Dos	Downstream of Stk11	0.14	-0.163	0.319	-0.447	-0.324	-0.565	-0.415	-0.526	-0.419	-0.026	-0.37	-0.071	-0.256	-0.528	-0.231	-0.286	-0.369	-0.032	-0.443	-0.172	-0.449	0.047	-0.198
H3012H05___Nucb2_--_Nucleobindin_2	Nucb2	Nucleobindin 2	0.496	0.802	0.746	0.028	0.213	0.368	0.488	0.672	0.061	0.208	0.656	0.508	0.9	0.796	0.056	0.504	0.842	0.876	0.742	0.619	-0.028	0.205	0.464
H3012H06___Wdr42a_--_RIKEN_cDNA_B230205O20_gene	Wdr42a	WD repeat domain 42A	0.136	-0.11	-0.083	0.19	0.107	-0.14	0.232	0.256	0.046	0.622	0.084	0.214	0.238	-0.047	-0.13	0.074	0.111	0.054	0.229	0.395	0.374	0.293	0.223
H3012H07___Cd44_--_CD44_antigen	Cd44	CD44 antigen	-0.823	-0.387	-0.818	-0.857	-0.493	-1.257	-1.683	-1.758	-0.707	-0.478	-1.441	-1.091	-1.468	-1.324	-0.426	-0.211	-0.911	-0.932	-0.983	-1.189	-0.347	-0.421	-0.503
H3012H08___D3Ucla1_--_DNA_segment__Chr_3__University_of_California_at_Los_Angeles_1	D3Ucla1	DNA segment, Chr 3, University of California at Los Angeles 1	0.794	0.622	0.558	0.286	0.456	0.343	0.815	0.59	0.37	0.505	0.635	0.562	1	0.805	0.368	0.487	0.894	0.737	0.373	0.761	0.384	0.009	-0.082
H3012H09___3830421F13Rik_--_RIKEN_cDNA_3830421F13_gene	Fyttd1	Forty-two-three domain containing 1	0.236	0.516	0.061	-0.296	-0.165	-0.142	-0.06	0.046	-0.061	0.14	0.094	0.073	0.4	0.253	-0.071	0.055	0.432	0.222	0.582	0.234	0.414	0.109	0.366
H3012H11___Unknown		Unknown	-0.072	-0.15	0.013	0.237	0.023	-0.191	-0.04	-0.117	0.315	0.362	0.014	0.02	-0.049	0.064	-0.031	-0.152	0.203	0.143	-0.518	0.095	-0.062	-0.114	-0.135
H3012H12___Rnf41_--_Ring_finger_protein_41	Rnf41	Ring finger protein 41	0.171	-0.083	-0.138	0.159	0.041	0.13	-0.058	0.267	-0.102	-0.075	-0.008	-0.895	0.167	-0.324	-0.041	0.384	-0.214	-0.07	-0.082	-0.026	0.349	0.071	0.623
H3013A01___Slc35a1_--_Solute_carrier_family_35__CMP-sialic_acid_transporter___member_1	Slc35a1	Solute carrier family 35 (CMP-sialic acid transporter), member 1	0.383	0.152	0.352	0.009	-0.116	0.144	-0.041	-0.062	-0.193	-0.025	0.047	-0.317	0.109	0.076	-0.224	0.936	-0.029	-0.051	0.288	0.262	0.103	0.232	0.14
H3013A03___Utx_--_Ubiquitously_transcribed_tetratricopeptide_repeat_gene__X_chromosome	Utx	Ubiquitously transcribed tetratricopeptide repeat gene, X chromosome	0.083	0.158	0.284	-0.088	-0.066	-0.087	0.251	0.308	0.496	0.442	0.389	0.467	0.269	0.328	0.09	0.089	0.428	0.298	0.337	0.101	0.512	0.131	-0.023
H3013A04___Fbxo6b_--_F-box_only_protein_6b	Fbxo6	F-box protein 6	-0.016	0.306	0.162	-0.321	-0.022	-0.033	-0.057	-0.138	-0.099	0.14	-0.039	-0.424	-0.252	-0.051	0.049	-0.271	-0.217	-0.338	0.05	0.507	-0.131	0.223	-0.063
H3013A06___Sbk_--_SH3-binding_kinase	Sbk1	SH3-binding kinase 1	-0.026	0.154	0.043	-0.199	-0.138	-0.217	0.011	0.175	0.322	0.41	0.005	0.023	-0.178	0.054	0.395	-0.162	-0.341	-0.272	0.172	0.118	0.407	0.116	0.138
H3013A07___2410195B05Rik_--_RIKEN_cDNA_2410195B05_gene	Setd8	SET domain containing (lysine methyltransferase) 8	0.166	0.226	0.099	-0.168	0.019	0.06	-0.086	-0.005	0.421	0.363	-0.073	0.103	-0.014	-0.45	0.001	0.053	-0.127	-0.151	0.498	0.104	-0.174	0.14	0.325
H3013A08___Jup_--_Junction_plakoglobin	Jup	Junction plakoglobin	-0.653	-0.585	-0.381	-0.495	-0.511	-0.521	-0.756	-0.979	-0.688	-0.04	-0.875	-0.849	-0.78	-1.009	-0.128	-0.566	-1.169	-1.184	-0.488	-0.33	-0.355	0.122	-0.451
H3013A09___Unknown		Unknown	0.243	0.061	0.546	-0.172	0.111	0.19	-0.062	-0.08	-0.568	-0.152	-0.17	-0.124	0.163	-0.036	0.019	0.173	0.064	-0.123	0.371	0.303	-0.403	-0.43	-0.073
H3013A10___Ranbp9_--_RAN_binding_protein_9	Ranbp9	RAN binding protein 9	0.146	0.125	0.191	-0.289	-0.082	-0.295	0.003	0.076	0.156	0.274	0.078	0.01	0.124	0.157	0.115	0.013	0.186	0.289	0.602	0.631	-1.945	0.062	-0.159
H3013A12___Crry_--_Complement_receptor_related_protein	Cr1l	Complement component (3b/4b) receptor 1-like	0.357	0.452	0.453	0.088	0.022	0.048	0.467	0.329	0.367	0.781	0.257	0.473	0.581	0.436	0.476	-0.385	0.119	0.254	0.303	0.489	-1.077	0.317	0.108
H3013B01___Taf3_--_TAF3_RNA_polymerase_II__TATA_box_binding_protein__TBP_-associated_factor	Taf3	TAF3 RNA polymerase II, TATA box binding protein (TBP)-associated factor	0.663	0.057	0.44	0.038	-0.074	-0.173	-0.039	-0.053	-0.283	0.076	-0.021	-0.101	0.167	0.084	-0.195	0.217	0.011	0.253	-0.256	0.532	0.06	-0.35	-0.222
H3013B02___Atp6v1b2_--_ATPase__H+_transporting__V1_subunit_B__isoform_2	Atp6v1b2	ATPase, H+ transporting, lysosomal V1 subunit B2	-0.858	-0.737	-0.584	-0.662	-0.364	-0.549	-0.844	-0.872	-0.484	-0.287	-1.081	-1.179	-1.047	-0.64	-0.61	0.471	-0.931	-0.925	-0.615	-0.702	-0.113	0.094	-0.115
H3013B03___Hbs1l_--_RIKEN_cDNA_4930455C13_gene	Hbs1l	Hbs1-like (S. cerevisiae)	-0.3	-0.081	0.095	-0.69	-0.55	-0.567	-0.382	-0.497	-0.298	0.213	-0.527	-0.511	-0.339	-0.362	-0.716	0.325	-0.359	-0.505	0.348	0.21	-0.293	0.173	-0.199
H3013B04___B230106I24Rik_--_RIKEN_cDNA_B230106I24_gene		Transcribed locus	0.231	0.463	0.453	0.302	0.254	0.44	0.432	0.427	0.123	0.278	0.307	0.331	0.282	0.453	-0.119	0.22	0.255	-0.064	0.088	0.486	0.079	-0.126	0.247
H3013B06___Ddx17_--_DEAD__Asp-Glu-Ala-Asp__box_polypeptide_17	Ddx17	DEAD (Asp-Glu-Ala-Asp) box polypeptide 17	-0.685	-0.597	-0.626	-0.495	-0.542	-0.701	0.236	0.059	0.201	0.373	0.132	0.016	-0.128	0.124	0.021	0.199	-0.174	0.028	0.399	0.082	0.215	0.468	0.471
H3013B07___4732493F09Rik_--_RIKEN_cDNA_4732493F09_gene	Rab3gap1	RAB3 GTPase activating protein subunit 1	0.392	0.242	0.456	-0.106	-0.076	-0.053	-0.108	-0.128	-0.093	0.269	-0.234	0.121	-0.033	0.093	-0.023	0.811	-0.078	-0.248	0.457	0.373	-0.24	0.088	0.303
H3013B08___Pdxk_--_Pyridoxal__pyridoxine__vitamin_B6__kinase	Pdxk	Pyridoxal (pyridoxine, vitamin B6) kinase	1.725	1.746	1.434	1.009	0.968	1.27	1.822	1.869	0.022	-0.312	1.745	1.561	1.934	1.887	-0.013	-0.13	1.93	1.957	-0.386	-0.044	0.261	-0.182	0.158
H3013B09___5730557L09Rik_--_RIKEN_cDNA_5730557L09_gene	Rc3h1	RING CCCH (C3H) domains 1	0.477	0.509	0.457	0.024	0.18	-0.238	0.217	0.187	-0.317	0.085	0.003	0.315	0.113	-0.125	-0.29	0.02	0.007	0.253	-0.24	0.31	0.008	0.132	0.088
H3013B10___Ubxd1_--_UBX_domain_containing_1	Ubxn6	UBX domain protein 6	0.211	0.528	0.494	-0.261	-0.005	-0.337	0.094	0.2	-0.266	0.417	0.015	0.014	0.179	0.089	0.147	-0.07	0.049	-0.017	0.227	0.363	-0.299	-0.188	-0.257
H3013B11___Dek_--_DEK_oncogene__DNA_binding_	Dek	DEK oncogene (DNA binding)	-0.581	-0.159	-0.265	-0.496	-0.443	-0.401	-0.815	-0.808	-0.382	0.217	-0.216	-0.325	-0.937	-1.06	-0.057	-0.425	-0.655	-0.605	0.039	0.049	-0.184	-0.072	-0.574
H3013C01___D1Wsu40e_--_DNA_segment__Chr_1__Wayne_State_University_40__expressed	Imp4	IMP4, U3 small nucleolar ribonucleoprotein, homolog (yeast)	0.508	0.306	0.506	0.096	0.18	-0.018	0.205	0.296	-0.198	-0.054	0.035	0.098	0.411	0.332	-0.097	0.652	0.248	0.203	-0.247	-0.244	-0.212	0.339	-0.13
H3013C02___2410080P20Rik_--_RIKEN_cDNA_2410080P20_gene	Wdr55	WD repeat domain 55	0.385	0.525	0.757	-0.337	-0.204	-0.45	0.26	0.369	-0.033	0.151	-0.035	0.185	0.539	0.498	0.305	-0.187	0.189	-0.009	-0.042	0.181	0.047	-0.098	-0.092
H3013C03___Ythdf3_--_YTH_domain_family_3		Unknown	-0.113	0.025	-0.011	-0.298	-0.271	-0.195	-0.003	0.129	-0.113	-0.109	0.123	0.178	0.233	0.062	0.124	-0.164	0.224	-0.059	-0.163	-0.198	0.022	-0.308	-0.085
H3013C05___1500001M20Rik_--_RIKEN_cDNA_1500001M20_gene	1500001M20Rik	RIKEN cDNA 1500001M20 gene	0.326	0.413	0.34	-0.366	-0.475	-0.521	-0.136	0.096	-0.252	0.022	-0.169	-0.125	0.093	0.067	0.202	0.332	-0.125	0.163	0.005	0.021	0.312	-0.041	-0.209
H3013C07___AA536808_--_V-abl_Abelson_murine_leukemia_viral_oncogene_2__arg__Abelson-related_gene_		Transcribed locus	0.303	0.109	0.204	-0.5	-0.207	-0.066	0.053	0.166	0.141	0.228	0.079	0.104	-0.047	-0.355	0.015	0.092	-0.063	-0.061	-0.363	-0.082	-0.358	-0.072	0.17
H3013C08___Unknown		Unknown	0.25	0.087	0.334	-0.351	-0.048	-0.1	-0.113	-0.435	-0.466	-0.327	-0.227	-0.058	0.082	-0.258	-0.053	-0.405	-0.158	-0.272	-0.525	0.396	-0.128	-0.098	-0.203
H3013C11___Tcp1_--_T-complex_protein_1	Tcp1	T-complex protein 1	0.165	0.223	0.136	-0.394	-0.099	-0.182	-0.568	-0.499	-0.151	-0.105	-0.526	-0.7	-0.573	-0.538	-0.049	-0.374	-0.709	-0.51	0.066	0.246	-0.215	0.459	-0.374
H3013C12___Smc4l1_--_SMC4_structural_maintenance_of_chromosomes_4-like_1__yeast_	Smc4	Structural maintenance of chromosomes 4	-0.159	-0.202	-0.16	-0.411	-0.206	-0.242	-0.145	-0.229	0.002	-0.13	-0.009	-0.038	-0.061	-0.017	0.373	-0.23	0.077	0.505	0.096	0.088	-0.79	-0.016	-0.045
H3013D01___Unknown		Unknown	0.693	-0.007	0.353	-0.227	-0.391	-0.286	0.452	0.547	0.257	0.409	0.245	0.02	0.422	0.316	0.531	0.172	0.401	0.482	-0.329	0.55	0.2	-0.029	-0.03
H3013D02___Tomm40_--_Translocase_of_outer_mitochondrial_membrane_40_homolog__yeast_	Tomm40	Translocase of outer mitochondrial membrane 40 homolog (yeast)	-0.011	-0.002	0.095	-0.517	-0.311	-0.309	-0.253	-0.219	-0.423	0.19	-0.52	-0.503	-0.214	-0.232	-0.039	0.682	-0.364	-0.527	-0.242	0.092	-0.474	0.206	-0.11
H3013D03___Rab10_--_RAB10__member_RAS_oncogene_family	Rab10	RAB10, member RAS oncogene family	0.002	-0.173	0.143	-0.167	-0.342	0.01	-0.099	-0.12	-0.12	0.25	-0.129	-0.202	-0.124	-0.029	-0.822	0.031	-0.31	-0.193	0.082	0.065	-0.194	-0.177	-0.135
H3013D04___Slc43a2_--_Solute_carrier_family_43__member_2	Slc43a2	Solute carrier family 43, member 2	-0.034	0.295	-0.093	-0.175	0.035	0.057	-0.381	-0.41	-0.611	-0.31	-0.23	-0.145	-0.132	-0.235	-0.647	-0.204	-0.091	0.132	-0.531	-0.613	-0.334	-0.337	-0.137
H3013D06___Pard3_--_Par-3__partitioning_defective_3__homolog__C._elegans_		Unknown	0.026	0.038	0.145	-0.408	-0.501	-0.7	-0.116	0.067	-0.062	-0.038	-0.077	0.079	-0.115	0.12	-0.057	0.042	-0.148	0.096	0.218	0.297	-0.247	0.17	0.017
H3013D08___LOC433382		Transcribed locus, strongly similar to XP_956003.1 histone H3 [Neurospora crassa OR74A]	-0.523	-0.385	-0.708	-0.504	-0.968	-0.531	-0.493	-0.616	-0.278	-0.772	-0.535	-0.621	-0.716	-0.554	-0.518	-0.402	-0.727	-0.612	-0.591	-0.101	-0.033	-0.384	-0.384
H3013D09___Ndrg3_--_N-myc_downstream_regulated_gene_3	Ndrg3	N-myc downstream regulated gene 3	0.242	0.182	0.565	-0.258	-0.198	-0.44	-0.036	0.024	-0.124	0.287	-0.093	-0.013	-0.04	-0.102	-0.403	0.19	0.002	0.122	-0.268	0.265	0.244	0.092	0.067
H3013D11___Mt2_--_Metallothionein_2	Mt2	Metallothionein 2	-1.141	-1.068	-0.728	-0.997	-0.785	-1.159	-1.007	-0.983	-0.814	-0.369	-1.022	-0.953	-1.661	-1.42	-0.066	-0.466	-2	-1.736	-1.257	-1.25	-0.27	-0.787	-0.904
H3013D12___Unknown		Unknown	0.306	0.295	0.216	-0.394	-0.147	-0.241	-0.099	-0.204	-0.51	-0.102	0.028	-0.036	-0.061	-0.03	-0.158	-0.188	-0.175	-0.109	-0.36	-0.174	-0.215	-0.366	-0.133
H3013E01___Clic4_--_Chloride_intracellular_channel_4__mitochondrial_	Clic4	Chloride intracellular channel 4 (mitochondrial)	-0.02	-0.008	-0.026	-0.144	-0.329	-0.337	-0.4	-0.27	-0.432	0.106	-0.637	-0.464	-0.247	-0.296	0.391	0.542	-0.721	-0.767	-0.72	-0.482	-0.424	-0.518	-0.566
H3013E02___1110064N10Rik_--_RIKEN_cDNA_1110064N10_gene	Bxdc2	Brix domain containing 2	0.17	0.211	0.111	-0.107	-0.107	-0.134	0.199	0.313	0.18	0.093	0.177	0.43	0.354	0.295	0.072	-0.337	0.23	0.292	0.102	0.072	-0.14	0.174	0.036
H3013E03___Rnf41_--_Ring_finger_protein_41	Rnf41	Ring finger protein 41	0.332	0.249	0.455	-0.419	-0.464	-0.155	-0.206	-0.251	-0.364	0.423	-0.281	-0.223	-0.053	-0.169	-0.255	-0.38	0.03	-0.124	-0.095	-0.249	-0.358	-0.358	-0.043
H3013E04___Cap1_--_CAP__adenylate_cyclase-associated_protein_1__yeast_	Cap1	CAP, adenylate cyclase-associated protein 1 (yeast)	0.445	0.429	0.456	0.387	0.691	0.395	0.598	0.449	-2.097	-0.857	0.383	0.315	0.415	0.266	-0.681	0.615	0.4	0.334	0.525	0.711	0.127	0.397	0.097
H3013E05___Frag1_--_FGF_receptor_activating_protein_1	Frag1	FGF receptor activating protein 1	0.233	0.343	0.373	0.01	-0.145	-0.059	0.548	0.704	0.303	0.549	0.294	0.688	0.529	0.586	0.318	0.46	0.867	0.306	0.32	0.107	0.036	-0.175	-0.246
H3013E06___2310040C09Rik_--_RIKEN_cDNA_2310040C09_gene	2310040C09Rik	RIKEN cDNA 2310040C09 gene	-0.13	-0.144	-0.08	-0.478	-0.166	-0.383	-0.355	-0.554	0.049	0.16	-0.14	-0.568	-0.222	-0.404	-0.743	-0.334	-0.417	-0.273	-0.095	0.135	-0.043	-0.424	-0.275
H3013E07___Dpagt1_--_Dolichyl-phosphate__UDP-N-acetylglucosamine__acetylglucosaminephosphotransferase_1__GlcNAc-1-P_transferase_	Dpagt1	Dolichyl-phosphate (UDP-N-acetylglucosamine) acetylglucosaminephosphotransferase 1 (GlcNAc-1-P transferase)	0.101	0.335	0.149	-0.092	-0.062	-0.258	-0.042	0.241	-0.412	0.107	-0.046	0.037	0.003	-0.313	-0.783	-0.259	0.05	-0.037	-0.205	-0.25	-0.705	-0.301	-0.38
H3013E08___Sept7_--_Septin_7	7-Sep	Septin 7	-0.144	-0.137	-0.085	-0.234	-0.194	-0.183	-0.366	-0.368	-0.415	-0.305	-0.049	-0.112	-0.239	-0.163	-0.295	-0.043	-0.288	-0.477	-0.152	-0.357	-0.165	0.32	-0.206
H3013E11___BC035291_--_CDNA_sequence_BC035291	Setd1b	SET domain containing 1B	0.238	0.11	0.109	-0.09	-0.02	-0.177	0.049	-0.025	-0.262	0.165	-0.204	-0.135	-0.056	-0.024	-0.104	0.365	-0.275	-0.299	0.005	0.221	0.332	-0.159	-0.496
H3013E12___2700062C07Rik_--_RIKEN_cDNA_2700062C07_gene	2700062C07Rik	RIKEN cDNA 2700062C07 gene	0.382	0.358	0.536	-0.35	0.03	-0.096	0.117	0.308	0.242	0.221	0.349	0.338	0.519	0.311	-0.463	-0.211	0.132	0.103	0.291	0.358	-0.676	0.063	0.065
H3013F01___Alad_--_Aminolevulinate__delta-__dehydratase	Alad	Aminolevulinate, delta-, dehydratase	0.688	0.436	0.472	0.341	0.265	0.241	-0.427	-0.696	-0.512	0.032	-0.61	-0.537	1.259	1.205	-0.134	0.631	0.948	1.101	0.08	0.863	0.143	0.069	0.215
H3013F02___Stk6_--_Serine/threonine_kinase_6	Aurka	Aurora kinase A	0.107	0.338	0.232	-0.415	-0.51	-0.469	-0.328	-0.233	-0.121	0.089	-0.462	-0.359	-0.266	-0.12	-0.155	-0.146	-0.204	-0.258	0.293	0.166	-0.835	-0.11	0.06
H3013F03___Rpl23_--_Ribosomal_protein_L23	Rpl23	Ribosomal protein L23	0.392	0.087	0.299	-0.113	0.082	-0.085	0.389	0.374	0.401	0.267	0.18	0.19	0.341	0.527	0.058	0.215	0.214	0.167	1.263	0.679	-0.129	0.235	-0.048
H3013F04___Tm9sf2_--_Transmembrane_9_superfamily_member_2	Tm9sf2	Transmembrane 9 superfamily member 2	0.631	0.983	0.684	0.566	0.583	0.57	0.737	0.702	0.398	0.222	0.893	0.497	0.944	0.755	0.16	0.021	0.779	0.814	0.561	0.779	-0.12	0.073	0.131
H3013F05___Sdc1_--_Syndecan_1	Sdc1	Syndecan 1	0.994	0.871	1.134	0.33	0.645	0.441	0.857	0.793	0.8	0.768	0.494	0.465	-0.156	0.034	-0.412	0.534	0.013	-0.104	0.692	0.861	0.228	0.236	0.12
H3013F06___Waspip_--_Wiskott-Aldrich_syndrome_protein_interacting_protein		Transcribed locus	0.065	-0.105	0.042	-0.165	0.053	-0.33	-0.136	-0.056	-0.199	0.03	-0.262	0.156	-0.078	0.014	-0.807	0.06	-0.238	0.121	-0.04	0.14	-0.221	-0.178	-0.088
H3013F07___Uqcrh_--_Ubiquinol-cytochrome_c_reductase_hinge_protein	Uqcrh	Ubiquinol-cytochrome c reductase hinge protein	-0.449	-0.379	-0.336	-0.557	-0.364	-0.498	-0.662	-0.593	-0.585	-0.636	-0.789	-0.653	-0.751	-0.541	-0.258	0.664	-1.436	-1.166	-0.221	-0.529	-0.326	0.1	-0.19
H3013F08___Pitpn_--_Phosphatidylinositol_transfer_protein	Pitpna	Phosphatidylinositol transfer protein, alpha	-0.065	0.201	-0.067	-0.039	-0.079	0.06	0.04	-0.073	-0.229	-0.309	-0.077	-0.234	0.035	0.206	-0.241	-0.196	0.007	0.119	0.088	0.082	-0.022	0.021	0.114
H3013F10___Unknown		Unknown	-0.265	-0.007	0.124	-0.108	-0.055	-0.279	-0.155	0.065	0.047	0.146	0.083	-0.327	0.051	-0.005	-0.619	-0.153	0.011	0.119	0.259	-0.178	-0.13	-0.371	-0.077
H3013F11___Rest_--_RE1-silencing_transcription_factor	Rest	RE1-silencing transcription factor	0.019	0.188	0.409	-0.249	-0.208	0.058	0.061	0.034	0.112	0.453	0.119	0.397	0.127	-0.365	0.047	-0.104	0.177	-0.054	0.363	0.374	-0.229	-0.105	-0.097
H3013F12___Snx15_--_Sorting_nexin_15	Snx15	Sorting nexin 15	-0.121	0.226	0.306	-0.576	-0.408	-0.403	-0.596	-0.517	-0.318	-0.515	-0.428	-0.702	-0.425	-0.57	-0.414	-0.367	-0.346	-0.413	-0.176	-0.147	-0.209	0.162	-0.167
H3013G01___6720485C15Rik_--_RIKEN_cDNA_6720485C15_gene	Dcakd	Dephospho-CoA kinase domain containing	-0.08	-0.06	-0.328	0.045	0.136	-0.003	-0.234	-0.302	-0.312	-0.376	-0.566	-0.383	-0.02	-0.178	0.114	0.756	-0.672	-0.252	-0.443	-0.428	-0.03	-0.217	-0.234
H3013G02___Stx4a_--_Syntaxin_4A__placental_	Stx4a	Syntaxin 4A (placental)	-0.52	-0.33	-0.47	-0.574	-0.823	-0.63	-0.818	-0.657	-1.043	-0.792	-0.735	-0.608	-0.72	-0.502	-0.382	-0.681	-1.119	-0.797	-0.836	-0.818	0.425	-0.304	-0.796
H3013G03___Atf7ip_--_Activating_transcription_factor_7_interacting_protein	Atf7ip	Activating transcription factor 7 interacting protein	0.383	0.39	0.321	-0.15	-0.032	0.116	0.343	0.197	-0.175	0.118	0.237	0.257	0.115	-0.112	-0.236	-0.245	0.34	0.064	-0.107	-0.17	-0.126	0.145	0.12
H3013G04___Mafg_--_V-maf_musculoaponeurotic_fibrosarcoma_oncogene_family__protein_G__avian_	Mafg	V-maf musculoaponeurotic fibrosarcoma oncogene family, protein G (avian)	-0.435	-0.351	-0.333	-0.518	-0.395	-0.362	-0.314	-0.401	-0.573	0.05	-0.246	-0.425	-0.053	-0.296	-0.421	0.249	-0.261	-0.528	0.037	-0.045	-0.217	0.264	-0.126
H3013G05___Wdr26_--_WD_repeat_domain_26	Wdr26	WD repeat domain 26	-0.392	-0.285	-0.428	-0.258	-0.384	-0.457	-0.212	-0.132	0.21	0.381	-0.102	-0.299	-0.242	-0.217	-0.186	0.563	-0.423	-0.239	0.032	0.023	-0.193	0.352	-0.209
H3013G06___E130012A19Rik_--_RIKEN_cDNA_E130012A19_gene	E130012A19Rik	RIKEN cDNA E130012A19 gene	0.068	0.042	-0.111	-0.487	-0.472	-0.483	-0.433	-0.371	-0.278	-0.054	-0.379	-0.319	-0.321	-0.137	-0.312	-0.211	-0.412	-0.449	-0.806	-0.36	0.283	-0.229	-0.187
H3013G07___Tsn_--_Translin	Tsn	Translin	0.369	0.466	0.297	-0.155	0.176	-0.065	0.01	0.197	0.082	-0.068	0.043	0.106	0.257	-0.603	-0.861	0.034	0.058	0.125	0.089	0.291	-0.801	0.673	-0.083
H3013G08___Arpc5_--_Actin_related_protein_2/3_complex__subunit_5	Arpc5	Actin related protein 2/3 complex, subunit 5	0.089	0.387	-0.021	-0.206	-0.014	-0.043	-0.366	-0.461	-0.513	0.055	-0.235	-0.432	-0.304	-0.411	-0.09	-0.705	-0.756	-0.492	-0.36	-0.175	0.165	0.201	-0.19
H3013G09___Etf1_--_Eukaryotic_translation_termination_factor_1	Etf1	Eukaryotic translation termination factor 1	0.614	0.469	0.725	0.174	0.246	0.272	0.293	0.449	0.004	0.117	-0.011	0.134	0.413	0.289	-0.45	0.663	0.257	0.235	0.468	0.55	0.264	0.298	0.192
H3013G10___Birc5_--_Baculoviral_IAP_repeat-containing_5	Birc5	Baculoviral IAP repeat-containing 5	0.054	-0.091	-0.197	-0.494	-0.198	-0.439	-0.657	-0.508	-0.417	0.07	-0.654	-0.552	-0.375	-0.381	-0.107	-0.033	-0.331	-0.332	0.213	-0.292	-1.085	0.223	-0.598
H3013G11___Pdlim2_--_PDZ_and_LIM_domain_2	Pdlim2	PDZ and LIM domain 2	0.288	-0.064	-0.095	-0.433	-0.191	-0.51	-0.312	-0.358	-0.085	0.496	-0.537	-0.287	-0.192	-0.24	0.157	0.759	-0.262	-0.371	0.569	0.069	0.314	0.165	0.033
H3013G12___Unknown		Unknown	-0.054	-0.015	0.186	-0.613	-0.279	-0.001	-0.166	-0.075	0.378	0.452	-0.269	0.118	0.284	0.011	-0.212	0.018	0.056	0.213	0.183	0.139	-0.495	-0.029	0.075
H3013H02___Cox7c_--_Cytochrome_c_oxidase__subunit_VIIc	Cox7c	Cytochrome c oxidase, subunit VIIc	-0.724	-0.658	-0.551	-0.646	-0.489	-0.847	-0.582	-0.665	-0.259	-0.069	-0.709	-0.866	-0.963	-0.6	-0.483	-0.055	-1.431	-1.143	-0.481	-0.398	-0.746	-0.856	-0.041
H3013H03___Man1a_--_Mannosidase_1__alpha	Man1a	Mannosidase 1, alpha	0.319	0.204	0.391	-0.169	-0.157	-0.091	-0.17	-0.152	-0.253	-0.064	-0.271	-0.13	-0.182	-0.228	-0.238	0.217	-0.142	-0.336	-0.033	0.225	-0.247	0.226	-0.139
H3013H05___1200009B18Rik_--_RIKEN_cDNA_1200009B18_gene	Ergic2	ERGIC and golgi 2	0.561	0.167	0.611	-0.113	-0.37	-0.188	0.146	0.331	-0.434	0.126	-0.041	-0.064	0.031	-0.052	-0.142	0.133	-0.097	-0.035	0.041	0.171	0.086	0.08	-0.011
H3013H06___1500032H18Rik_--_RIKEN_cDNA_1500032H18_gene	Mitd1	MIT, microtubule interacting and transport, domain containing 1	0.484	0.097	0.348	-0.472	-0.38	-0.33	0.045	0.17	-0.029	-0.105	0.106	0.06	0.516	0.32	-0.731	0.44	0.189	0.391	0.254	-0.035	-0.298	0.196	-0.215
H3013H07___Hbld2_--_HESB_like_domain_containing_2	Isca1	Iron-sulfur cluster assembly 1 homolog (S. cerevisiae)	-0.673	-0.318	-0.347	-0.413	-0.286	-0.489	-0.853	-0.74	-0.523	-0.87	-1.073	-0.907	-0.735	-0.747	-0.556	0.773	-1.1	-0.968	-0.601	-0.648	-0.407	-0.266	-0.123
H3013H09___Nrk_--_Nik_related_kinase	Nrk	Nik related kinase	-3.049	-2.404	-2.249	-2.027	-2.13	-1.942	-3.854	-3.79	-1.703	-1.495	-3.404	-2.932	-4.667	-4.421	-1.851	-0.991	-3.065	-2.703	-3.01	-2.499	-1.179	-0.899	-1.951
H3013H10___Mrpl32_--_Mitochondrial_ribosomal_protein_L32	Mrpl32	Mitochondrial ribosomal protein L32	0.121	0.226	0.546	-0.154	-0.168	-0.27	0.102	0.087	-0.125	0.306	0.218	-0.113	0.156	0.076	-0.435	-0.15	0.036	0.07	0.375	0.226	0.009	-0.008	-0.173
H3013H12___Lzts2_--_Leucine_zipper__putative_tumor_suppressor_2	Lzts2	Leucine zipper, putative tumor suppressor 2	0.059	0.083	0.228	-0.071	-0.103	0.109	0.426	0.303	0.218	0.575	0.341	-0.01	0.378	0.321	-0.253	0.108	0.112	0.368	0.354	0.747	0.061	0.288	0.174
H3014A01___Mrps10_--_Mitochondrial_ribosomal_protein_S10	Mrps10	Mitochondrial ribosomal protein S10	0.134	0.206	0.1	-0.322	-0.184	-0.23	-0.348	-0.218	-0.455	-0.221	-0.488	-0.518	-0.103	0.08	-0.056	-0.187	-0.311	-0.169	0.023	0.178	0.203	-0.239	-0.129
H3014A02___Ppap2b_--_Phosphatidic_acid_phosphatase_type_2B	Ppap2b	Phosphatidic acid phosphatase type 2B	0.491	0.562	0.564	0.103	0.268	0.176	0.369	0.35	0.345	0.015	0.037	0.157	-0.066	-0.019	-0.995	-0.447	-0.366	-0.114	0.066	0.018	-0.133	0.092	-0.063
H3014A03___Atf7ip_--_Activating_transcription_factor_7_interacting_protein		Unknown	-0.062	0.397	0.002	-0.297	-0.338	-0.311	0.254	0.252	0.083	0.35	-0.121	-0.174	0.202	0.165	-0.413	-0.442	-0.052	-0.031	-0.09	0.03	-0.512	0.136	0.09
H3014A04___Utrn_--_Utrophin		Unknown	-0.211	-0.019	0.043	-0.514	-0.363	-0.263	-0.071	-0.298	-0.379	-0.037	-0.46	-0.19	0.023	-0.294	-0.663	-0.025	-0.206	0.136	-0.202	0.13	-0.086	0.089	-0.111
H3014A05___Rnpep_--_Arginyl_aminopeptidase__aminopeptidase_B_	Rnpep	Arginyl aminopeptidase (aminopeptidase B)	-0.032	0.038	0.094	-0.127	-0.364	-0.044	0.14	0.178	0.179	0.326	0.139	0.107	0.214	0.393	0.017	-0.143	0.051	0.275	0.081	0.085	-0.811	0.129	-0.114
H3014A07___Gmip_--_Gem-interacting_protein	Gmip	Gem-interacting protein	-0.141	0.058	0.2	-0.21	-0.336	-0.204	-0.201	-0.208	-0.353	0.141	-0.204	-0.14	-0.187	-0.985	-0.575	0.156	-0.184	-0.459	-0.34	-0.105	-0.346	-0.212	-0.098
H3014A08___Rpn1_--_Ribophorin_I	Rpn1	Ribophorin I	1.042	1.009	1.057	0.567	0.547	0.522	0.793	0.656	0.709	0.655	0.687	0.523	1.032	0.939	-0.466	0.911	0.86	0.881	1.047	0.996	0.376	0.883	0.188
H3014A09___2810037C03Rik_--_RIKEN_cDNA_2810037C03_gene	Gins4	GINS complex subunit 4 (Sld5 homolog)	0.394	0.28	0.337	-0.221	-0.436	0.053	0.175	0.233	0.037	0.346	0.157	-0.025	0.313	0.231	-0.267	0.26	-0.099	0.056	0.681	0.776	-0.008	0.04	0.024
H3014A10___1700009P03Rik_--_RIKEN_cDNA_1700009P03_gene	Rbm26	RNA binding motif protein 26	-0.28	-0.221	-0.272	-0.241	-0.052	-0.13	0.148	0.146	0.187	0.477	0.385	0.354	0.195	0.347	0.076	0.847	0.853	0.702	0.54	0.295	0.204	-0.044	-1.312
H3014A11___Qtrt1_--_Queuine_tRNA-ribosyltransferase_1	Qtrt1	Queuine tRNA-ribosyltransferase 1	0.237	0.165	0.233	-0.354	-0.456	-0.239	-0.122	0.106	-0.083	0.641	-0.123	-0.057	-0.055	0.045	0.055	-0.127	-0.094	-0.19	-0.07	0.051	-0.061	-0.028	-0.092
H3014A12___Capg_--_Capping_protein__actin_filament___gelsolin-like	Capg	Capping protein (actin filament), gelsolin-like	0.581	0.64	0.807	0.055	0.12	0.365	0.683	0.734	0.657	1.026	0.568	0.455	0.407	0.304	0.412	0.149	0.149	0.274	0.31	0.504	0.124	-0.393	0.204
H3014B01___Anln_--_Anillin__actin_binding_protein__scraps_homolog__Drosophila_	Anln	Anillin, actin binding protein	-0.059	-0.152	0.07	-0.399	-0.619	-0.524	-0.437	-0.553	-0.173	0.016	-0.413	-0.464	-0.505	-0.449	0.068	0.275	-0.396	-0.385	-0.022	-0.05	-0.06	-0.088	-0.167
H3014B02___Chchd2_--_Coiled-coil-helix-coiled-coil-helix_domain_containing_2	Chchd2	Predicted gene, OTTMUSG00000006350	-0.259	-0.36	-0.258	-0.384	-0.485	-0.441	0.26	0.205	0.456	0.337	0.106	-0.013	-0.079	0.116	-1.015	0.472	0.199	0.192	0.257	-0.103	0.338	0.199	0.28
H3014B03___Ddx58_--_DEAD__Asp-Glu-Ala-Asp__box_polypeptide_58	Ddx58	DEAD (Asp-Glu-Ala-Asp) box polypeptide 58	0.315	0.134	0.326	-0.131	-0.135	0.024	0.519	0.585	-0.187	0.221	0.495	0.608	0.523	0.691	-0.389	0.644	0.425	0.445	-0.081	0.08	-0.473	-0.342	0.085
H3014B04___4930404N11Rik_--_RIKEN_cDNA_4930404N11_gene	F630110N24Rik	RIKEN cDNA F630110N24 gene	-0.121	0.275	-0.02	-0.328	-0.389	-0.289	-0.65	-0.846	-0.309	0.163	-0.629	-0.609	-0.565	-0.82	-0.228	-0.35	-0.368	-0.557	-0.405	-0.362	-0.305	-0.252	-0.352
H3014B05___Transcribed_locus__strongly_similar_to_XP_344077.1_similar_to_hypothetical_protein_FLJ32468__Rattus_norvegicus_	Zfp498	Zinc finger protein 498	0.491	0.076	0.39	-0.311	-0.452	-0.054	-0.052	-0.041	-0.474	0.201	0.145	0.304	0.04	0.066	0.087	-0.208	-0.187	0.043	0.14	-0.112	-0.164	-0.327	-0.037
H3014B06___D5Ertd33e_--_DNA_segment__Chr_5__ERATO_Doi_33__expressed	Coq5	Coenzyme Q5 homolog, methyltransferase (yeast)	-0.145	-0.33	-0.017	-0.52	-0.316	-0.647	-0.89	-0.987	-0.568	0.139	-0.959	-0.663	-0.512	-0.544	-0.419	0.264	-0.587	-0.559	-0.331	-0.491	-0.304	-0.212	-0.259
H3014B07___5730409G15Rik_--_RIKEN_cDNA_5730409G15_gene	5730409G15Rik	RIKEN cDNA 5730409G15 gene	0.012	0.056	0.159	-0.126	-0.074	-0.309	0.001	0.017	-0.101	-0.225	-0.103	0.002	0.137	0.2	0.011	0.775	0.025	-0.08	0.052	0.079	-0.374	0.015	0.342
H3014B08___Chc1_--_Chromosome_condensation_1	Rcc1	Regulator of chromosome condensation 1	0.38	0.304	0.304	-0.17	0.078	-0.092	0.224	-0.227	-0.005	0.465	-0.259	0.061	0.215	0.07	0.287	-0.027	0.008	-0.088	0.023	0.249	-0.033	-0.196	0.004
H3014B09___Anxa11_--_Annexin_A11	Anxa11	Annexin A11	0.283	0.371	0.403	-0.109	0.187	-0.09	-0.02	0.001	-0.007	0.096	-0.033	-0.023	-0.372	-0.171	-0.453	0.539	-0.332	-0.372	-0.102	-0.143	-0.546	-0.537	-0.421
H3014B12___0610037H22Rik_--_RIKEN_cDNA_0610037H22_gene	Gtpbp8	GTP-binding protein 8 (putative)	0.356	0.304	0.233	-0.538	-0.353	-0.288	-0.012	-0.019	-0.379	0.456	0.101	-0.435	0.166	0.066	-0.025	-0.116	0.096	0.118	0.036	0.237	-0.069	-0.836	-0.173
H3014C01___1700008C04Rik_--_RIKEN_cDNA_1700008C04_gene		Unknown	0.29	0.131	0.418	-0.294	-0.085	-0.036	-0.106	-0.043	-0.132	-0.008	-0.248	-0.143	0.031	-0.018	-0.554	-0.131	0.145	0.482	-0.044	0.29	0.12	0.14	-0.049
H3014C02___Transcribed_locus__strongly_similar_to_NP_001395.1_eukaryotic_translation_elongation_factor_1_gamma__Homo_sapiens_		Transcribed locus, strongly similar to XP_850257.1 PREDICTED: similar to Elongation factor 1-gamma (EF-1-gamma) (eEF-1B gamma) isoform 1 [Canis familiaris]	0.068	0.181	0.15	-0.066	0.077	-0.172	-0.228	-0.073	0.19	0.253	-0.217	-0.206	-0.171	-0.078	-0.816	-0.415	-0.152	-0.126	0.052	-0.188	0.021	-0.018	-0.208
H3014C03___Oact2_--_O-acyltransferase__membrane_bound__domain_containing_2	Mboat2	Membrane bound O-acyltransferase domain containing 2	0.448	0.586	0.674	0.225	0.215	0.27	0.275	0.043	0.683	1.093	0.011	0.056	0.62	0.501	-0.516	0.43	0.685	0.724	0.352	0.301	-0.248	-0.217	0.202
H3014C04___Ldlr_--_Low_density_lipoprotein_receptor	Ldlr	Low density lipoprotein receptor	0.465	0.523	0.637	-0.148	-0.033	0.043	0.427	0.214	0.174	0.226	0.279	0.176	0.172	0.24	-0.454	0.239	0.127	0.085	0.341	0.462	0.063	0.294	0.107
H3014C05___Dcbld2_--_Discoidin__CUB_and_LCCL_domain_containing_2	Dcbld2	Discoidin, CUB and LCCL domain containing 2	0.093	0.102	0.263	-0.233	-0.256	0.147	0.074	0.177	0.236	0.371	0.185	0.099	0.217	-0.007	-0.025	-0.623	-0.106	0.309	0.072	0.102	-0.144	-0.05	-0.078
H3014C06___B2m_--_Beta-2_microglobulin	B2m	Beta-2 microglobulin	1.105	1.339	1.028	0.539	0.698	0.509	1.489	1.473	1.386	1.304	1.16	1.296	0.877	0.769	-0.233	-0.081	0.827	0.642	0.845	0.403	0	0.474	0.331
H3014C07___Nppb_--_Natriuretic_peptide_precursor_type_B	Nppb	Natriuretic peptide precursor type B	0.187	0.173	0.146	-0.07	-0.187	-0.122	-0.295	-0.335	-0.403	-0.003	-0.39	-0.171	-0.138	-0.986	-0.659	0.402	-0.195	-0.374	-0.484	-0.06	-0.449	-0.08	-0.112
H3014C08___Surf4_--_Surfeit_gene_4	Surf4	Surfeit gene 4	0.485	0.463	0.485	0.209	-0.015	0.243	0.122	0.181	-0.204	0.15	0.173	-0.064	0.258	0.158	-0.26	0.21	0.154	-0.017	0.211	0.249	0.232	0.53	0.046
H3014C09___Arhgdia_--_Rho_GDP_dissociation_inhibitor__GDI__alpha	Arhgdia	Rho GDP dissociation inhibitor (GDI) alpha	-0.042	-0.06	0.048	-0.037	0.152	0.072	-0.315	-0.375	-0.873	-0.225	-0.458	-0.305	-0.201	-0.351	-0.118	0.768	-0.407	-0.487	-0.384	0.427	0.435	0.183	-1.262
H3014C11___Gtf3a_--_General_transcription_factor_III_A	Gtf3a	General transcription factor III A	0.381	0.068	0.357	-0.026	-0.096	-0.03	0.347	0.003	0.013	0.317	0.011	-0.093	-0.165	-0.32	-0.038	0.134	-0.303	-0.259	0.308	0.387	0.09	-0.651	-0.134
H3014C12___Slc28a2_--_Solute_carrier_family_28__sodium-coupled_nucleoside_transporter___member_2	Slc28a2	Solute carrier family 28 (sodium-coupled nucleoside transporter), member 2	-0.141	-0.172	0.135	-0.454	-0.381	-0.331	-0.541	-0.414	-0.359	-0.423	-0.445	-0.155	-0.513	-0.286	-0.174	-0.4	-0.051	-0.402	-0.159	-0.046	-1.358	-0.321	-0.133
H3014D01___Cltc_--_Clathrin__heavy_polypeptide__Hc_	Cltc	Clathrin, heavy polypeptide (Hc)	0.188	0.112	0.23	-0.184	-0.161	-0.251	-0.088	-0.18	0.006	0.347	0.126	-0.079	0.08	-0.164	0.312	0.046	0.253	0.057	0.174	0.21	-0.114	-0.322	-0.289
H3014D03___Brms1_--_Breast_cancer_metastasis-suppressor_1	Brms1	Breast cancer metastasis-suppressor 1	0.399	0.112	0.447	-0.275	-0.31	-0.118	0.277	0.185	-0.27	0.211	0.308	0.646	0.142	0.254	-0.479	0.648	-0.075	-0.003	0.019	0.202	-0.25	-0.173	0.337
H3014D04___Gtpbp1_--_GTP_binding_protein_1	Gtpbp1	GTP binding protein 1	0.145	0.502	0.161	-0.359	-0.186	-0.202	-0.546	-0.574	-0.227	0.183	-0.379	-0.131	-0.213	-0.504	-0.347	-0.236	-0.198	-0.187	-0.103	-0.013	-0.03	-0.178	-0.236
H3014D05___Canx_--_Calnexin	Canx	Calnexin	0.915	0.662	0.79	0.298	0.27	0.27	0.449	0.401	0.438	0.417	0.247	0.305	0.787	0.676	0.625	-0.004	0.866	0.489	1.399	1.28	0.104	-0.089	0.214
H3014D06___Zfp219_--_Zinc_finger_protein_219	Zfp219	Zinc finger protein 219	0.322	0.152	0.241	-0.032	-0.09	-0.236	0.163	0.315	0.193	0.221	0.054	-0.058	0.487	0.411	-0.199	0.384	0.157	0.192	0.341	0.634	-0.109	0.48	0.017
H3014D08___C330012H03Rik_--_RIKEN_cDNA_C330012H03_gene	Igf2bp2	Insulin-like growth factor 2 mRNA binding protein 2	-0.499	-0.165	-0.47	-0.665	-0.364	-0.678	-0.839	-1.278	-0.882	-0.482	-1.293	-1.128	-0.752	-0.972	0.072	-0.289	-0.673	-0.595	-0.626	-0.714	-0.286	-0.264	-0.402
H3014D09___Nono_--_Non-POU-domain-containing__octamer_binding_protein	Nono	Non-POU-domain-containing, octamer binding protein	0.217	0.288	0.082	-0.145	-0.076	-0.086	0.26	0.142	0.064	0.171	0.345	0.18	0.153	0.231	-0.077	0.742	0.542	0.385	0.159	0.014	-0.373	-0.09	-0.392
H3014D10___Numb_--_Numb_gene_homolog__Drosophila_		Unknown	-0.334	0.234	0.128	-0.386	-0.19	-0.399	-0.202	-0.02	-0.033	0.282	0.254	-0.038	-0.028	-0.125	-0.487	-0.067	0.076	0.356	0.157	0.379	-0.034	0.062	-0.159
H3014D11___Ssr1_--_Signal_sequence_receptor__alpha	Ssr1	Signal sequence receptor, alpha	0.36	0.284	0.356	0.019	0.116	0.219	0.584	0.558	0.015	0.267	0.486	0.302	0.446	0.309	0.12	0.599	0.359	0.554	0.226	0.162	-0.301	-0.556	-0.058
H3014D12___Rbm28_--_RNA_binding_motif_protein_28	Rbm28	RNA binding motif protein 28	0.461	0.223	0.255	-0.291	-0.115	-0.098	0.258	0.46	0.27	0.777	0.728	0.708	0.405	0.274	0.579	-0.162	0.514	0.574	0.081	0.188	-0.366	0.233	-0.114
H3014E01___Ahcy_--_S-adenosylhomocysteine_hydrolase	Ahcy	S-adenosylhomocysteine hydrolase	-0.13	-0.146	-0.156	-0.33	-0.795	-0.113	-0.368	-0.4	-0.22	-0.129	-0.353	-0.375	-0.678	-0.58	-0.542	-0.328	-0.792	-0.548	-0.369	0.119	-0.315	0.308	-0.332
H3014E02___3110040D16Rik_--_RIKEN_cDNA_2510010K19_gene	Larp1	La ribonucleoprotein domain family, member 1	-0.107	0.072	0.028	-0.264	-0.157	-0.394	-0.129	0.079	-0.204	0.08	-0.125	-0.082	0.133	0.049	-0.937	-0.261	0.074	0.195	-0.091	0.226	-0.086	-0.464	-0.044
H3014E03___Tram1_--_Translocating_chain-associating_membrane_protein_1	Tram1	Translocating chain-associating membrane protein 1	0.226	0.37	0.339	0.45	0.257	0.254	0.317	0.278	0.058	0.081	0.292	0.32	0.386	0.338	-0.854	0.685	0.529	0.516	0.011	0.068	-0.106	-0.253	0.056
H3014E04___Rfxank_--_Regulatory_factor_X-associated_ankyrin-containing_protein	Nr2c2ap	Nuclear receptor 2C2-associated protein	0.272	0.498	0.56	-0.049	-0.53	-0.076	0.366	0.359	-1.341	-0.163	0.455	0.326	0.326	0.317	-0.939	0.795	0.305	0.301	-0.377	-0.21	0.152	0.301	0.133
H3014E05___Hic2_--_Hypermethylated_in_cancer_2	Hic2	Hypermethylated in cancer 2	0.037	0.106	0.143	-0.331	-0.451	-0.085	-0.333	-0.388	-0.103	0.43	-0.572	-0.301	-0.365	-0.284	-0.161	0.284	-0.567	-0.146	-0.003	-0.015	-0.11	0.048	-0.009
H3014E06___B3galt4_--_UDP-Gal_betaGalNAc_beta_1_3-galactosyltransferase__polypeptide_4	B3galt4	UDP-Gal:betaGlcNAc beta 1,3-galactosyltransferase, polypeptide 4	0.336	0.427	0.232	-0.043	-0.279	-0.308	-0.023	-0.08	-0.142	0.189	-0.005	0.002	-0.099	0.01	-0.115	-0.437	-0.078	-0.051	0.03	-0.241	-0.06	-0.236	-0.232
H3014E07___1810029G24Rik_--_RIKEN_cDNA_1810029G24_gene	Sec11c	SEC11 homolog C (S. cerevisiae)	0.395	0.21	0.293	0.084	-0.154	-0.088	0.48	0.434	0.048	0.284	0.434	0.31	0.451	-1.78	-0.404	0.964	0.659	0.413	0.001	0.74	-0.196	0.41	-0.236
H3014E08___Mlr1_--_Mblk1-related_protein-1		Unknown	-0.046	0.08	0.129	-0.222	-0.661	-0.22	0.127	0.011	0.046	-0.232	0.213	-0.052	0.323	0.123	-0.143	-0.272	0.066	0.462	0.115	-0.039	0.038	-0.449	-0.087
H3014E09___BC017643_--_CDNA_sequence_BC017643	BC017643	CDNA sequence BC017643	0.236	0.202	0.328	-0.187	-0.324	-0.11	-0.145	-0.154	-0.077	0.31	-0.351	-0.302	-0.056	-0.248	0.078	0.955	-0.364	-0.126	0.404	0.541	-0.186	0.014	-0.008
H3014E10___Tcfap2c_--_Transcription_factor_AP-2__gamma	Tcfap2c	Transcription factor AP-2, gamma	0.301	0.046	0.172	-0.115	0.106	-0.218	-0.529	-0.682	-0.158	0.473	-0.464	0.169	-0.393	-0.53	-0.049	0.049	-0.458	0.269	0.049	-0.062	0.088	0.136	-1.159
H3014E12___Srp72_--_Signal_recognition_particle_72	Srp72	Signal recognition particle 72	0.172	0.146	0.22	-0.046	0.07	-0.12	0.073	-0.584	0.504	0.46	0.073	0.279	0.184	0.009	-0.486	-0.274	0.088	0.235	0.473	0.678	0.084	-0.596	-0.083
H3014F01___Unknown		Unknown	0.279	-0.031	0.059	0.135	-0.215	-0.021	-0.284	-0.161	-0.28	-0.285	-0.083	-0.164	-0.204	-0.024	-0.333	-0.096	-0.131	0.046	0.298	0.164	0.143	-0.047	-0.01
H3014F02___D030015G18Rik_--_RIKEN_cDNA_D030015G18_gene	Ahdc1	AT hook, DNA binding motif, containing 1	-0.061	-0.188	-0.212	-0.113	-0.234	-0.406	-0.697	-0.643	-0.091	-0.085	-0.506	-0.395	-0.425	-0.284	-0.861	0.202	-0.328	-0.303	-0.199	-0.153	-0.175	0.1	-0.09
H3014F04___Ppig_--_Peptidyl-prolyl_isomerase_G__cyclophilin_G_		Transcribed locus	0.027	0.386	0.145	-0.348	-0.153	-0.082	-0.253	-0.362	-0.222	0.244	-0.143	0.179	-0.051	-0.367	0.079	-0.237	-0.124	-0.214	-0.034	0.043	-0.133	-0.112	-0.17
H3014F06___B4galt1_--_UDP-Gal_betaGlcNAc_beta_1_4-_galactosyltransferase__polypeptide_1	B4galt1	UDP-Gal:betaGlcNAc beta 1,4- galactosyltransferase, polypeptide 1	0.461	0.319	0.429	0.379	0.408	0.321	0.02	-0.027	0.305	0.239	-0.112	-0.04	-0.113	0.085	-0.637	0.172	-0.036	-0.003	0.131	0.184	-0.194	0.538	0.44
H3014F07___Unknown	Mtmr7	Myotubularin related protein 7	-0.171	-0.341	-0.115	-0.087	-0.051	0.123	0.074	0.067	0.16	-0.043	0.502	-0.03	0.117	0.401	0.025	0.273	0.15	0.006	0.18	0.32	-0.124	-0.145	0.449
H3014F09___2310061A22Rik_--_RIKEN_cDNA_2310061A22_gene	Golt1b	Golgi transport 1 homolog B (S. cerevisiae)	0.214	0.113	0.252	0.204	-0.13	0.357	-0.201	-0.193	-0.329	-0.272	-0.166	-0.206	-0.354	-0.163	-0.443	-0.095	-0.268	-0.017	0.01	-0.16	-0.478	-0.114	-0.333
H3014F10___Cln5_--_Ceroid-lipofuscinosis__neuronal_5	Cln5	Ceroid-lipofuscinosis, neuronal 5	0.058	0.452	0.253	0.022	-0.14	-0.09	0.057	0.197	-0.041	0.448	0.366	0.393	0.408	0.297	-0.061	-0.19	0.563	0.413	0.143	0.178	-0.022	0.283	0.066
H3014F11___Foxj3_--_Forkhead_box_J3	Foxj3	Forkhead box J3	0.207	0.18	0.365	-0.386	-0.27	-0.286	-0.135	-0.22	-0.245	0.215	-0.098	-0.347	0.016	-0.776	-0.573	0.644	-0.002	-0.067	0.029	0.366	-0.365	-0.25	-0.247
H3014G01___Lpp_--_LIM_domain_containing_preferred_translocation_partner_in_lipoma		Transcribed locus, strongly similar to NP_001032250.1 mortality factor 4 like 1 isoform 1 [Gallus gallus]	-0.046	0.087	0.012	-0.264	-0.231	-0.222	0.336	0.259	0.278	0.146	0.195	0.163	0.121	0.177	-0.357	-0.232	-0.127	0.127	0.023	0.691	0.318	0.038	-0.385
H3014G02___F3_--_Coagulation_factor_III	F3	Coagulation factor III	-0.256	0.054	0.069	-0.408	-0.322	-0.49	-0.077	0.133	-0.035	-0.214	-0.105	-0.037	0.192	0.121	-0.712	-0.387	-0.047	0.311	-0.113	0.138	-0.034	-0.083	-0.152
H3014G03___Nap1l1_--_Nucleosome_assembly_protein_1-like_1	Nap1l1	Nucleosome assembly protein 1-like 1	0.068	0.109	0.268	0.045	-0.027	-0.082	-0.141	-0.187	0.167	0.262	0.184	0.04	-0.096	-0.203	-0.945	0.264	0.085	0.05	0.149	0.113	-0.182	0.067	0.024
H3014G04___D19Ertd721e_--_DNA_segment__Chr_19__ERATO_Doi_721__expressed	Ubxn1	UBX domain protein 1	0.107	0.122	0.139	-0.202	-0.355	-0.182	0.024	-0.014	-0.515	-0.241	-0.038	-0.194	0.093	0.033	-0.77	0.562	-0.154	-0.201	0.001	-0.126	-0.062	0.589	-0.13
H3014G05___Ssr3_--_Signal_sequence_receptor__gamma	Ssr3	Signal sequence receptor, gamma	0.439	0.643	0.51	0.454	0.591	0.329	0.76	0.59	0.538	0.348	0.437	0.451	0.603	0.672	0.052	0.364	0.839	0.92	0.447	0.282	0.646	-0.04	0.273
H3014G06___Unknown		Unknown	0.301	0.334	0.019	-0.117	-0.426	-0.317	-0.143	0.162	0.564	0.009	-0.101	-0.183	-0.118	-0.098	0.093	0.296	-0.319	-0.208	0.002	0.21	0.363	-0.545	0.112
H3014G07___Pea15_--_Phosphoprotein_enriched_in_astrocytes_15	Pea15a	Phosphoprotein enriched in astrocytes 15A	0.229	0.035	1.33	-0.087	-0.119	-0.191	-0.213	-0.242	-0.715	-0.267	-0.356	-0.327	-0.115	-1.642	-0.958	0.761	-0.165	-0.24	-0.483	0.131	-0.416	0.235	-0.473
H3014G08___Psmc5_--_Protease__prosome__macropain__26S_subunit__ATPase_5	Psmc5	Protease (prosome, macropain) 26S subunit, ATPase 5	0.124	0.038	0.248	-0.178	-0.399	0	0.11	-0.069	-0.007	0.32	-0.231	-0.064	0.144	0.03	-0.385	-0.305	-0.077	-0.066	0.093	0.249	0.073	0.278	0.053
H3014G10___Zfp162_--_Zinc_finger_protein_162	Sf1	Splicing factor 1	0.115	0.016	0.136	-0.084	-0.139	-0.306	0.119	0.147	-0.147	0.42	0.194	0.071	0.283	0.323	0.02	0.917	0.452	0.403	0.015	-0.102	-0.075	0.128	-1.462
H3014G11___Arhgap12_--_Rho_GTPase_activating_protein_12	Arhgap12	Rho GTPase activating protein 12	0.184	-0.132	0.079	-0.368	-0.064	-0.175	-0.034	-0.03	0.499	0.431	-0.001	-0.058	-0.014	-0.18	-0.034	0.802	-0.045	-0.206	0.191	0.192	0.14	-0.562	0.122
H3014G12___Ube2d2_--_Ubiquitin-conjugating_enzyme_E2D_2	Ube2d2	Ubiquitin-conjugating enzyme E2D 2	0.109	0.043	0.165	-0.176	-0.063	-0.109	0	0.019	0.053	0.363	-0.057	-0.06	0.119	0.01	0.311	-0.027	0.088	0.137	0.225	0.204	-0.005	-0.584	-0.15
H3014H01___Fmr1nb_--_Fragile_X_mental_retardation_1_neighbor	Fmr1nb	Fragile X mental retardation 1 neighbor	0.565	0.117	0.436	-0.389	-0.589	-0.276	-0.179	-0.206	-0.455	0.16	-0.274	-0.262	-0.145	0.051	0.037	0.08	-0.317	-0.285	-0.213	0.365	-0.065	-0.472	-0.283
H3014H02___0610011N22Rik_--_Hypothetical_protein_A430066A18	Ccdc127	Coiled-coil domain containing 127	0.412	0.189	0.408	-0.27	-0.259	-0.339	0.105	0.114	-0.06	0.198	0.202	0.029	0.116	0.169	-0.347	-0.002	0.061	-0.014	-0.08	0.164	-0.371	-0.054	-0.223
H3014H03___Ywhag_--_3-monooxgenase/tryptophan_5-monooxgenase_activation_protein__gamma_polypeptide	Ywhag	Tyrosine 3-monooxygenase/tryptophan 5-monooxygenase activation protein, gamma polypeptide	-0.277	-0.273	-0.261	-0.401	-0.227	-0.406	-0.632	-0.576	-0.518	-0.19	-0.641	-0.571	-0.59	-0.656	-0.741	0.341	-0.918	-0.721	-0.364	-0.069	-0.044	-0.512	-0.008
H3014H04___Ywhag_--_3-monooxgenase/tryptophan_5-monooxgenase_activation_protein__gamma_polypeptide	Ywhag	Tyrosine 3-monooxygenase/tryptophan 5-monooxygenase activation protein, gamma polypeptide	-0.512	-0.297	-0.478	-0.215	-0.259	-0.15	-0.616	-0.771	-0.581	-0.268	-0.73	-0.675	-0.722	-0.746	-0.437	-0.116	-1.101	-0.869	-0.506	-0.301	0.238	-0.232	-0.291
H3014H05___Adrm1_--_Adhesion_regulating_molecule_1	Adrm1	Adhesion regulating molecule 1	0.516	0.121	0.272	0.22	0.224	0.257	-0.005	0.211	0.085	-0.312	-0.078	-0.086	0.339	0.402	-0.78	0.473	0.092	0.251	0.082	0.113	-0.055	0.03	0.241
H3014H06___Trub2_--_TruB_pseudouridine__psi__synthase_homolog_2__E._coli_	Trub2	TruB pseudouridine (psi) synthase homolog 2 (E. coli)	0.347	-0.091	0.295	-0.079	-0.069	-0.492	0.009	0.061	-0.154	0.015	-0.244	-0.134	0.066	0.165	-0.556	0.138	0.043	0.064	-0.068	-0.237	-0.401	-0.256	0.294
H3014H07___Yars_--_Tyrosyl-tRNA_synthetase	Yars	Tyrosyl-tRNA synthetase	-0.267	-0.082	-0.142	-0.19	-0.106	-0.04	-0.478	-0.379	-0.017	-0.282	-0.233	-0.278	-0.059	-0.244	-0.631	0.069	-0.111	-0.265	-0.447	-0.07	0.046	-0.017	0.473
H3014H09___Smpdl3b_--_Sphingomyelin_phosphodiesterase__acid-like_3B	Smpdl3b	Sphingomyelin phosphodiesterase, acid-like 3B	1.601	1.431	1.592	0.488	0.296	0.29	2.012	1.717	0.313	0.318	1.611	1.989	0.067	1.286	-0.319	0.112	0.909	0.895	0.209	0.599	-0.332	-0.046	0.036
H3014H10___Tde2_--_Tumor_differentially_expressed_2	Serinc1	Serine incorporator 1	-0.048	0.193	0.232	0.069	-0.158	-0.139	-0.139	-0.042	0.194	0.433	-0.074	0.06	-0.218	-0.238	-0.166	-0.294	-0.257	-0.355	0.791	0.206	-0.163	0.264	-0.009
H3014H11___Cbx7_--_Chromobox_homolog_7	Cbx7	Chromobox homolog 7	0.54	0.522	0.469	-0.28	-0.225	0.001	0.994	1.124	-0.021	0.359	1.104	0.677	0.741	-0.472	-0.463	0.316	0.425	0.523	0.335	0.559	-0.417	-0.193	-0.024
H3014H12___Transcribed_locus__strongly_similar_to_XP_509082.1_similar_to_keratin_5b__Pan_troglodytes_	Krt8	Keratin 8	-0.405	-0.6	-0.401	-0.727	-1.168	-0.847	-0.853	-1.209	-0.092	0.459	-1.019	-1.036	-0.962	-1.292	-0.677	-0.201	-1.222	-0.653	-0.175	0.102	-0.377	-0.134	-0.446
H3015A01___Agpat1_--_1-acylglycerol-3-phosphate_O-acyltransferase_1__lysophosphatidic_acid_acyltransferase__alpha_	Agpat1	1-acylglycerol-3-phosphate O-acyltransferase 1 (lysophosphatidic acid acyltransferase, alpha)	0.332	0.013	0.276	0.094	-0.023	-0.04	0.084	0.062	-0.353	-0.123	-0.087	0.111	-0.025	0.102	-0.434	0.495	-0.034	-0.027	-0.233	-0.093	0.189	-0.526	-0.006
H3015A02___R3hdm_--_R3H_domain__binds_single-stranded_nucleic_acids_		Unknown	0.163	0.19	0.003	-0.449	-0.27	-0.529	-0.139	-0.192	-0.404	0.009	-0.448	-0.06	-0.074	-0.088	-0.215	-0.335	-0.398	-0.165	0.013	0.038	-0.107	-0.721	-0.071
H3015A03___Nrbf1_--_Nuclear_receptor_binding_factor_1	Mecr	Mitochondrial trans-2-enoyl-CoA reductase	-0.18	-0.035	0.222	-0.445	-0.358	-0.611	-0.476	-0.448	-0.565	0.237	-0.018	-0.438	-0.333	-0.303	-0.593	0.05	0.133	-0.333	-0.172	0.193	-0.363	0.171	-0.377
H3015A04___Lmnb1_--_Lamin_B1	Lmnb1	Lamin B1	-0.472	-0.105	-0.048	-0.332	-0.141	-0.207	-0.818	-0.567	-0.259	0.089	-0.514	-0.717	-0.73	-0.382	-0.179	-0.128	-0.635	-0.567	-0.367	-0.476	-0.101	-0.385	-0.053
H3015A05___Ddx26_--_DEAD/H__Asp-Glu-Ala-Asp/His__box_polypeptide_26	Ints6	Integrator complex subunit 6	0.209	-0.024	-0.026	0.274	0.064	0.175	0.587	0.628	-0.245	-0.202	0.603	0.771	0.41	0.584	-0.595	0.102	0.307	0.419	0.067	0.014	0.469	-0.493	0.543
H3015A06___Tcof1_--_Treacher_Collins_Franceschetti_syndrome_1__homolog	Tcof1	Treacher Collins Franceschetti syndrome 1, homolog	0.372	-0.062	0.287	-0.34	-0.047	-0.502	-0.1	-0.025	0.196	0.213	-0.099	-0.135	-0.102	-0.078	-0.565	0.005	0.023	0.044	0.441	0.232	-0.194	0.063	0.089
H3015A07___Galnt2_--_UDP-N-acetyl-alpha-D-galactosamine_polypeptide_N-acetylgalactosaminyltransferase_2	Galnt2	UDP-N-acetyl-alpha-D-galactosamine:polypeptide N-acetylgalactosaminyltransferase 2	0.155	0.207	0.414	-0.319	-0.149	-0.129	-0.181	-0.179	-0.14	0.305	-0.346	0.028	-0.116	-0.445	-0.703	0.044	-0.242	-0.239	0.104	0.173	0.197	-0.128	-0.126
H3015A09___2510039O18Rik_--_RIKEN_cDNA_2510039O18_gene	2510039O18Rik	RIKEN cDNA 2510039O18 gene	0.607	0.887	0.776	-0.084	0.069	-0.309	0.139	0.152	0.113	0.386	0.037	0.013	0.193	0.231	-0.094	0.121	-0.147	0.164	0.368	0.404	-0.137	-0.131	-0.521
H3015A10___Pmm1_--_Phosphomannomutase_1	Pmm1	Phosphomannomutase 1	0.607	0.599	0.682	-0.504	-0.184	-0.252	0.041	0.015	-0.082	-0.182	-0.243	-0.117	-0.197	-0.083	-0.537	0.793	-0.296	-0.028	-0.111	0.138	0.419	-0.209	-0.295
H3015A11___Similar_to_60S_ribosomal_protein_L5		Unknown	0.608	0.762	0.465	-0.303	-0.115	0.022	-0.115	-0.111	-0.319	-0.294	-0.331	0.043	-0.189	-0.562	-0.353	0.152	0.236	-0.1	-0.204	-0.218	-1.11	-0.237	-0.317
H3015A12___CDNA__clone_Y0G0109H21__strand_unspecified	Tmem164	Transmembrane protein 164	-0.064	0.263	0.151	-0.029	0.203	0.149	0.189	0.306	0.052	0.462	0.126	0.132	0.606	0.433	0.309	-0.482	0.443	0.853	0.399	0.871	-0.085	0.082	-0.056
H3015B01___Klf4_--_Kruppel-like_factor_4__gut_	Klf4	Kruppel-like factor 4 (gut)	-0.846	-0.947	-0.84	-1.256	-1.442	-1.382	-1.818	-1.489	-0.973	-0.89	-1.315	-1.189	-1.427	-0.756	-0.786	-0.245	-1.112	-0.746	-1.136	-1.218	-0.819	-0.528	-0.78
H3015B02___Arid2_--_AT_rich_interactive_domain_2__Arid-rfx_like_	Arid2	AT rich interactive domain 2 (ARID, RFX-like)	0.102	-0.047	-0.016	-0.003	-0.011	-0.409	0.047	0.079	0.284	0.505	-0.027	-0.12	0.098	-0.021	-0.111	0.633	-0.053	0.05	0.281	0.145	0.396	0.062	0.28
H3015B03___Pnpo_--_Expressed_sequence_AI415282	Pnpo	Pyridoxine 5'-phosphate oxidase	0.239	0.265	-0.147	-0.17	-0.205	-0.247	-0.151	-0.175	-0.042	0.203	-0.334	-0.199	-0.188	-0.048	-0.961	0.215	-0.285	-0.37	-0.232	-0.109	0.273	0.042	0.213
H3015B04___Pmpca_--_Peptidase__mitochondrial_processing__alpha	Pmpca	Peptidase (mitochondrial processing) alpha	0.071	-0.018	-0.026	-0.167	-0.149	-0.17	-0.052	-0.095	-0.211	-0.96	-0.091	-0.259	-0.027	-0.121	-0.106	0.084	-0.109	-0.22	-0.381	-0.016	-0.196	0.06	0.385
H3015B05___Pip5k1c_--_Phosphatidylinositol-4-phosphate_5-kinase__type_1_gamma	Pip5k1c	Phosphatidylinositol-4-phosphate 5-kinase, type 1 gamma	0.171	0.278	0.373	-0.525	-0.52	-0.542	-0.48	-0.46	-0.436	-0.186	-0.407	-0.307	-0.349	-0.342	0.146	-0.49	-0.307	-0.072	-0.541	-0.221	-0.606	-0.287	0.233
H3015B06___Eif5_--_Eukaryotic_translation_initiation_factor_5	Eif5	Eukaryotic translation initiation factor 5	0.335	-0.17	0.135	0.069	0.115	0.239	0.115	0.075	0.486	0.374	0.109	0.034	-0.032	0.017	0.17	0.315	-0.119	0.009	0.162	0.489	-0.008	0.024	0.723
H3015B07___2610029K21Rik_--_RIKEN_cDNA_2610029K21_gene	Gpatch4	G patch domain containing 4	0.141	0.468	0.368	-0.225	-0.284	-0.079	0.28	0.228	0.195	1.023	0.17	0.046	0.163	0.317	0.196	-0.07	0.232	0.122	0.09	0.299	0.03	-0.212	0.33
H3015B08___Pex13_--_Peroxisomal_biogenesis_factor_13		Transcribed locus	0.63	0.019	0.307	-0.079	-0.244	-0.057	0.029	0.173	-0.076	-0.04	0.26	-0.107	0.059	0.149	-0.195	0.17	0.073	0.156	-0.281	-0.06	-0.158	-0.209	-0.04
H3015B09___Actr3_--_ARP3_actin-related_protein_3_homolog__yeast_	Actr3	ARP3 actin-related protein 3 homolog (yeast)	0.244	0.204	0.237	-0.257	-0.28	-0.289	-0.069	-0.092	-0.197	0.038	0	-0.154	-0.243	-0.237	-0.577	0.107	-0.198	-0.157	-1.568	-0.097	0.075	-0.107	-0.005
H3015B10___Gusb_--_Glucuronidase__beta	Gusb	Glucuronidase, beta	0.119	0.426	0.336	-0.464	-0.607	-0.717	0.004	-0.012	-0.419	0.109	-0.095	-0.185	-0.163	-0.189	-0.051	0.608	-0.487	-0.32	0.075	-0.033	-0.522	-0.253	-0.128
H3015B11___Rnmt_--_RNA__guanine-7-__methyltransferase	Rnmt	RNA (guanine-7-) methyltransferase	0.22	0.092	0.309	-0.506	-0.163	-0.294	-0.072	0.031	-0.027	0.128	0.209	0.032	-0.027	0.054	-0.407	-0.302	0.207	0.023	0.582	0.393	-0.205	-0.273	-0.155
H3015B12___5730461K03Rik_--_RIKEN_cDNA_5730461K03_gene	Ecd	Ecdysoneless homolog (Drosophila)	0.034	0.163	0.25	-0.386	0.076	-0.207	-0.041	0.05	-0.157	-0.392	0.053	-0.236	-0.169	0.025	-0.423	-0.09	-0.255	0.134	-0.132	-0.066	-0.648	-0.335	-0.062
H3015C01___Bcap31_--_B-cell_receptor-associated_protein_31	Bcap31	B-cell receptor-associated protein 31	0.734	0.515	0.728	0.347	0.018	0.079	0.22	0.249	0.499	0.234	0.104	0.236	0.325	0.238	0.015	0.25	0.222	0.107	0.587	0.562	0.235	-0.048	0.222
H3015C02___Mat2a_--_Methionine_adenosyltransferase_II__alpha	Mat2a	Methionine adenosyltransferase II, alpha	0.114	0.071	0.103	-0.358	-0.217	-0.539	0.633	0.675	0.69	0.371	0.422	0.706	0.429	0.495	-0.357	0.019	0.329	0.562	0.431	0.874	0.051	0.198	0.054
H3015C03___Dncli2_--_Dynein__cytoplasmic__light_intermediate_polypeptide_2	Dync1li2	Dynein, cytoplasmic 1 light intermediate chain 2	-0.081	0.15	-0.062	-0.465	-0.321	-0.525	-0.002	0.05	0.115	0.172	0.163	0.162	0.186	-0.104	-0.639	-0.246	0.384	0.167	0.169	0.392	-0.107	-0.033	-0.214
H3015C04___0610038F07Rik_--_RIKEN_cDNA_0610038F07_gene	0610038F07Rik	RIKEN cDNA 0610038F07 gene	0.258	0.162	0.108	-0.364	-0.219	-0.179	-0.072	0.112	-0.137	-0.074	-0.057	-0.064	0.105	0.336	-0.172	-0.048	-0.025	0.174	-0.213	0.164	-0.133	0.21	0.034
H3015C05___Dncl2a_--_Dynein__cytoplasmic__light_chain_2A	Dynlrb1	Dynein light chain roadblock-type 1	0.275	0.269	0.232	0.15	-0.099	0.059	0.377	0.449	0.013	0.321	0.164	0.216	0.155	0.025	-0.632	-0.056	-0.181	-0.147	-0.004	0.103	0.226	0.12	0.25
H3015C06___Pgm1_--_Phosphoglucomutase_1	Pgm1	Phosphoglucomutase 1	0.088	-0.062	0.291	-0.145	0.082	-0.487	-0.105	0.033	0.077	-0.071	-0.177	-0.172	-0.135	-0.108	-0.565	-0.189	-0.185	-0.34	0.131	0.129	-0.325	-0.048	0.004
H3015C07___D7Ertd462e_--_DNA_segment__Chr_7__ERATO_Doi_462__expressed	Ccdc97	Coiled-coil domain containing 97	0.085	0.181	0.464	-0.225	-0.161	-0.329	0.006	0.138	-0.075	0.524	-0.115	0.196	-0.027	-0.407	-0.483	-0.025	-0.07	-0.106	0.009	0.203	0.016	0.145	-0.132
H3015C08___D13Wsu14e_--_DNA_segment__Chr_13__Wayne_State_University_14__expressed	Prl5a1	Prolactin family 5, subfamily a, member 1	0.8	1.288	1.179	0.826	0.969	1.012	0.979	1.301	-0.031	0.475	1.053	1.04	0.939	1.017	0.087	-0.109	0.643	0.766	0.243	0.453	0.099	-0.532	0.297
H3015C09___5830411E10Rik_--_RIKEN_cDNA_5830411E10_gene	Obfc2a	Oligonucleotide/oligosaccharide-binding fold containing 2A	-0.875	-0.41	-0.377	-0.604	-0.59	-0.353	-0.866	-0.971	-0.184	0.038	-1.038	-0.743	-0.917	-0.834	-0.438	0.007	-0.932	-0.426	0.008	0.185	-0.463	-0.29	-0.504
H3015C10___Senp1_--_SUMO1/sentrin_specific_protease_1	Senp1	SUMO1/sentrin specific peptidase 1	-0.083	0.271	0.364	-0.302	-0.188	-0.278	-0.08	-0.145	-0.057	-0.006	-0.136	-0.224	-0.161	0.009	-0.167	0.362	-0.124	-0.063	-0.331	0.074	0.279	-0.226	-0.473
H3015C11___Armc1_--_Armadillo_repeat_containing_1	Armc1	Armadillo repeat containing 1	0.526	0.721	0.46	-0.476	-0.385	-0.227	-0.107	-0.175	-0.268	0.116	-0.197	-0.119	0.03	-0.553	-0.487	0.01	0.434	-0.268	0.14	0.174	-0.425	-0.081	-0.246
H3015C12___Elf3_--_E74-like_factor_3	Elf3	E74-like factor 3	0.437	0.723	0.581	-0.354	-0.031	0.023	0.163	0.266	0.056	0.291	0.485	0.014	0.93	1.117	-0.285	0.027	0.467	1.277	0.404	0.621	0.137	0.423	0.139
H3015D01___Tubb5_--_Tubulin__beta_5	Tubb5	Tubulin, beta 5	-0.215	-0.246	-0.243	-0.125	-0.236	-0.134	-0.759	-0.771	-1.249	-0.773	-0.858	-0.746	-0.916	-0.65	-0.459	-0.302	-0.903	-1.024	-1.192	-0.631	-0.483	-0.158	-0.03
H3015D02___Sirt2_--_Sirtuin_2__silent_mating_type_information_regulation_2__homolog__2__S._cerevisiae_	Sirt2	Sirtuin 2 (silent mating type information regulation 2, homolog) 2 (S. cerevisiae)	0.052	-0.123	-0.017	-0.26	-0.111	-0.525	-0.311	-0.281	-0.222	-0.121	-0.337	-0.157	-0.386	-0.147	-0.017	0.05	0.046	-0.007	0.028	-0.028	0.093	-0.198	0.242
H3015D03___Unknown		Unknown	0.458	0.281	0.249	-0.338	-0.186	-0.115	-0.12	-0.042	-0.196	0.212	-0.202	-0.351	-0.326	-0.457	-0.014	0.33	-0.089	-0.428	0.1	0.096	0.011	-0.129	0.01
H3015D04___Elovl6_--_ELOVL_family_member_6__elongation_of_long_chain_fatty_acids__yeast_	Elovl6	ELOVL family member 6, elongation of long chain fatty acids (yeast)	0.401	0.16	0.103	-0.05	0.051	0.016	0.344	0.235	-0.111	0.028	0.223	0.163	0.297	0.523	-0.369	0.38	0.396	0.533	-0.043	0.179	0.382	-0.049	0.001
H3015D05___Hadhb_--_Hydroxyacyl-Coenzyme_A_dehydrogenase/3-ketoacyl-Coenzyme_A_thiolase/enoyl-Coenzyme_A_hydratase__trifunctional__protein___beta_subunit	Hadhb	Hydroxyacyl-Coenzyme A dehydrogenase/3-ketoacyl-Coenzyme A thiolase/enoyl-Coenzyme A hydratase (trifunctional protein), beta subunit	-0.92	-1.23	-0.92	-1.041	-1.216	-1.125	-1.528	-1.55	-1.086	-0.888	-1.407	-1.482	-1.133	-1.022	-0.24	-0.17	-1.465	-0.819	-1.45	-1.268	-0.722	-0.239	-0.397
H3015D06___Plxnb1_--_Plexin_B1	Plxnb1	Plexin B1	0.804	-0.179	0.562	-0.182	0.335	0.428	0.978	0.842	0.666	-1.366	0.578	0.668	0.929	0.782	0.241	0.406	0.504	0.603	0.161	0.35	-0.423	0.062	0.605
H3015D07___BQ952480_--_Expressed_sequence_BQ952480	Wipf3	WAS/WASL interacting protein family, member 3	0.038	0.395	0.107	-0.618	-0.406	-0.067	-0.422	-0.039	-0.34	1.547	-0.362	-0.446	-0.95	-0.175	-0.105	-0.269	-0.216	-0.328	-0.017	-0.298	-0.142	-0.36	-0.013
H3015D08___AI114950_--_Expressed_sequence_AI114950	Ric8	Resistance to inhibitors of cholinesterase 8 homolog (C. elegans)	0.152	-0.079	-0.008	-0.14	-0.126	0.117	-0.039	0.024	0.045	0.241	-0.178	-0.286	-0.133	-0.218	-0.025	-0.607	0.092	-0.308	-0.834	0.163	0.319	-0.178	-0.077
H3015D09___Unknown		Unknown	0.244	0.246	0.354	-0.259	-0.453	-0.055	-0.177	-0.273	-0.061	-0.133	-0.327	-0.234	-0.105	0	-0.427	0.439	-0.076	0.034	0.097	0.246	0.168	-0.008	-0.84
H3015D10___Umpk_--_Uridine_monophosphate_kinase	Uck2	Uridine-cytidine kinase 2	-0.243	0.149	0.005	-0.65	-0.622	-0.846	-0.617	-0.455	-0.369	-0.038	-0.608	-0.577	-0.465	-0.667	-0.884	0.32	-0.816	-0.78	-0.138	-0.228	-1.12	-0.139	-0.341
H3015D11___0610016J10Rik_--_RIKEN_cDNA_0610016J10_gene	Memo1	Mediator of cell motility 1	-0.089	0.046	0.083	-0.539	-0.032	-0.466	-0.202	-0.289	-0.054	-0.421	-0.186	-0.258	-0.096	0.018	-0.489	-0.298	-0.156	-0.25	0.408	0.007	-0.129	0.59	-0.072
H3015D12___Unknown		Unknown	0.257	0.331	0.373	-0.196	-0.136	-0.067	0.138	0.186	-0.069	-0.394	-0.113	-0.147	0.097	0.087	-0.405	-0.14	0.365	-0.205	-0.126	-0.046	-0.444	-0.171	-0.088
H3015E01___Golph2_--_Golgi_phosphoprotein_2	Golm1	Golgi membrane protein 1	-0.07	-0.309	-0.133	-0.133	-0.389	-0.247	-0.448	-0.549	-0.454	-0.145	-0.71	-0.576	-0.309	-0.298	-0.433	-0.1	-0.448	-0.277	-0.084	-0.145	0.149	-0.46	-0.031
H3015E02___Braf_--_Braf_transforming_gene	Braf	Braf transforming gene	0.149	-0.244	-0.115	-0.279	-0.168	-0.4	0.045	0.14	-0.029	-0.089	0.172	-0.017	0.129	0.133	-0.079	-0.003	-0.054	0.027	-0.081	-0.06	-0.087	-0.102	-0.066
H3015E03___Similar_to_hippocampal_cholinergic_neurostimulating_peptide_precursor_protein	Pebp1	Phosphatidylethanolamine binding protein 1	0.779	0.993	0.87	0.473	0.42	0.344	0.646	0.531	0.399	0.712	0.244	0.561	1.063	0.368	0.113	0.534	0.397	1.083	0.6	0.528	0.631	0.567	0.297
H3015E04___Trip12_--_Thyroid_hormone_receptor_interactor_12	Trip12	Thyroid hormone receptor interactor 12	0.072	0.191	0.111	-0.317	-0.13	-0.099	-0.122	-0.181	-0.277	0.03	-0.022	-0.172	-0.087	0.095	-0.215	-0.171	-0.011	-0.085	-0.126	-0.197	-0.078	-0.063	-0.093
H3015E05___Pfkm_--_Phosphofructokinase__muscle		Transcribed locus	0.361	0.008	0.245	0.034	-0.323	-0.118	0.098	0.007	-0.062	-0.035	-0.178	-0.218	0.189	-0.015	-0.731	-0.248	-0.172	-0.15	-0.119	-0.476	0.098	-0.067	-0.083
H3015E06___Traf1_--_Tnf_receptor-associated_factor_1	Traf1	Tnf receptor-associated factor 1	0.324	0.047	0.501	-0.479	-0.013	-0.539	-0.081	-0.092	-0.232	0.146	-0.364	-0.292	-0.135	0.023	-0.409	-0.314	-0.247	-0.059	-0.148	-0.052	-0.445	-0.58	0.085
H3015E07___Derl1_--_Der1-like_domain_family__member_1	Derl1	Der1-like domain family, member 1	0.06	-0.035	0.242	-0.332	-0.317	-0.502	-0.104	-0.191	-0.323	0.276	-0.274	-0.065	-0.108	-0.824	-0.301	-0.08	-0.181	-0.181	0.019	0.193	-0.209	-0.574	-0.149
H3015E08___Brf2_gene__3'_UTR	Zfp36l2	Zinc finger protein 36, C3H type-like 2	-0.559	0.011	-0.277	-0.458	-0.378	-0.383	-0.436	-0.218	0.021	0.215	-0.349	-0.396	-0.403	-0.469	-0.106	-0.202	-0.553	-0.441	0.044	0.08	-0.021	0.013	-0.249
H3015E09___Rab13_--_RAB13__member_RAS_oncogene_family	Rab13	RAB13, member RAS oncogene family	0.897	1.034	0.84	0.111	0.15	-0.156	0.59	0.536	0.393	0.439	0.273	0.212	0.14	0.435	-0.054	0.251	0.135	0.565	0.466	0.499	0.296	-0.384	-0.058
H3015E10___Similar_to_Visinin-like_protein_3__VILIP-3___Neural_visinin-like_protein_3___NVL-3___NVP-3___Hippocalcin-like_protein_1_	6030426L16Rik	RIKEN cDNA 6030426L16 gene	0.185	0.414	0.476	-0.376	-0.211	-0.143	-0.327	-0.461	-0.351	0.244	-0.429	-0.7	-0.172	-0.186	0.046	-0.249	-0.276	-0.233	-0.389	-0.068	0.301	-0.063	-0.198
H3015E11___Pdlim1_--_PDZ_and_LIM_domain_1__elfin_	Pdlim1	PDZ and LIM domain 1 (elfin)	0.798	0.83	0.559	-0.182	-0.105	0.21	0.347	0.348	-0.225	-0.016	0.11	0.305	0.245	-0.321	-0.337	0.225	0.212	0.084	-0.285	-0.274	-0.313	0.204	-0.317
H3015E12___Ddef1_--_RIKEN_cDNA_1700010G06_gene		Transcribed locus	0.127	0.619	0.012	-0.56	-0.599	-0.059	0.09	-0.062	-0.351	0.35	0.006	0.025	-0.091	-0.084	-0.204	-0.459	-0.018	-0.152	0.032	-0.087	-0.394	-0.127	-0.238
H3015F01___Rnf128_--_Ring_finger_protein_128	Rnf128	Ring finger protein 128	0.736	0.739	0.658	0.211	0.129	0.074	0.679	0.633	0.1	0.561	0.439	0.396	0.942	0.851	0.285	0.362	0.667	0.777	0.559	0.82	0.082	0	0.682
H3015F03___BC037006_--_CDNA_sequence_BC037006	Wwc1	WW, C2 and coiled-coil domain containing 1	0.226	0.317	0.389	-0.14	0.129	-0.141	-0.003	0.044	0.101	-0.23	-0.062	-0.057	0.382	0.029	0.047	-0.019	0.171	-0.174	-0.119	0.027	0.31	0.112	0.303
H3015F04___Ap3s2_--_Adaptor-related_protein_complex_3__sigma_2_subunit	Ap3s2	Adaptor-related protein complex 3, sigma 2 subunit	0.345	0.124	0.105	-0.114	-0.03	-0.084	0.023	0.002	0.015	0.883	0.067	-0.246	0.241	0.037	-0.63	-0.059	-0.156	-0.126	-0.363	-0.088	0.279	-0.354	0.109
H3015F05___Utrn_--_Utrophin	Utrn	Utrophin	-0.389	-0.58	-0.353	-0.519	-0.347	-0.447	-0.544	-0.374	-0.4	-0.483	-0.65	-0.549	-0.356	-0.448	-0.453	-0.28	-0.721	-0.74	-0.353	-0.421	-0.567	-0.03	0.575
H3015F06___Dnajc11_--_DnaJ__Hsp40__homolog__subfamily_C__member_11	Dnajc11	DnaJ (Hsp40) homolog, subfamily C, member 11	0.46	0.114	0.303	-0.083	-0.14	0.367	0.037	0.007	0.332	1.687	0.061	-0.136	0.029	0.016	-0.096	0.611	-0.207	-0.103	0.009	0.299	-0.019	-0.091	-0.199
H3015F07___Nol8_--_Nucleolar_protein_8	Nol8	Nucleolar protein 8	0.334	0.567	0.506	-0.057	-0.101	0.469	0.273	0.39	0.006	0.336	0.314	0.14	0.259	0.383	0.034	0.079	0.375	0.507	-0.185	0.129	-0.027	-0.848	0.506
H3015F08___Axot_--_Axotrophin	7-Mar	Membrane-associated ring finger (C3HC4) 7	-0.497	-0.508	-0.261	-0.528	-0.626	-0.198	-0.126	-0.334	-0.144	0.058	-0.19	-0.458	-0.196	-0.237	-0.121	0.135	-0.165	-0.387	-0.567	-0.09	-0.02	-0.302	0.361
H3015F09___Hnrpa2b1_--_Heterogeneous_nuclear_ribonucleoprotein_A2/B1	Hnrnpa2b1	Heterogeneous nuclear ribonucleoprotein A2/B1	-0.238	-0.4	-0.208	-0.356	-0.515	-0.162	0.184	0.183	0.169	0.357	0.459	0.256	0.414	0.679	-0.329	0.418	1.008	0.799	0.646	0.151	0.046	0.144	-0.725
H3015F11___Unknown		Unknown	0.455	0.237	0.14	-0.189	0.1	-0.054	-0.037	-0.004	-0.167	-0.04	-0.009	-0.065	-1.217	0.046	-0.337	-0.272	0.003	0.02	0.093	-0.18	-0.316	-0.209	-0.05
H3015F12___1110056N09Rik_--_RIKEN_cDNA_1110056N09_gene	Btbd10	BTB (POZ) domain containing 10	0.191	0.327	0.367	-0.131	-0.229	-0.253	0.064	0.172	-0.035	-0.256	0.017	-0.107	0.132	0.135	-0.304	-0.316	0.068	0.236	0.034	0.178	-0.629	-0.075	0.076
H3015G02___Rbm6_--_RNA_binding_motif_protein_6	Rbm6	RNA binding motif protein 6	-0.273	-0.782	-0.502	-0.495	-0.383	-0.524	0.278	0.295	0.356	-0.294	0.081	0.288	0.389	0.347	-0.009	0.144	0.648	0.415	0.01	-0.151	-0.009	0.079	0.032
H3015G03___Plac1_--_Placental_specific_protein_1	Plac1	Placental specific protein 1	0.556	0.283	0.527	-0.142	-0.01	-0.117	-0.196	-0.074	-0.115	-0.181	-0.19	-0.255	0.07	-0.583	-0.249	0.1	-0.176	-0.058	-0.222	-0.024	-0.001	0.079	-0.012
H3015G04___2610019P18Rik_--_RIKEN_cDNA_2610019P18_gene	Cnpy4	Canopy 4 homolog (zebrafish)	0.2	0.132	0.348	0.036	0.055	0.159	0.114	-0.046	0.288	0.029	0.12	-0.087	0.29	0.221	-0.195	-1.052	-0.076	0.125	0.022	0.527	-0.12	-0.348	-0.22
H3015G05___Psmb2_--_Proteasome__prosome__macropain__subunit__beta_type_2	Psmb2	Proteasome (prosome, macropain) subunit, beta type 2	0.079	-0.154	0.117	0.094	-0.078	0.004	0.172	0.085	-0.058	0.091	-0.24	-0.209	0.123	0.199	-0.528	0.02	-0.127	-0.041	-0.193	-0.251	0.831	-0.148	0.104
H3015G06___Txndc1_--_Thioredoxin_domain_containing_1	Txndc1	Thioredoxin domain containing 1	0.739	0.619	0.804	0.24	0.008	-0.018	0.377	0.395	0.461	0.443	0.281	0.183	0.396	0.227	-0.192	0.098	0.283	0.148	0.853	0.313	-0.058	0.809	0.421
H3015G07___Scamp4_--_Secretory_carrier_membrane_protein_4	Scamp4	Secretory carrier membrane protein 4	0.25	0.487	0.317	-0.256	-0.264	-0.275	-0.105	-0.277	-0.247	0.129	-0.372	-0.265	-0.071	-0.358	-0.406	0.552	-0.38	-0.349	0.004	0.318	-0.278	-0.144	0.148
H3015G08___Slc2a1_--_Solute_carrier_family_2__facilitated_glucose_transporter___member_1	Slc2a1	Solute carrier family 2 (facilitated glucose transporter), member 1	-1.409	-0.573	-0.779	-0.947	-0.87	-0.946	-1.636	-1.409	-0.724	-0.643	-1.864	-1.704	-1.267	-1.303	-0.194	-0.418	-1.562	-1.356	-0.838	-0.868	-0.146	-0.13	-0.269
H3015G09___0610031J06Rik_--_RIKEN_cDNA_0610031J06_gene	0610031J06Rik	RIKEN cDNA 0610031J06 gene	0.568	0.712	0.565	0.178	0.233	-0.096	0.389	0.355	-0.446	-0.17	0.147	0.172	-0.054	0.221	0.334	0.561	0.037	0.299	-0.319	-0.02	0.275	0.197	0.099
H3015G10___Fkbp4_--_FK506_binding_protein_4	Fkbp4	FK506 binding protein 4	0.982	1.151	1.011	0.356	0.405	0.435	0.505	0.592	0.749	0.738	0.793	0.499	1.132	0.907	0.418	0.405	1.14	1.118	0.877	0.494	0.841	0.25	0.267
H3015G11___Gosr1_--_Golgi_SNAP_receptor_complex_member_1	Gosr1	Golgi SNAP receptor complex member 1	0.534	0.773	0.421	-0.386	-0.332	-0.073	0.273	0.308	-0.106	0.288	0.133	0.005	0.141	-0.668	-0.036	0.369	0.424	0.251	0.303	0.37	-0.274	0.175	-0.087
H3015G12___Ltbp1_--_Latent_transforming_growth_factor_beta_binding_protein_1		Unknown	0.107	0.88	-0.052	-0.386	-0.437	0.065	0.44	0.446	-0.09	0.2	0.292	0.705	0.226	0.317	-0.094	-0.283	-0.021	0.146	-0.386	-0.191	-0.316	-0.019	-0.158
H3015H01___D930040F23Rik_--_RIKEN_cDNA_4631424J17_gene		Transcribed locus	0.259	-0.061	0.172	-0.595	0.041	-0.559	0.158	0.323	-0.676	0.156	-0.034	0.034	0.266	0.358	0.411	-0.468	0.152	0.437	-0.184	0.256	-0.669	-0.257	-0.038
H3015H02___Serpinb9_--_Serine__or_cysteine__proteinase_inhibitor__clade_B__member_9	Serpinb9	Serine (or cysteine) peptidase inhibitor, clade B, member 9	1.063	0.672	0.857	0.677	0.816	0.522	1.123	1.271	0.36	0.171	0.666	0.557	0.906	0.745	0.225	0.19	0.546	0.133	-0.007	0.466	-0.128	0.194	0.718
H3015H03___Unknown		Unknown	0.228	0.236	0.389	-0.005	0.243	-0.134	0.075	-0.015	-0.095	-0.385	0.145	-0.093	-0.143	-0.037	-0.022	-0.092	0.494	-0.121	-0.271	0.104	0.061	-0.19	0.147
H3015H04___Unknown		Unknown	0.355	0.071	0.062	0.056	0.079	-0.071	0.063	-0.012	-1.13	0.242	-0.143	-0.202	-0.051	-0.056	-0.366	0.165	-0.309	-0.165	0.133	0.241	-0.19	-0.004	0.755
H3015H05___Thada_--_Thyroid_adenoma_associated	Thada	Thyroid adenoma associated	0.339	0.701	0.793	-0.581	-0.442	-0.423	0.064	-0.038	-0.428	-0.38	-0.009	-0.095	-0.041	-0.028	0.053	-0.58	-0.146	-0.016	-0.324	0.124	-1.619	-0.317	-0.098
H3015H06___Dtprp_--_Decidual/trophoblast_prolactin-related_protein	Prl8a2	Prolactin family 8, subfamily a, member 2	0.584	0.653	0.415	-0.373	-0.675	0.11	-0.138	-0.035	-0.133	2.122	-0.134	-0.096	0.012	-0.374	-0.098	0.163	-0.062	-0.098	-0.18	0.083	-0.58	-0.142	0.422
H3015H08___Mtdh_--_Metadherin	Mtdh	Metadherin	0.006	-0.259	-0.196	-0.343	-0.182	0.115	-0.323	-0.275	0.089	0.045	-0.178	-0.381	-0.324	-0.367	-0.79	0.336	0.093	-0.384	-0.438	0.13	-0.064	-0.462	0.722
H3015H09___AW550801_--_Expressed_sequence_AW550801	Tsr1	TSR1, 20S rRNA accumulation, homolog (yeast)	0.435	0.217	0.428	-0.262	-0.383	0.217	0.288	0.118	-0.095	0.055	0.27	0.154	0.385	0.39	0.032	0.693	0.349	0.438	0.144	0.474	-0.068	0.063	0.509
H3015H10___Arih2_--_RIKEN_cDNA_8030474H12_gene	Arih2	Ariadne homolog 2 (Drosophila)	-0.109	-0.178	-0.118	-0.547	-0.38	-0.672	-0.384	-0.392	-0.481	-0.217	-0.359	-0.324	-0.239	-0.345	-0.15	-0.023	-0.567	-0.394	-0.074	-0.095	-0.875	0.031	-0.899
H3015H11___Ibrdc3_--_RIKEN_cDNA_4930555L03_gene	Rnf19b	Ring finger protein 19B	0.405	0.421	0.294	-0.395	1.268	0.033	0.892	0.936	0.548	0.187	0.753	0.712	0.662	0.865	-0.807	0.749	0.8	0.806	0.139	-0.234	-0.432	-0.121	-0.318
H3015H12___Mrpl48_--_Mitochondrial_ribosomal_protein_L48	Mrpl48	Mitochondrial ribosomal protein L48	-0.019	0.091	0.095	-0.041	-0.025	-0.217	0.101	0.088	-0.035	-0.317	0.087	-0.106	-0.093	-0.172	-0.101	0.012	-0.124	0.05	-0.061	-0.005	-0.346	0.165	0.343
H3016A01___Hif1a_--_Hypoxia_inducible_factor_1__alpha_subunit	Hif1a	Hypoxia inducible factor 1, alpha subunit	0.846	0.837	0.838	0.441	0.413	0.283	0.811	0.835	0.662	0.265	0.84	0.442	0.432	0.718	0.469	0.249	0.905	0.734	0.616	0.161	-0.02	0.291	0.056
H3016A02___Psmb4_--_Proteasome__prosome__macropain__subunit__beta_type_4	Psmb4	Proteasome (prosome, macropain) subunit, beta type 4	0.273	0.25	0.521	0.087	0.148	-0.069	0.283	0.361	0.015	0.275	-0.221	-0.186	0.324	0.299	0.304	0.842	0.124	0.071	0.591	0.375	0.397	0.117	0.17
H3016A03___Nras_--_Neuroblastoma_ras_oncogene	Nras	Neuroblastoma ras oncogene	-0.067	-0.135	0.021	-0.149	-0.268	-0.397	-0.163	-0.323	0.067	0.184	-0.005	0.137	-0.163	-0.044	0.123	0.133	-0.127	-0.226	-0.096	-0.217	-0.041	-0.474	-0.005
H3016A05___Ubap2l_--_Ubiquitin_associated_protein_2-like	Ubap2l	Ubiquitin associated protein 2-like	-0.433	-0.494	-0.513	-0.059	-0.184	-0.252	-0.027	-0.164	0.056	-0.273	-0.239	0.19	-0.138	0.212	-0.504	0.656	0.192	-0.213	-0.066	-0.219	-0.072	0.53	0.086
H3016A06___4933427L07Rik_--_RIKEN_cDNA_4933427L07_gene	Dym	Dymeclin	-0.062	0.11	0.284	-0.129	-0.243	-0.361	-0.031	-0.213	-0.037	0.388	-0.051	-0.365	0.007	-0.005	0.051	0.161	-0.093	-0.07	0.204	0.438	-0.365	0.179	-0.031
H3016A07___Arhgap21_--_Rho_GTPase_activating_protein_21	Arhgap21	Rho GTPase activating protein 21	-0.457	-0.447	-0.148	-0.495	-0.165	-0.458	-0.508	-0.601	-0.339	0.368	-0.365	-0.668	-0.463	-0.158	-0.216	0.813	-0.589	-0.564	-0.222	-0.109	-0.175	-0.41	-0.257
H3016A09___Klf16_--_Kruppel-like_factor_16	Klf16	Kruppel-like factor 16	0.82	0.573	0.952	-0.347	0.003	-0.343	0.07	0.235	-0.255	0.04	-0.012	0.123	0.118	0.189	-0.53	-0.325	0.201	-0.07	0.097	0.904	0.103	0.011	-0.216
H3016A11___2810430M08Rik_--_RIKEN_cDNA_2810430M08_gene	Rrp15	Ribosomal RNA processing 15 homolog (S. cerevisiae)	0.423	0.621	0.218	-0.154	0.049	-0.119	0.034	0.221	-0.021	-0.452	-0.064	-0.344	0.244	-0.555	-0.043	-0.102	0.003	0.241	0.193	0.584	-0.294	-0.433	-0.05
H3016A12___AW544865_--_Expressed_sequence_AW544865	Utp15	UTP15, U3 small nucleolar ribonucleoprotein, homolog (yeast)	0.316	0.652	0.192	-0.238	-0.047	-0.105	0.114	0.252	-0.246	-0.401	-0.005	-0.012	0.118	0.29	-0.045	-0.28	0.008	0.103	0.104	0.355	-0.448	-0.13	-0.065
H3016B01___Unknown		Unknown	0.302	0.322	0.247	-0.12	-0.27	-0.044	-0.45	-0.003	-0.012	-0.148	-0.036	-0.116	0.061	0.072	-0.073	0.035	0.262	0.152	0.435	0.142	0.368	0.092	0.629
H3016B02___AU017960_--_Expressed_sequence_AU017960	Srpk1	Serine/arginine-rich protein specific kinase 1	-0.192	-0.169	-0.596	-0.379	-0.331	-0.663	-0.311	-0.418	-0.353	0.196	-0.454	0.33	-0.591	-0.171	-0.11	0.036	-0.164	-0.031	0.042	0.245	0.007	0.376	0.412
H3016B03___Sui1-rs1_--_Suppressor_of_initiator_codon_mutations__related_sequence_1__S._cerevisiae_	Eif1	Eukaryotic translation initiation factor 1	0.057	0.053	0.023	0.09	-0.062	-0.159	-0.053	-0.156	0.099	0.016	-0.325	-0.316	-0.251	-0.058	0.115	0.267	-0.382	-0.243	-0.394	0.124	0.16	0.01	0.46
H3016B05___Adss2_--_Adenylosuccinate_synthetase_2__non_muscle	Adss	Adenylosuccinate synthetase, non muscle	0.59	0.546	0.46	-0.006	0.076	0.065	0.544	0.78	0.687	0.189	0.546	0.389	0.732	0.67	0.135	0	0.657	0.513	0.112	0.086	-0.159	0.346	1.214
H3016B06___Zdhhc21_--_RIKEN_cDNA_D130004H04_gene	Zdhhc21	Zinc finger, DHHC domain containing 21	0.194	-0.116	-0.034	-0.317	-0.012	-0.292	0.136	0	-0.402	-0.068	0.069	-0.12	-0.01	-0.083	-0.056	-0.37	-0.117	0.111	0.415	0.167	-0.306	-0.094	0.089
H3016B07___Scamp3_--_Secretory_carrier_membrane_protein_3	Scamp3	Secretory carrier membrane protein 3	0.399	0.245	0.323	0.186	0.192	0.274	0.159	0.187	0.024	0.889	0.014	-0.188	0.18	0.271	-0.029	-0.151	0.127	-0.043	0.262	0.335	-0.114	-0.194	0.098
H3016B08___Esd_--_Esterase_D/formylglutathione_hydrolase	Esd	Esterase D/formylglutathione hydrolase	0.243	0.176	0.242	-0.067	-0.091	-0.033	0.159	0.125	0.55	0.104	0.035	-0.216	0.049	0.001	0.043	0.19	-0.358	-0.19	0.1	0.607	0.733	0.511	0.447
H3016B10___Similar_to_melanoma_antigen__family_A__10__melanoma-associated_antigen_10__MAGE-10_antigen	Ldoc1	Leucine zipper, down-regulated in cancer 1	0.71	0.503	0.837	-0.334	-0.174	-0.459	-0.15	-0.183	-0.49	0.527	-0.175	-0.309	0.092	0.09	0.078	-0.045	0.046	-0.062	0.403	0.739	-0.467	-0.176	-0.401
H3016B11___Ankrd27_--_Ankyrin_repeat_domain_27__VPS9_domain_	Ankrd27	Ankyrin repeat domain 27 (VPS9 domain)	-0.473	-0.128	-0.014	-0.426	-0.021	-0.619	-0.041	-0.199	0.595	0.009	-0.112	-0.214	-0.069	-0.071	0.006	-0.166	-0.29	-0.153	0.059	0.098	-0.143	-0.019	0.389
H3016B12___Orc2l_--_Origin_recognition_complex__subunit_2-like__S._cerevisiae_	Orc2l	Origin recognition complex, subunit 2-like (S. cerevisiae)	-0.025	0.015	0.135	-0.044	-0.012	-0.122	0.039	0.012	-0.069	0.464	0.289	-0.029	0.092	0.196	-0.192	-0.073	0.076	-0.203	-0.453	-0.258	-0.267	-0.147	-0.163
H3016C01___Ppil3_--_Peptidylprolyl_isomerase__cyclophilin_-like_3		Transcribed locus	0.444	0.398	0.319	-0.298	0.088	-0.044	0.172	0.134	-0.163	0.023	0.134	0.311	0.461	0.315	-0.31	-0.079	0.095	0.407	0.347	0.376	-0.419	-0.163	0.094
H3016C02___5330401P04Rik_--_RIKEN_cDNA_5330401P04_gene		Unknown	0.233	-0.028	0.295	-0.083	-0.013	-0.476	-0.137	-0.005	-0.246	-0.092	-0.279	-0.144	0.057	0.22	-0.348	0.12	0.013	-0.108	0.005	0.129	-0.242	-0.281	-0.159
H3016C03___Unknown		Unknown	0.144	0.08	0.218	-0.234	-0.056	-0.172	0.179	0.286	0.006	0.312	0.325	0.422	0.107	0.143	-0.452	0.531	-0.022	-0.059	-0.277	-0.04	-0.029	0.075	-0.141
H3016C04___Nsun2_--_NOL1/NOP2/Sun_domain_family_2	Nsun2	NOL1/NOP2/Sun domain family member 2	0.482	0.16	0.473	-0.508	-0.251	-0.447	-0.193	0.052	-0.124	0.134	-0.069	-0.104	0.085	-0.035	-0.23	0.119	0.062	-0.162	-0.049	0.043	-0.006	-0.19	-0.149
H3016C05___Anxa5_--_Annexin_A5	Anxa5	Annexin A5	0.326	0.324	0.492	-0.036	0.147	-0.004	0.769	0.66	0.756	0.329	0.783	0.547	0.554	0.717	-0.307	1.011	0.645	0.56	0.21	0.53	0.224	0.319	0.148
H3016C06___Wdfy3_--_WD_repeat_and_FYVE_domain_containing_3		Unknown	0.252	0.395	0.276	0.038	-0.178	-0.089	0.28	0.257	0.263	0.448	0.112	-0.018	0.305	0.261	0.231	0.394	0.129	0.203	0.433	0.774	-0.21	0.47	-0.084
H3016C07___Mlp_--_MARCKS-like_protein	Marcksl1	MARCKS-like 1	0.003	0.252	0.47	0.207	0.202	0.31	0.285	-0.258	0.491	0.725	0.196	0.285	0.274	-0.182	0.384	0.496	0.312	0.25	0.239	0.388	-0.023	-0.081	0.47
H3016C11___5830416A07Rik_--_RIKEN_cDNA_5830416A07_gene	Zc3h18	Zinc finger CCCH-type containing 18	0.292	0.437	0.177	0.037	-0.237	-0.245	0.003	0.026	-0.174	0.548	-0.084	-0.033	-0.092	-0.592	-0.462	0.086	0.021	0.414	0.36	0.598	-0.162	-0.663	-0.17
H3016C12___Ruvbl1_--_RuvB-like_protein_1	Ruvbl1	RuvB-like protein 1	0.697	0.904	0.551	-0.092	0.114	0.054	0.561	0.52	0.054	0.526	0.462	0.494	0.661	0.509	0.152	-0.174	0.577	0.639	0.264	0.703	-0.165	0.081	-0.162
H3016D01___1600014K23Rik_--_RIKEN_cDNA_1600014K23_gene	1600014K23Rik	RIKEN cDNA 1600014K23 gene	0.62	0.651	0.311	-0.029	-0.097	0.489	-0.975	-0.015	-0.721	0.584	0.088	-0.051	0.173	-0.166	0.078	-0.023	-0.081	0.181	0.179	0.385	-0.478	-0.155	-0.167
H3016D02___Itm1_--_Intergral_membrane_protein_1	Stt3a	STT3, subunit of the oligosaccharyltransferase complex, homolog A (S. cerevisiae)	0.72	0.687	0.284	0.348	0.453	0.221	0.556	0.444	0.255	-0.267	0.334	0.26	-0.251	0.513	0.327	0.132	0.766	0.685	0.633	0.631	0.587	0.538	0.451
H3016D05___Fbxl19_--_F-box_and_leucine-rich_repeat_protein_19	Fbxl19	F-box and leucine-rich repeat protein 19	0.232	0.09	-0.016	-0.348	-0.188	-0.228	0.128	0.244	-0.005	0.522	0.15	0.209	0.3	0.218	-0.106	0.263	0.029	0.276	-0.332	0.704	-0.622	0.142	0.203
H3016D06___2310028O11Rik_--_RIKEN_cDNA_2310028O11_gene	2310028O11Rik	RIKEN cDNA 2310028O11 gene	-0.194	-0.366	-0.293	-0.313	-0.199	-0.278	-0.383	-0.273	-0.108	0.434	-0.38	-0.501	-0.222	0.033	-0.101	0.003	-0.463	-0.269	-0.221	-0.058	0.316	0.158	0.502
H3016D07___Transcribed_locus	Atp8b1	ATPase, class I, type 8B, member 1	-0.226	-0.168	-0.195	-0.086	-0.22	-0.064	-0.224	-0.089	-0.394	2.912	-0.355	-0.417	-0.29	-0.211	0.138	0.001	-0.362	-0.412	-0.258	-0.058	-0.166	0.17	-0.374
H3016D08___Adult_male_urinary_bladder_cDNA__RIKEN_full-length_enriched_library__clone_9530016F16_product_unclassifiable__full_insert_sequence		Transcribed locus, strongly similar to XP_001162300.1 PREDICTED: BCL2/adenovirus E1B 19kD-interacting protein 3-like isoform 4 [Pan troglodytes]	-0.218	-0.296	-0.218	-0.421	-0.511	-0.327	-0.484	-0.6	-0.413	-0.388	-0.339	-0.581	-0.367	-0.443	0.08	0.348	-0.781	-0.487	-0.144	-0.062	0.282	-0.362	0.479
H3016D10___Unknown		Unknown	0.048	0	0.038	-0.362	-0.061	-0.175	-0.054	-0.064	0.052	0.709	-0.356	-0.089	-0.827	-0.606	-0.547	0.547	-0.719	-0.728	0.798	0.703	-0.028	0.411	-0.005
H3016D12___Ncl_--_Nucleolin	Ncl	Nucleolin	0.279	0.206	0.353	-0.057	-0.022	0.032	0.427	0.266	0.685	1.111	0.627	0.693	0.383	0.344	-0.915	0.128	0.492	0.697	0.265	0.294	-0.38	0.025	0.154
H3016E01___AU021838_--_Expressed_sequence_AU021838		Transcribed locus	0.429	0.422	0.522	-0.135	-0.206	0.04	0.241	0.124	0.021	-0.054	-0.012	0.199	0.426	0.286	-0.303	0.041	0.308	0.641	0.207	0.3	-0.378	0.043	0.1
H3016E02___Slbp_--_Stem-loop_binding_protein	Slbp	Stem-loop binding protein	0.113	0.057	0.339	-0.229	-0.255	-0.431	-0.048	0.074	0.122	0.283	-0.251	-0.16	0.001	0.17	0.056	0.286	0.126	-0.176	0.441	0.415	-0.103	-0.031	-0.054
H3016E03___Cdh5_--_Cadherin_5	Cdh5	Cadherin 5	-0.182	-0.285	-0.133	-0.27	-0.149	-0.045	-0.52	-0.48	-0.474	0.059	-0.705	-0.06	-0.511	0.049	-0.772	1.136	-0.917	-0.704	-0.343	-0.518	-0.077	-0.352	-0.201
H3016E04___3930401E15Rik_--_RIKEN_cDNA_3930401E15_gene	Tmed7	Transmembrane emp24 protein transport domain containing 7	0.123	0.148	0.094	-0.173	-0.134	-0.182	0.076	-0.115	-0.065	0.392	0.004	-0.221	-0.065	-0.162	-0.3	-0.068	-0.006	0.06	0.154	0.21	0.238	-0.235	-0.089
H3016E05___Cdc37_--_Cell_division_cycle_37_homolog__S._cerevisiae_	Cdc37	Cell division cycle 37 homolog (S. cerevisiae)	0.206	-0.115	0.252	0.056	0.23	0.065	0.128	0.109	0.199	0.213	0.127	-0.104	0.155	0.112	-0.605	0.701	0.308	0.476	0.594	0.44	0.218	-0.05	0.12
H3016E06___Htatsf1_--_HIV_TAT_specific_factor_1	Htatsf1	HIV TAT specific factor 1	0.367	0.464	0.827	0.32	0.47	0.158	2.123	2.125	0.8	0.705	1.975	1.832	2.273	2.461	0.286	0.354	2.825	2.328	0.69	0.492	-0.094	0.53	0.102
H3016E07___Rrs1_--_RRS1_ribosome_biogenesis_regulator_homolog__S._cerevisiae_	Rrs1	RRS1 ribosome biogenesis regulator homolog (S. cerevisiae)	1.298	1.445	1.562	0.952	0.818	1.147	4.416	4.267	1.675	1.446	4.461	4.333	4.91	-0.122	0.403	0.443	5.93	5.517	1.158	0.977	0.178	-0.167	1.04
H3016E09___D17Ertd288e_--_DNA_segment__Chr_17__ERATO_Doi_288__expressed	Kank3	KN motif and ankyrin repeat domains 3	0.426	0.259	0.575	-0.335	-0.255	-0.25	0.406	0.283	-0.068	0.476	0.262	0.556	0.519	0.358	-0.069	-0.108	0.508	0.392	0.233	0.625	0.117	-0.047	-0.257
H3016E10___Rhou_--_Ras_homolog_gene_family__member_U	Rhou	Ras homolog gene family, member U	0.638	0.628	0.565	0.085	-0.267	-0.047	0.138	0.128	-0.027	0.28	-0.119	0.095	-0.045	-0.087	-0.828	0.359	-0.13	-0.153	0.194	-0.01	-0.045	-0.546	-0.31
H3016E11___Transcribed_locus__strongly_similar_to_XP_518400.1_similar_to_ribosomal_protein_S18__Pan_troglodytes_	Rps18	Ribosomal protein S18	0.329	0.422	0.325	0.04	0.037	0.06	0.093	0.233	0.394	1.482	0.095	0.111	0.448	-0.33	0.089	0.207	0.158	0.214	0.5	0.608	0.119	0.338	0.12
H3016E12___Rars_--_Arginyl-tRNA_synthetase	Rars	Arginyl-tRNA synthetase	0.458	0.679	0.418	-0.326	-0.063	-0.119	0.244	0.211	-0.053	0.463	0.38	0.044	0.22	0.158	-0.137	-0.177	0.202	-0.085	0.214	0.528	-0.001	-0.51	-0.075
H3016F01___Mapkapk5_--_MAP_kinase-activated_protein_kinase_5	Mapkapk5	MAP kinase-activated protein kinase 5	0.01	-0.07	0.041	-0.5	-0.615	-0.223	-0.2	0.113	-0.094	0.329	-0.038	-0.134	0.015	-0.125	-0.05	0.017	-0.168	0.191	-0.015	0.099	-0.349	-0.017	0.411
H3016F02___AI429152_--_Expressed_sequence_AI429152	Nat10	N-acetyltransferase 10	0.428	0.296	-0.248	-0.035	-0.059	-0.258	0.744	0.719	-0.115	0.354	0.471	0.554	-0.072	0.437	-0.055	0.044	0.387	0.335	0.477	0.139	-0.114	0.437	0.382
H3016F03___Timm44_--_Translocator_of_inner_mitochondrial_membrane_44	Timm44	Translocase of inner mitochondrial membrane 44	-0.533	-0.43	-0.325	-0.492	-0.468	-0.705	-0.523	-0.453	0.021	-0.471	-0.3	-0.559	-0.133	-0.168	-0.468	0.319	-0.121	-0.214	-0.508	-0.238	0.018	0.138	-0.077
H3016F04___Ddx31_--_DEAD/H__Asp-Glu-Ala-Asp/His__box_polypeptide_31	Ddx31	DEAD/H (Asp-Glu-Ala-Asp/His) box polypeptide 31	0.544	0.091	0.04	-0.368	0.012	-0.163	0.31	0.105	0.22	0.928	0.012	-0.164	0.226	0.131	0.022	-0.127	-0.137	0.327	-0.434	-0.033	0.101	0.005	0.243
H3016F05___Eif3s4_--_Eukaryotic_translation_initiation_factor_3__subunit_4__delta_	Eif3g	Eukaryotic translation initiation factor 3, subunit G	0.543	0.192	0.577	-0.019	0.151	0.019	0.265	0.327	0.39	0.653	-0.034	0.086	0.531	0.361	0.041	-0.29	0.096	-0.032	-0.181	1.301	-0.002	0.598	1.194
H3016F07___Eprs_--_Glutamyl-prolyl-tRNA_synthetase	Eprs	Glutamyl-prolyl-tRNA synthetase	-0.232	-0.188	0.03	0.041	-0.099	0.31	-0.125	-0.055	-0.11	0.616	-0.085	-0.207	-0.178	-0.019	-0.087	0.361	0.128	-0.103	-0.783	-0.204	-0.125	-0.072	0.524
H3016F08___Esam1_--_Endothelial_cell-specific_adhesion_molecule	Esam1	Endothelial cell-specific adhesion molecule	0.155	0.075	0.218	-0.427	-0.229	-0.115	-0.203	-0.072	-1.753	-0.21	-0.076	-0.339	-0.207	-0.46	0.052	-0.485	-0.319	-0.475	-0.643	-0.179	-0.241	-0.38	-0.049
H3016F09___0610009M14Rik_--_RIKEN_cDNA_0610009M14_gene	Tsc22d4	TSC22 domain family, member 4	-0.221	-0.245	0.346	-0.289	-0.434	-0.281	-0.386	-0.593	-0.487	0.451	-0.43	-0.289	-0.423	-0.303	-0.277	-0.031	-0.314	-0.213	-0.12	0.09	-0.555	0.058	-0.238
H3016F12___Transcribed_locus	Tram2	Translocating chain-associating membrane protein 2	0.6	0.604	0.672	0	-0.061	-0.104	0.005	0.057	0.112	0.463	0.191	0.082	0.406	0.308	0.057	-0.002	0.135	0.39	0.021	0.379	-0.451	0.596	0.066
H3016G01___Ttc7b_--_Tetratricopeptide_repeat_domain_7B	Ttc7b	Tetratricopeptide repeat domain 7B	0.412	0.438	0.462	-0.294	-0.054	-0.268	0.134	0.232	0.074	0.035	0.047	0.157	0.577	0.34	-0.335	0.705	0.088	0.29	0.292	0.304	0.111	-0.099	0.245
H3016G02___Slc35b4_--_Solute_carrier_family_35__member_B4	Slc35b4	Solute carrier family 35, member B4	0.199	0.172	0.616	-0.065	-0.305	-0.293	0.155	0.235	0.089	-0.287	-0.001	-0.19	0.017	0.143	-0.457	0.039	0.122	0.043	0.28	0.501	-0.072	-0.136	0.168
H3016G03___Spg20_--_Spastic_paraplegia_20__spartin__Troyer_syndrome__homolog__human_	Spg20	Spastic paraplegia 20, spartin (Troyer syndrome) homolog (human)	0.096	-0.046	0.313	-0.37	-0.204	-0.276	-0.563	-0.578	-0.283	-0.126	-0.751	-0.232	-0.249	0.054	-0.435	0.194	-0.562	-0.327	-0.176	0.066	-0.036	0.3	-0.162
H3016G05___Ewsr1_--_Ewing_sarcoma_breakpoint_region_1	Ewsr1	Ewing sarcoma breakpoint region 1	-0.268	-0.441	-0.509	-0.173	-0.149	-0.109	0.264	0.375	0.159	0.264	0.475	0.428	0.258	0.219	-0.624	0.635	0.546	0.771	0.43	0.304	-0.371	0.317	-0.228
H3016G06___Rpl29_--_Ribosomal_protein_L29	Rpl29	Ribosomal protein L29	0.008	0.031	0.069	-0.242	-0.09	-0.308	0.098	0.154	0.605	0.398	-0.156	-0.074	0.128	-0.08	0.137	0.346	-0.213	-0.089	0.298	0.023	-0.178	0.008	-0.172
H3016G07___Mllt4_--_RIKEN_cDNA_5033403D15_gene	Mllt4	Myeloid/lymphoid or mixed-lineage leukemia (trithorax homolog, Drosophila); translocated to, 4	0.059	0.139	0.238	-0.218	-0.177	0.119	0.423	0.215	0.215	0.427	0.275	0.282	0.444	-0.574	0.069	0.174	0.509	0.652	0.14	0.157	-0.157	0.285	-0.024
H3016G08___Caskin2_--_Cask-interacting_protein_2	Caskin2	Cask-interacting protein 2	0.352	0.086	0.013	-0.328	-0.121	-0.145	-0.161	-0.055	-0.34	-0.01	-0.034	-0.273	-0.117	-0.243	0.037	-0.227	-0.298	-0.027	-0.1	-0.127	-0.309	0.445	0.067
H3016G09___0610009B22Rik_--_RIKEN_cDNA_0610009B22_gene	0610009B22Rik	RIKEN cDNA 0610009B22 gene	0.585	0.376	0.634	-0.116	-0.154	0.098	0.369	0.223	-0.173	0.285	0.015	0.597	0.542	0.43	-0.006	0.114	0.353	0.339	0.137	0.809	0.315	0.019	-0.107
H3016G10___Taok1_--_TAO_kinase_1		Unknown	0.439	0.428	-0.309	-0.278	-0.261	-0.357	0.086	0.187	0.009	0.263	0.032	-0.132	0.148	-0.079	-0.203	0.727	0.009	-0.029	0.174	-0.031	-0.197	-0.394	-0.021
H3016G11___Gjb5_--_Gap_junction_membrane_channel_protein_beta_5	Gjb5	Gap junction protein, beta 5	0.126	0.308	-0.021	-0.383	-0.511	-0.524	-0.851	-0.787	-0.576	0.168	-0.825	-0.7	-0.411	-0.42	-0.521	-0.061	-0.585	0.189	-0.048	0.482	-0.137	0.064	-0.225
H3016G12___Icmt_--_Isoprenylcysteine_carboxyl_methyltransferase	Icmt	Isoprenylcysteine carboxyl methyltransferase	0.798	0.696	0.683	-0.164	0.124	0.017	0.289	0.423	-0.128	0.127	0.572	0.149	0.622	0.431	0.175	-0.085	0.17	0.296	0.037	0.473	-0.112	-0.088	0.039
H3016H01___Ysg2_--_Yolk_sac_gene_2	Siae	Sialic acid acetylesterase	0.494	0.516	0.522	-0.256	-0.212	-0.16	0.136	0.413	0.436	0.189	0.19	0.198	0.373	0.341	0.501	0.174	0.147	0.146	0.638	0.605	-0.222	0.184	0.676
H3016H02___Pold3_--_Polymerase__DNA-directed___delta_3__accessory_subunit	Pold3	Polymerase (DNA-directed), delta 3, accessory subunit	0.51	-0.032	0.312	0.084	0.094	-0.138	0.537	0.42	-0.204	0.083	0.345	0.196	0.323	0.339	0.065	-0.009	0.259	0.465	0.642	0.316	-0.068	-0.55	0.206
H3016H03___Dnase1l3_--_Deoxyribonuclease_1-like_3	Dnase1l3	Deoxyribonuclease 1-like 3	-0.067	-0.046	0.084	-0.196	-0.338	-0.613	-0.563	-0.758	-0.022	1.046	-0.505	-0.484	-0.297	-0.352	0.011	0.038	-0.267	-0.315	-0.056	0.102	-0.329	-0.307	0.394
H3016H05___D19Bwg1357e_--_DNA_segment__Chr_19__Brigham_&_Women's_Genetics_1357_expressed	D19Bwg1357e	DNA segment, Chr 19, Brigham & Women's Genetics 1357 expressed	0.588	0.504	0.819	-0.279	-0.355	-0.106	0.297	0.644	0.555	1.751	0.414	0.248	0.615	0.478	-0.074	-0.238	0.566	0.379	0.055	0.633	-0.464	0.08	0.801
H3016H07___Blm_--_Bloom_syndrome_homolog__human_	Blm	Bloom syndrome homolog (human)	0.24	0.569	0.201	-0.198	-0.405	-0.138	-0.318	-0.346	0.374	1.173	-0.302	-0.449	-0.404	-0.409	0.02	-0.004	-0.207	-0.339	-0.154	-0.256	-0.41	0.192	0.283
H3016H09___2610029G23Rik_--_RIKEN_cDNA_2610029G23_gene	2610029G23Rik	RIKEN cDNA 2610029G23 gene	0.591	0.504	0.756	-0.03	-0.289	0.036	0.482	0.324	-0.132	0.02	0.476	0.313	0.681	0.423	-0.03	0.645	0.268	0.697	0.615	0.879	-0.438	0.034	-0.091
H3016H10___Sp1_--_RIKEN_cDNA_1110003E12_gene	Sp1	Trans-acting transcription factor 1	0.36	0.242	0.234	0.043	-0.213	0.213	0.134	0.177	-0.029	0.067	0.281	0.091	0.284	0.322	-0.556	0.378	0.234	0.389	0.369	0.363	0.124	0.457	-0.079
H3016H11___Csda_--_Cold_shock_domain_protein_A	Csda	Cold shock domain protein A	-0.089	-0.045	0.025	-0.683	-0.226	-0.652	-0.317	-0.459	-0.273	-0.019	-0.257	-0.377	-0.138	-0.475	-0.233	0.379	-0.128	-0.078	0.12	-0.288	-0.088	0.019	-0.253
H3017A01___AI839920_--_Expressed_sequence_AI839920	Zfp692	Zinc finger protein 692	-0.203	-0.291	-0.133	-0.358	-0.168	-0.298	-0.004	0.078	-0.166	0.247	0.038	0.1	0.029	0.127	0.138	0.804	-0.106	0.146	0.34	0.112	-0.226	-0.6	-0.272
H3017A02___Oaz2_--_Ornithine_decarboxylase_antizyme_2	Oaz2	Ornithine decarboxylase antizyme 2	0.263	0.067	0.129	-0.085	0.102	-0.148	0.059	0.099	0.028	0.292	-0.119	-0.15	0.065	-0.088	-0.06	0.075	0.022	-0.251	0.501	0.202	-0.807	0.295	0.171
H3017A03___Unknown		Unknown	0.52	0.431	0.28	-0.362	0.101	-0.355	0.215	0.18	0.342	0.542	-0.005	0.198	0.139	0.224	-0.432	0.265	0.152	-0.007	0.737	0.187	0.447	-0.486	0.104
H3017A05___2410004L22Rik_--_RIKEN_cDNA_2410004L22_gene	2410004L22Rik	RIKEN cDNA 2410004L22 gene	0.22	0.442	0.358	-0.241	-0.369	-0.194	-0.137	-0.064	-0.111	0.218	-0.302	-0.173	-0.163	-0.095	0.134	0.396	-0.027	-0.409	0.152	-0.103	0.278	-0.329	-0.077
H3017A06___Nr6a1_--_RIKEN_cDNA_5730507A11_gene	Nr6a1	Nuclear receptor subfamily 6, group A, member 1	0.482	0.382	0.568	-0.108	-0.356	-0.087	0.098	0.202	-0.048	0.188	0.266	0.077	0.246	0.231	0.015	0.091	0.092	-0.061	0.332	0.462	-0.188	-0.238	-0.918
H3017A07___Akap9_--_A_kinase__PRKA__anchor_protein__yotiao__9	Akap9	A kinase (PRKA) anchor protein (yotiao) 9	0.019	-0.177	0.175	-0.45	-0.328	-0.618	0.05	0.023	0.103	0.176	0.155	-0.009	-0.002	0.127	0.02	0.26	0.002	-0.156	0.615	0.168	0.055	-2.077	0.016
H3017A08___Ddx21_--_DEAD__Asp-Glu-Ala-Asp__box_polypeptide_21	Ddx21	DEAD (Asp-Glu-Ala-Asp) box polypeptide 21	0.369	0.623	0.533	0.166	0.343	0.378	0.487	0.584	0.193	0.273	0.621	0.437	0.604	0.527	-0.024	0.058	0.85	0.698	0.237	0.05	-0.271	-0.848	-0.036
H3017A09___Sil_--_Tal1_interrupting_locus	Stil	Scl/Tal1 interrupting locus	-0.353	-0.122	-0.301	-0.172	-0.092	-0.148	-0.534	-0.507	-0.453	-0.133	-0.528	-0.425	-0.336	-0.649	0.1	0.18	-0.481	-0.464	-0.439	-0.28	-0.002	0.034	0.12
H3017A10___Arcn1_--_Archain_1	Arcn1	Archain 1	0.131	0.135	0.045	-0.069	0.105	-0.038	0.023	-0.157	-0.07	-0.053	-0.08	-0.118	0.229	0.008	-0.011	-0.11	0.263	0.135	-0.035	0.21	-0.043	0.053	0.071
H3017A12___Syngr1_--_Synaptogyrin_1	Syngr1	Synaptogyrin 1	-1.42	-0.976	-1.227	-0.515	-0.363	-0.377	-1.894	-1.734	-0.421	-0.287	-1.539	-1.344	-2.03	-1.675	-0.399	-0.092	-1.602	-1.257	-0.349	-0.694	-0.045	-0.182	-0.376
H3017B01___Nrf1_--_Nuclear_respiratory_factor_1	Nrf1	Nuclear respiratory factor 1	-0.142	-0.198	-0.042	-0.165	-0.342	-0.323	-0.452	-0.37	-0.317	0.232	-0.344	-0.239	-0.383	-0.49	-0.43	0.144	-0.37	0.155	-0.465	0.056	0.267	-0.01	0.101
H3017B02___Mbtd1_--_Mbt_domain_containing_1	Mbtd1	Mbt domain containing 1	-0.38	0.095	0.248	-0.439	-0.22	-0.336	-0.228	-0.266	-0.078	0.341	-0.067	-0.235	-0.261	-0.187	-0.535	0.449	-0.182	0.064	0.399	0.12	0.125	0.007	0.152
H3017B05___Mrps27_--_Mitochondrial_ribosomal_protein_S27	Mrps27	Mitochondrial ribosomal protein S27	0.716	0.156	0.388	0.106	0.022	-0.052	-0.01	-0.046	-0.301	0.171	-0.147	-0.127	0.084	-0.019	-0.338	0.193	-0.085	0.08	-0.602	0.385	-0.278	-0.3	0.129
H3017B06___Transcribed_locus__strongly_similar_to_XP_217413.2_similar_to_Chain____Structure_Determination_Of_The_Small_Ubiquitin-Related_Modifier_Sumo-1__Nmr__10_Structures__Rattus_norvegicus_		Transcribed locus, strongly similar to NP_001005781.1 SMT3 suppressor of mif two 3 homolog 1 isoform a precursor [Homo sapiens]	0.268	0.035	0.398	-0.377	-0.223	-0.35	0.439	0.399	0.23	0.565	0.167	0.072	0.405	0.501	0.037	-0.127	0.243	0.341	0.566	0.924	-0.197	0.124	0.255
H3017B08___Ccni_--_Cyclin_I	Ccni	Cyclin I	0.101	0.472	0.267	-0.255	-0.209	-0.144	-0.219	-0.145	-0.085	-0.123	0.197	-0.062	-0.001	-0.028	-0.197	0.016	0.004	0.123	-0.112	0.001	-0.283	-0.434	-0.157
H3017B09___5730461K03Rik_--_RIKEN_cDNA_5730461K03_gene	Ecd	Ecdysoneless homolog (Drosophila)	0.536	-0.015	0.316	0.083	0.032	-0.097	-0.03	-0.123	-0.555	-0.103	0.007	-0.047	-0.222	-0.025	-0.188	0.068	0.121	0.471	-0.532	0.131	-0.074	-0.153	0.444
H3017B11___Pgrmc1_--_Progesterone_receptor_membrane_component_1	Pgrmc1	Progesterone receptor membrane component 1	0.609	0.12	0.522	0.166	0.166	0.434	0.586	0.513	0.839	0.809	0.606	0.404	0.525	0.552	-0.6	0.275	0.43	0.596	0.733	0.386	0.007	0.626	0.446
H3017B12___1300002F13Rik_--_RIKEN_cDNA_1300002F13_gene	Errfi1	ERBB receptor feedback inhibitor 1	-0.986	-0.598	-0.686	-0.688	-0.409	-0.727	-1.161	-1.093	-1.068	-1.009	-0.875	-0.791	-1.399	-1.587	-0.778	-0.395	-1.716	-1.209	-1.124	-1.269	-0.427	-0.336	-0.689
H3017C01___Thrap3_--_Thyroid_hormone_receptor_associated_protein_3	Thrap3	Thyroid hormone receptor associated protein 3	0.182	0.218	0.173	-0.16	-0.123	-0.292	0.524	0.389	0.718	0.525	0.26	0.696	0.415	0.366	0.208	0.702	0.35	0.475	0.68	0.371	-0.137	0.159	0.124
H3017C02___4930548G07Rik_--_RIKEN_cDNA_4930548G07_gene	Mphosph8	M-phase phosphoprotein 8	0.21	0.14	0.154	0.001	0.252	-0.113	0.147	-0.023	0.146	0.193	-0.004	0.074	0.22	0.092	-0.421	0.26	0.124	0.178	0.295	0.122	-0.949	0.087	0.049
H3017C03___Matr3_--_Matrin_3	Matr3	Matrin 3	0.452	0.46	0.254	-0.322	-0.055	-0.189	0.849	1.012	-0.308	0.079	0.666	0.725	1.396	1.271	0.032	-0.003	1.627	1.314	1.123	0.019	0.243	-0.07	0.136
H3017C04___D330037H05Rik_--_RIKEN_cDNA_D330037H05_gene	Larp4	La ribonucleoprotein domain family, member 4	-0.139	-0.225	-0.201	0.1	-0.056	0.195	-0.123	-0.165	-0.099	-0.108	-0.042	0.016	-0.07	-0.107	-0.217	0.049	-0.246	0.198	-0.084	-0.452	-1.264	-0.197	-0.008
H3017C05___Mospd1_--_Motile_sperm_domain_containing_1	Mospd1	Motile sperm domain containing 1	-0.386	-0.273	-0.397	-0.217	-0.457	-0.131	-0.791	-0.806	-0.608	-0.255	-0.716	-0.552	-0.944	-0.693	-0.461	0.21	-0.727	-0.58	-0.299	-0.355	-0.195	0.164	-0.224
H3017C06___Ppp1r15b_--_Protein_phosphatase_1__regulatory__inhibitor__subunit_15b	Ppp1r15b	Protein phosphatase 1, regulatory (inhibitor) subunit 15b	-0.04	-0.117	-0.073	-0.236	-0.353	-0.104	-0.052	-0.079	-0.027	0.069	-0.275	-0.315	-0.082	-0.126	-0.074	0.048	-0.334	-0.155	0.014	-0.091	-0.144	0.111	0.239
H3017C07___Pdhx_--_Pyruvate_dehydrogenase_complex__component_X	Pdhx	Pyruvate dehydrogenase complex, component X	-0.106	-0.203	0.065	-0.441	-0.236	-0.473	-0.818	-0.694	-0.281	-0.053	-0.882	-0.848	-0.581	-0.528	-0.191	0.325	-0.715	-0.667	-0.238	-0.489	-0.057	-0.085	-0.005
H3017C08___5031439G07Rik_--_RIKEN_cDNA_5031439G07_gene	5031439G07Rik	RIKEN cDNA 5031439G07 gene	0.453	0.733	0.683	0.312	0.626	0.348	0.912	0.795	0.381	0.501	0.603	0.356	0.743	0.734	0.122	0.111	0.744	1.024	0.114	0.509	-0.455	-0.485	0.164
H3017C09___Taf13_--_TAF13_RNA_polymerase_II__TATA_box_binding_protein__TBP_-associated_factor	Taf13	TAF13 RNA polymerase II, TATA box binding protein (TBP)-associated factor	0.331	0.218	0.422	-0.3	-0.206	-0.535	0.104	0.19	0.133	-0.031	-0.169	0.03	0.161	0.282	-0.384	0.101	0.064	-0.04	-0.271	0.389	0.016	-0.064	0.092
H3017C10___Cai_--_Calcium_binding_protein__intestinal	Pdia4	Protein disulfide isomerase associated 4	-0.028	-0.104	-0.149	-0.477	-0.69	-0.548	-0.177	-0.114	-0.386	-0.203	0.11	-0.11	-0.13	-0.216	-0.041	-0.347	-0.189	-0.387	-0.677	0.094	0.846	0.207	-0.171
H3017C11___CDNA__clone_Y2G0136D08__strand_plus__reference_ENSEMBL_Mouse-Transcript-ENST_ENSMUST00000018884__based_on_BLAT_search	Rangrf	RAN guanine nucleotide release factor	0.2	0.129	0.552	-0.422	-0.43	-0.393	0.4	0.34	-0.283	-0.087	0.173	0.26	0.459	0.487	-0.081	-0.229	0.454	0.267	-0.333	-0.087	-0.003	0.266	0.016
H3017D01___6030457N17Rik_--_RIKEN_cDNA_6030457N17_gene	Pdcd2l	Programmed cell death 2-like	0.381	0.137	0.369	-0.304	-0.435	-0.456	0.011	0.036	-0.438	0.336	-0.168	-0.183	0.138	0.014	-0.574	0.091	0.006	-0.142	-0.393	0.189	0.032	-0.063	0.072
H3017D02___Clcn3_--_Chloride_channel_3	Clcn3	Chloride channel 3	-0.108	0.364	0.275	-0.394	-0.09	-0.34	-0.05	-0.107	-0.039	0.307	0.011	-0.257	0.021	-0.1	-0.322	0.125	-0.184	-0.146	0.177	0.029	-0.438	0.275	0.015
H3017D03___Cxcl7_--_Chemokine__C-X-C_motif__ligand_7	Ppbp	Pro-platelet basic protein	-0.36	0.066	0.33	-0.523	-0.394	-0.949	-1.515	-1.816	-0.707	0.015	-1.601	-1.246	-1.241	-1.293	-0.203	-0.412	-1.042	-0.982	-0.395	-0.584	-0.646	-0.302	-0.381
[truncated: 12,896 more rows]
