# Supplementary material for: Tumor and reproductive traits are linked by RNA metabolism genes in the mouse ovary: a transcriptome-phenotype association analysis
Source: BMC Genomics. 2010 Dec 22;11(Suppl 5):S1. doi: 10.1186/1471-2164-11-S5-S1 (PMC3045792; doi:10.1186/1471-2164-11-S5-S1)
Supplement: Additional file 3 — Contains results for all 145 clones correlated both to OTF and NL in mouse ovaries. [file 1471-2164-11-S5-S1-S3.xls]

## Sheet: Hoja1
#names	SWprom	C57BL6prom	BalbCprom	FVBprom	Tf-swr	Tf-c57	Tf-balbC	Tf-FVB	CfCorr_TF	NL-swr	NL-C57	NL-BalbC	NL-Fvb	CfCorr_NL
H3014F09___2310061A22Rik_--_RIKEN_cDNA_2310061A22_gene	0.168333	-0.227833	-0.223333	-0.216389	57	1.6	3.8	7	0.998224	2.3	3.8	3.6	4.8	-0.848969
H3055D10___Unknown	2.6005	-0.6575	-0.360333	-0.400389	57	1.6	3.8	7	0.998061	2.3	3.8	3.6	4.8	-0.846032
H3154F10___BC003993_--_CDNA_sequence_BC003993	2.46433	0.170667	0.310667	0.0932778	57	1.6	3.8	7	0.990433	2.3	3.8	3.6	4.8	-0.891721
H3001F08___D11Ertd497e_--_DNA_segment__Chr_11__ERATO_Doi_497__expressed	0.0653333	-0.306667	-0.2395	-0.28975	57	1.6	3.8	7	0.984954	2.3	3.8	3.6	4.8	-0.883317
H3158E03___Mthfd2_--_Methylenetetrahydrofolate_dehydrogenase__NAD+_dependent___methenyltetrahydrofolate_cyclohydrolase	0.642167	0.1015	0.221333	0.160222	57	1.6	3.8	7	0.983084	2.3	3.8	3.6	4.8	-0.859409
H3117C12___5430437P03Rik_--_RIKEN_cDNA_5430437P03_gene	0.460833	-0.0886667	0.0383333	-0.0667778	57	1.6	3.8	7	0.973862	2.3	3.8	3.6	4.8	-0.894025
H3068C12___Unknown	0.144833	-0.390167	-0.2435	-0.314417	57	1.6	3.8	7	0.973342	2.3	3.8	3.6	4.8	-0.84959
H3060G04___Spin_--_Spindlin	1.00967	0.4525	0.572833	0.448472	57	1.6	3.8	7	0.970248	2.3	3.8	3.6	4.8	-0.911332
H3043F05___Dnajb1_--_DnaJ__Hsp40__homolog__subfamily_B__member_1	0.796333	-0.197	0.0848333	-0.0993611	57	1.6	3.8	7	0.967352	2.3	3.8	3.6	4.8	-0.873326
H3052H08___Similar_to_60S_ribosomal_protein_L11	0.2185	-0.128	-0.202167	-0.217694	57	1.6	3.8	7	0.96376	2.3	3.8	3.6	4.8	-0.893219
H3040G02___Tbx20_--_T-box_20	0.2395	-0.228333	-0.2495	-0.34225	57	1.6	3.8	7	0.963084	2.3	3.8	3.6	4.8	-0.935594
H3076B01___Cited1_--_Cbp/p300-interacting_transactivator_with_Glu/Asp-rich_carboxy-terminal_domain_1	0.747333	-0.00316667	-0.183833	-0.237306	57	1.6	3.8	7	0.955252	2.3	3.8	3.6	4.8	-0.900849
H3023G01___Hspca_--_Heat_shock_protein_1__alpha	1.167	0.385167	0.649667	0.482611	57	1.6	3.8	7	0.953099	2.3	3.8	3.6	4.8	-0.864692
L0029F01___Unknown	-0.149833	-0.848333	-0.699	-0.929	57	1.6	3.8	7	0.949018	2.3	3.8	3.6	4.8	-0.946463
H3106G02___Transcribed_locus__moderately_similar_to_NP_112468.1_proliferin__Mus_musculus_	0.442	0.0981667	0.136	0.017	57	1.6	3.8	7	0.943727	2.3	3.8	3.6	4.8	-0.963122
H3098G10___Itm2c_--_Integral_membrane_protein_2C	1.10133	0.655167	0.732	0.556333	57	1.6	3.8	7	0.933567	2.3	3.8	3.6	4.8	-0.967185
H3061A11___Unknown	0.085	-0.168333	-0.209333	-0.281222	57	1.6	3.8	7	0.92835	2.3	3.8	3.6	4.8	-0.951581
L0286D06___Flna_--_Filamin__alpha	1.60033	0.920333	0.823833	0.595972	57	1.6	3.8	7	0.919757	2.3	3.8	3.6	4.8	-0.960744
H3023E05___Sall4_--_Sal-like_4__Drosophila_	0.4835	0.0555	0.1045	-0.0939167	57	1.6	3.8	7	0.913127	2.3	3.8	3.6	4.8	-0.982227
H3033D05___Unknown	0.162333	-0.140333	-0.0748333	-0.217306	57	1.6	3.8	7	0.912938	2.3	3.8	3.6	4.8	-0.975792
H3116D06___Cdw92_--_RIKEN_cDNA_9130223C08_gene	0.483333	0.133333	-0.0315	-0.0719167	57	1.6	3.8	7	0.906507	2.3	3.8	3.6	4.8	-0.899347
H3125C05___P4hb_--_Prolyl_4-hydroxylase__beta_polypeptide	0.108167	-0.340167	-0.401833	-0.581472	57	1.6	3.8	7	0.904988	2.3	3.8	3.6	4.8	-0.969532
H3147D08___Nfia_--_Nuclear_factor_I/A	0.3315	0.0121667	0.0523333	-0.107444	57	1.6	3.8	7	0.90351	2.3	3.8	3.6	4.8	-0.986157
H3112F08___Rpl3_--_Ribosomal_protein_L3	0.4965	0.222	0.180833	0.0699722	57	1.6	3.8	7	0.902585	2.3	3.8	3.6	4.8	-0.96909
H3085B10___Lmo1_--_LIM_domain_only_1	-0.0966667	-0.497833	-0.302833	-0.451139	57	1.6	3.8	7	0.889408	2.3	3.8	3.6	4.8	-0.865104
H3046C10___Idi1_--_Isopentenyl-diphosphate_delta_isomerase	0.706833	0.234667	0.206	-0.0343333	57	1.6	3.8	7	0.887173	2.3	3.8	3.6	4.8	-0.984329
H3097F07___AU040829_--_Expressed_sequence_AU040829	0.321667	-0.0516667	0.143	0.00483333	57	1.6	3.8	7	0.875048	2.3	3.8	3.6	4.8	-0.844944
H3093H05___Unknown	-0.249833	0.225	-0.0698333	0.221861	57	1.6	3.8	7	-0.797618	2.3	3.8	3.6	4.8	0.880464
H3079D05___Suv420h2_--_Suppressor_of_variegation_4-20_homolog_2__Drosophila_	-0.766833	-0.2835	-0.3325	0.0100833	57	1.6	3.8	7	-0.844782	2.3	3.8	3.6	4.8	0.998945
H3091G10___Nsd1_--_Nuclear_receptor-binding_SET-domain_protein_1	-0.125667	0.175	0.0791667	0.265861	57	1.6	3.8	7	-0.865872	2.3	3.8	3.6	4.8	0.981114
H3081G07___Mef2a_--_RIKEN_cDNA_A430081F14_gene	-0.456833	-0.256167	-0.196	-0.109167	57	1.6	3.8	7	-0.875468	2.3	3.8	3.6	4.8	0.95974
H3085C02___Ttrap_--_Traf_and_Tnf_receptor_associated_protein	-0.255	0.0075	-0.0293333	0.125778	57	1.6	3.8	7	-0.878648	2.3	3.8	3.6	4.8	0.993648
H3060D11___Mll5_--_Myeloid/lymphoid_or_mixed-lineage_leukemia_5	-0.363167	0.075	-0.0681667	0.174639	57	1.6	3.8	7	-0.883807	2.3	3.8	3.6	4.8	0.971715
H3030C12___E130013N09Rik_--_RIKEN_cDNA_E130013N09_gene	-1.59133	-0.717167	-1.1035	-0.71525	57	1.6	3.8	7	-0.890979	2.3	3.8	3.6	4.8	0.91406
H3150G06___Unknown	-0.454333	0.0716667	0.137333	0.379889	57	1.6	3.8	7	-0.892005	2.3	3.8	3.6	4.8	0.976537
H3075D05___Sfrs2_--_Splicing_factor__arginine/serine-rich_2__SC-35_	-0.303	0.106833	0.416333	0.299722	57	1.6	3.8	7	-0.89348	2.3	3.8	3.6	4.8	0.783171
H3137B01___Hdh_--_Huntington_disease_gene_homolog	-0.376333	-0.0823333	-0.00716667	0.100139	57	1.6	3.8	7	-0.896411	2.3	3.8	3.6	4.8	0.956639
H3080F07___Unknown	-0.380667	-0.0201667	0.230167	0.151528	57	1.6	3.8	7	-0.900781	2.3	3.8	3.6	4.8	0.804262
H3085B03___Rbm4_--_RNA_binding_motif_protein_4	-0.348333	0.0131667	0.106833	0.209139	57	1.6	3.8	7	-0.913236	2.3	3.8	3.6	4.8	0.945256
H3031A07___5730454B08Rik_--_RIKEN_cDNA_5730454B08_gene	-0.484167	-0.0528333	0.0065	0.161917	57	1.6	3.8	7	-0.914517	2.3	3.8	3.6	4.8	0.964518
H3119D08___CDNA__clone_Y1G0126N06__strand_minus__reference_ENSEMBL_Mouse-Transcript-ENST_ENSMUST00000029685__based_on_BLAT_search	-0.293667	0.392333	0.0841667	0.231194	57	1.6	3.8	7	-0.915407	2.3	3.8	3.6	4.8	0.804794
H3088E12___Gene_model_1060___NCBI_	-0.190333	0.0476667	0.162	0.168667	57	1.6	3.8	7	-0.917126	2.3	3.8	3.6	4.8	0.879586
H3018G11___Usp15_--_Ubiquitin_specific_protease_15	-0.703	-0.436	-0.471333	-0.351722	57	1.6	3.8	7	-0.918132	2.3	3.8	3.6	4.8	0.979335
H3094B06___Son_--_Son_cell_proliferation_protein	-0.3525	0.314	0.168667	0.457444	57	1.6	3.8	7	-0.922993	2.3	3.8	3.6	4.8	0.969266
H3085F09___AA960558_--_Expressed_sequence_AA960558	-0.296	0.0588333	-0.0856667	0.0237222	57	1.6	3.8	7	-0.923787	2.3	3.8	3.6	4.8	0.877992
H3069A02___Phr1_--_Pam__highwire__rpm_1	-0.485	0.0513333	0.058	0.262167	57	1.6	3.8	7	-0.925027	2.3	3.8	3.6	4.8	0.972116
H3134H09___4933426M11Rik_--_RIKEN_cDNA_4933426M11_gene	-0.284833	0.322667	0.071	0.234667	57	1.6	3.8	7	-0.926005	2.3	3.8	3.6	4.8	0.85603
H3032H08___2300006M17Rik_--_RIKEN_cDNA_2010111I01_gene	-0.6615	-0.353833	-0.344833	-0.233306	57	1.6	3.8	7	-0.927721	2.3	3.8	3.6	4.8	0.969126
H3064F10___Arnt_--_Aryl_hydrocarbon_receptor_nuclear_translocator	-0.145167	0.161167	0.0963333	0.222556	57	1.6	3.8	7	-0.928692	2.3	3.8	3.6	4.8	0.966076
H3133C10___Golga1_--_Golgi_autoantigen__golgin_subfamily_a__1	-0.2495	0.0648333	0.1945	0.20525	57	1.6	3.8	7	-0.928998	2.3	3.8	3.6	4.8	0.884769
H3077D09___Wsb1_--_WD_repeat_and_SOCS_box-containing_1	-1.2075	-0.404167	-0.392667	-0.100611	57	1.6	3.8	7	-0.92911	2.3	3.8	3.6	4.8	0.969518
H3072D10___G430041M01Rik_--_RIKEN_cDNA_G430041M01_gene	-0.0955	0.545333	0.313333	0.534056	57	1.6	3.8	7	-0.92912	2.3	3.8	3.6	4.8	0.91145
H3069A09___Stx18_--_DNA_segment__Chr_5__Wayne_State_University_148__expressed	-0.814	-0.234	-0.2965	-0.0640833	57	1.6	3.8	7	-0.929633	2.3	3.8	3.6	4.8	0.973363
H3063B03___D8Ertd531e_--_DNA_segment__Chr_8__ERATO_Doi_531__expressed	-0.101167	0.279667	0.369833	0.437972	57	1.6	3.8	7	-0.937555	2.3	3.8	3.6	4.8	0.927632
H3094G02___Rbm12_--_Copine_I	-0.520667	0.05	0.131833	0.272972	57	1.6	3.8	7	-0.939018	2.3	3.8	3.6	4.8	0.945755
H3115C10___2700019D07Rik_--_RIKEN_cDNA_2700019D07_gene	-0.2035	0.329833	0.152	0.304333	57	1.6	3.8	7	-0.944943	2.3	3.8	3.6	4.8	0.899467
H3136C10___4921506I22Rik_--_RIKEN_cDNA_4921506I22_gene	-0.4385	0.037	0.179	0.207833	57	1.6	3.8	7	-0.946432	2.3	3.8	3.6	4.8	0.896437
H3049E02___Ccnt2_--_Cyclin_T2	-0.291167	0.0461667	0.126167	0.168528	57	1.6	3.8	7	-0.947075	2.3	3.8	3.6	4.8	0.915324
H3013B06___Ddx17_--_DEAD__Asp-Glu-Ala-Asp__box_polypeptide_17	-0.607667	0.1695	0.0116667	0.274444	57	1.6	3.8	7	-0.947246	2.3	3.8	3.6	4.8	0.950623
H3067A05___BC031353_--_RIKEN_cDNA_C130047D21_gene	0.059	0.8755	0.576667	0.726111	57	1.6	3.8	7	-0.947493	2.3	3.8	3.6	4.8	0.834665
H3069H09___Fchsd2_--_RIKEN_cDNA_6430502G17_gene	-0.350667	0.000333333	0.00133333	0.103389	57	1.6	3.8	7	-0.947935	2.3	3.8	3.6	4.8	0.956407
H3057C11___Mll3_--_Myeloid/lymphoid_or_mixed-lineage_leukemia_3	-0.291667	0.0616667	0.0153333	0.132389	57	1.6	3.8	7	-0.948278	2.3	3.8	3.6	4.8	0.958164
H3002F01___Hnrpdl_--_Heterogeneous_nuclear_ribonucleoprotein_D-like	-0.914333	-0.352333	-0.279167	-0.164028	57	1.6	3.8	7	-0.949839	2.3	3.8	3.6	4.8	0.937198
H3087H03___5730555F13Rik_--_RIKEN_cDNA_5730555F13_gene	-0.465667	0.299	0.0566667	0.260278	57	1.6	3.8	7	-0.951042	2.3	3.8	3.6	4.8	0.897581
H3092A04___2900060B22Rik_--_RIKEN_cDNA_2900060B22_gene	-0.5645	1.03167	0.4875	0.84325	57	1.6	3.8	7	-0.951563	2.3	3.8	3.6	4.8	0.868137
H3098A04___AI642036_--_RIKEN_cDNA_C530049I24_gene	-0.509333	-0.00516667	-0.0298333	0.118528	57	1.6	3.8	7	-0.952117	2.3	3.8	3.6	4.8	0.955612
H3090H05___1110003E01Rik_--_RIKEN_cDNA_1110003E01_gene	-0.0496667	0.24	0.277	0.3335	57	1.6	3.8	7	-0.952181	2.3	3.8	3.6	4.8	0.934982
H3118H07___Ccnl2_--_Cyclin_L2	-0.7835	-0.046	0.0211667	0.165528	57	1.6	3.8	7	-0.957437	2.3	3.8	3.6	4.8	0.93547
H3148A04___Thrap2_--_Thyroid_hormone_receptor_associated_protein_2	-0.918667	-0.189167	-0.163167	0.00263889	57	1.6	3.8	7	-0.95828	2.3	3.8	3.6	4.8	0.942702
H3073C07___Phip_--_Pleckstrin_homology_domain_interacting_protein	-0.0295	0.300333	0.223833	0.316806	57	1.6	3.8	7	-0.958379	2.3	3.8	3.6	4.8	0.928498
J0822B11___Unknown	-0.649333	0.009	-0.0178333	0.149028	57	1.6	3.8	7	-0.960689	2.3	3.8	3.6	4.8	0.946364
H3128F04___5730406M06Rik_--_RIKEN_cDNA_5730406M06_gene	-0.394667	0.122333	0.281833	0.237306	57	1.6	3.8	7	-0.961901	2.3	3.8	3.6	4.8	0.849715
H3148C08___Catns_--_Expressed_sequence_AI225934	-0.8605	-0.0776667	0.111833	0.129472	57	1.6	3.8	7	-0.961933	2.3	3.8	3.6	4.8	0.886242
H3090G03___Ccnl1_--_Cyclin_L1	-0.619667	0.186833	0.041	0.258667	57	1.6	3.8	7	-0.962822	2.3	3.8	3.6	4.8	0.935088
L0277G07___Papola_--_Poly__A__polymerase_alpha	-0.418167	0.229	0.269	0.389333	57	1.6	3.8	7	-0.963397	2.3	3.8	3.6	4.8	0.932706
H3106G01___Tcf12_--_RIKEN_cDNA_E430034C17_gene	-0.585667	0.403333	0.0946667	0.252111	57	1.6	3.8	7	-0.963575	2.3	3.8	3.6	4.8	0.847682
H3129F01___Unknown	-1.0325	-0.212167	-0.2935	-0.08675	57	1.6	3.8	7	-0.965048	2.3	3.8	3.6	4.8	0.941284
H3143D11___Nfia_--_Nuclear_factor_I/A	-0.486	0.426	0.151833	0.181639	57	1.6	3.8	7	-0.965302	2.3	3.8	3.6	4.8	0.773098
H3074E02___Ramp2_--_RIKEN_cDNA_9430072K23_gene	-0.6195	0.599833	0.948	0.849333	57	1.6	3.8	7	-0.965501	2.3	3.8	3.6	4.8	0.851063
H3131B06___Fubp1_--_Far_upstream_element__FUSE__binding_protein_1	-0.498	0.215	0.1825	0.343083	57	1.6	3.8	7	-0.967136	2.3	3.8	3.6	4.8	0.938566
H3037B12___Srrm1_--_Serine/arginine_repetitive_matrix_1	-0.384333	0.0466667	0.0456667	0.131778	57	1.6	3.8	7	-0.968268	2.3	3.8	3.6	4.8	0.934203
H3054F04___Rps6kb1_--_Ribosomal_protein_S6_kinase__polypeptide_1	-0.533	0.0663333	-0.109167	-0.0711944	57	1.6	3.8	7	-0.969561	2.3	3.8	3.6	4.8	0.798587
H3023A06___2600011C06Rik_--_RIKEN_cDNA_2600011C06_gene	-0.454	0.300833	0.0865	0.15925	57	1.6	3.8	7	-0.972376	2.3	3.8	3.6	4.8	0.824135
H3089A12___Rdh11_--_Retinol_dehydrogenase_11	-0.415167	-0.0126667	-0.0531667	0.0339722	57	1.6	3.8	7	-0.972407	2.3	3.8	3.6	4.8	0.930519
H3159G01___Sfrs6_--_Splicing_factor__arginine/serine-rich_6	-0.0508333	0.681333	0.848667	0.806944	57	1.6	3.8	7	-0.973093	2.3	3.8	3.6	4.8	0.858112
H3113D01___2610019N13Rik_--_RIKEN_cDNA_2610019N13_gene	-0.631833	0.209667	0.1615	0.326083	57	1.6	3.8	7	-0.973959	2.3	3.8	3.6	4.8	0.928828
H3080H07___Zfp207_--_Zinc_finger_protein_207	-0.419167	0.175833	0.230833	0.291639	57	1.6	3.8	7	-0.974208	2.3	3.8	3.6	4.8	0.909113
G0120G02___Xrcc3_--_X-ray_repair_complementing_defective_repair_in_Chinese_hamster_cells_3	-0.603	-0.114167	-0.150333	-0.0527222	57	1.6	3.8	7	-0.974278	2.3	3.8	3.6	4.8	0.928361
H3061B12___Mdm4_--_Transformed_mouse_3T3_cell_double_minute_4	-0.406833	0.265333	0.381333	0.391389	57	1.6	3.8	7	-0.974541	2.3	3.8	3.6	4.8	0.882542
H3156H06___3300001P08Rik_--_RIKEN_cDNA_3300001P08_gene	-0.849333	0.531833	0.2125	0.459917	57	1.6	3.8	7	-0.975448	2.3	3.8	3.6	4.8	0.888602
H3131G12___Igf2r_--_Insulin-like_growth_factor_2_receptor	-1.23733	-0.318	-0.332667	-0.178111	57	1.6	3.8	7	-0.975688	2.3	3.8	3.6	4.8	0.923877
H3141C04___Clk4_--_CDC_like_kinase_4	-0.424667	0.336167	0.286	0.427833	57	1.6	3.8	7	-0.976277	2.3	3.8	3.6	4.8	0.924997
H3030E01___Luc7l2_--_LUC7-like_2__S._cerevisiae_	-0.344167	0.1725	0.229167	0.266361	57	1.6	3.8	7	-0.976398	2.3	3.8	3.6	4.8	0.899872
H3026E09___Ttc19_--_RIKEN_cDNA_5730405M06_gene	-0.240167	0.1985	0.136167	0.222694	57	1.6	3.8	7	-0.976977	2.3	3.8	3.6	4.8	0.91765
H3104B08___Transcribed_locus__strongly_similar_to_NP_083524.1_RIKEN_cDNA_4930553M18_gene__Mus_musculus_	-0.511333	0.312333	0.126667	0.263444	57	1.6	3.8	7	-0.977651	2.3	3.8	3.6	4.8	0.884427
H3024H01___Ict1_--_Immature_colon_carcinoma_transcript_1	-0.767167	0.274833	0.227333	0.384722	57	1.6	3.8	7	-0.981158	2.3	3.8	3.6	4.8	0.915372
H3060G05___5730555F13Rik_--_RIKEN_cDNA_5730555F13_gene	-0.492333	0.311333	0.117333	0.157056	57	1.6	3.8	7	-0.981644	2.3	3.8	3.6	4.8	0.814551
H3144H08___Dmtf1_--_Cyclin_D_binding_myb-like_transcription_factor_1	-0.3665	0.045	0.033	0.0906667	57	1.6	3.8	7	-0.981721	2.3	3.8	3.6	4.8	0.913367
H3076G09___Sfrs7_--_Splicing_factor__arginine/serine-rich_7	0.0258333	0.517833	0.404667	0.461944	57	1.6	3.8	7	-0.981727	2.3	3.8	3.6	4.8	0.858181
H3034D08___5730454B08Rik_--_RIKEN_cDNA_5730454B08_gene	-0.573667	0.092	0.047	0.146333	57	1.6	3.8	7	-0.982862	2.3	3.8	3.6	4.8	0.911986
H3153E10___BC033596_--_RIKEN_cDNA_9030625G08_gene	-0.544167	0.3755	0.2505	0.395417	57	1.6	3.8	7	-0.98341	2.3	3.8	3.6	4.8	0.903703
H3018E12___3930401K13Rik_--_RIKEN_cDNA_3930401K13_gene	-0.492167	-0.0993333	-0.0345	-0.0629167	57	1.6	3.8	7	-0.984038	2.3	3.8	3.6	4.8	0.847726
H3121C12___Ankrd10_--_Ankyrin_repeat_domain_10	-0.477333	0.124667	0.122833	0.187639	57	1.6	3.8	7	-0.984583	2.3	3.8	3.6	4.8	0.904464
H3093D11___Gene_model_1___NCBI_	-0.5145	0.444667	0.552333	0.553222	57	1.6	3.8	7	-0.984992	2.3	3.8	3.6	4.8	0.873876
C0184E02___1110021E09Rik_--_RIKEN_cDNA_1110021E09_gene	-0.35	0.278167	0.292333	0.344056	57	1.6	3.8	7	-0.985753	2.3	3.8	3.6	4.8	0.897632
H3049E08___Snx5_--_Sorting_nexin_5	-0.561333	-0.019	-0.0513333	0.0126111	57	1.6	3.8	7	-0.987232	2.3	3.8	3.6	4.8	0.901293
H3051A07___Pabpn1_--_Poly_A__binding_protein__nuclear_1	-0.447167	0.4685	0.6165	0.479583	57	1.6	3.8	7	-0.987467	2.3	3.8	3.6	4.8	0.811052
H3122E08___Ube2e1_--_Ubiquitin-conjugating_enzyme_E2E_1__UBC4/5_homolog__yeast_	-0.5135	0.00416667	-0.008	0.0403333	57	1.6	3.8	7	-0.988341	2.3	3.8	3.6	4.8	0.896673
H3137G12___Arhgap10_--_Rho_GTPase_activating_protein_10	-0.501667	0.2065	0.295833	0.252306	57	1.6	3.8	7	-0.988488	2.3	3.8	3.6	4.8	0.848714
H3083E04___Ttc14_--_Tetratricopeptide_repeat_domain_14	-0.869667	0.184667	0.3155	0.0840833	57	1.6	3.8	7	-0.988793	2.3	3.8	3.6	4.8	0.76545
H3018H05___Zc3hdc7_--_Zinc_finger_CCCH_type_domain_containing_7	-0.464	0.332167	0.238833	0.325472	57	1.6	3.8	7	-0.989979	2.3	3.8	3.6	4.8	0.887038
H3050D10___Tardbp_--_TAR_DNA_binding_protein	-0.449667	0.168667	0.197667	0.214778	57	1.6	3.8	7	-0.989984	2.3	3.8	3.6	4.8	0.878577
H3029G09___Ogt_--_O-linked_N-acetylglucosamine__GlcNAc__transferase__UDP-N-acetylglucosamine_polypeptide-N-acetylglucosaminyl_transferase_	-0.905667	0.850667	0.537333	0.481889	57	1.6	3.8	7	-0.990079	2.3	3.8	3.6	4.8	0.789346
H3158A07___Rbm6_--_RNA_binding_motif_protein_6	-0.426167	0.241167	0.331833	0.233639	57	1.6	3.8	7	-0.990245	2.3	3.8	3.6	4.8	0.808375
H3071C09___Mkln1_--_Muskelin_1__intracellular_mediator_containing_kelch_motifs	-0.552167	0.0373333	0.00733333	0.0603889	57	1.6	3.8	7	-0.990537	2.3	3.8	3.6	4.8	0.891375
H3088D09___Ece1_--_Endothelin_converting_enzyme_1	-0.989	0.3415	0.102333	0.0980556	57	1.6	3.8	7	-0.991202	2.3	3.8	3.6	4.8	0.807407
H3088H09___E330021D16Rik_--_RIKEN_cDNA_E330021D16_gene	-0.3885	0.2845	0.203667	0.267778	57	1.6	3.8	7	-0.991475	2.3	3.8	3.6	4.8	0.880257
H3046B09___2610019N13Rik_--_RIKEN_cDNA_2610019N13_gene	-0.537	0.112667	0.147833	0.149972	57	1.6	3.8	7	-0.991672	2.3	3.8	3.6	4.8	0.869081
H3149D08___Luc7l2_--_LUC7-like_2__S._cerevisiae_	-0.649167	0.569333	0.4095	0.290917	57	1.6	3.8	7	-0.99176	2.3	3.8	3.6	4.8	0.764161
H3048B01___Adult_male_adrenal_gland_cDNA__RIKEN_full-length_enriched_library__clone_7330439I17_product_unclassifiable__full_insert_sequence	-0.574167	0.207667	0.099	0.0318333	57	1.6	3.8	7	-0.991797	2.3	3.8	3.6	4.8	0.768863
H3154C10___Pten_--_Phosphatase_and_tensin_homolog	-0.615667	0.273667	0.161167	0.233028	57	1.6	3.8	7	-0.992775	2.3	3.8	3.6	4.8	0.871876
H3155D12___Prkwnk1_--_Protein_kinase__lysine_deficient_1	-0.386667	0.236167	0.183833	0.227472	57	1.6	3.8	7	-0.993946	2.3	3.8	3.6	4.8	0.876565
H3139H12___Hnrpa2b1_--_Heterogeneous_nuclear_ribonucleoprotein_A2/B1	-1.28617	0.694833	0.508833	0.646139	57	1.6	3.8	7	-0.994126	2.3	3.8	3.6	4.8	0.874092
H3036C11___Luc7l2_--_LUC7-like_2__S._cerevisiae_	-1.09283	0.578833	0.519333	0.247222	57	1.6	3.8	7	-0.994383	2.3	3.8	3.6	4.8	0.755837
H3027C12___Clk1_--_CDC-like_kinase_1	-0.688667	0.905833	0.737833	0.843472	57	1.6	3.8	7	-0.994391	2.3	3.8	3.6	4.8	0.870001
H3080H06___Zfp644_--_Zinc_finger_protein_644	-0.464	0.2	0.2515	0.198083	57	1.6	3.8	7	-0.994712	2.3	3.8	3.6	4.8	0.833208
H3096G10___Unknown	-0.208833	0.153667	0.1835	0.135583	57	1.6	3.8	7	-0.99497	2.3	3.8	3.6	4.8	0.80685
H3019B02___Nfat5_--_Nuclear_factor_of_activated_T-cells_5	-0.53	0.119833	0.169	0.103	57	1.6	3.8	7	-0.99539	2.3	3.8	3.6	4.8	0.822054
H3077F01___Smc5l1_--_SMC5_structural_maintenance_of_chromosomes_5-like_1__yeast_	-0.645667	-0.061	-0.017	-0.0955	57	1.6	3.8	7	-0.995428	2.3	3.8	3.6	4.8	0.804283
H3137A05___Sfrs12_--_Splicing_factor__arginine/serine-rich_12	-0.664	0.286333	0.252333	0.285722	57	1.6	3.8	7	-0.995674	2.3	3.8	3.6	4.8	0.869818
H3091D05___2310043N10Rik_--_RIKEN_cDNA_2310043N10_gene	-2.70433	0.256167	0.0753333	0.209889	57	1.6	3.8	7	-0.995725	2.3	3.8	3.6	4.8	0.869778
H3124G03___1810007M14Rik_--_RIKEN_cDNA_1810007M14_gene	-0.750333	0.229833	0.108333	0.0575556	57	1.6	3.8	7	-0.996132	2.3	3.8	3.6	4.8	0.79781
H3085E03___9430010O03Rik_--_RIKEN_cDNA_9430010O03_gene	-1.05317	0.216333	0.178	-0.006	57	1.6	3.8	7	-0.996444	2.3	3.8	3.6	4.8	0.769728
H3054A07___1700009P03Rik_--_RIKEN_cDNA_1700009P03_gene	-0.184667	0.156667	0.170167	0.152694	57	1.6	3.8	7	-0.996721	2.3	3.8	3.6	4.8	0.841517
H3044E12___Dnajc7_--_DnaJ__Hsp40__homolog__subfamily_C__member_7	-0.342167	-0.001	0.0123333	-0.00694444	57	1.6	3.8	7	-0.996976	2.3	3.8	3.6	4.8	0.838759
H3080C08___2600011C06Rik_--_RIKEN_cDNA_2600011C06_gene	-0.6335	0.1595	0.143667	0.149111	57	1.6	3.8	7	-0.997146	2.3	3.8	3.6	4.8	0.85935
H3143C03___Ttc14_--_Tetratricopeptide_repeat_domain_14	-0.878667	0.3085	0.348	0.186667	57	1.6	3.8	7	-0.997387	2.3	3.8	3.6	4.8	0.793819
H3090D03___2610036F08Rik_--_RIKEN_cDNA_2610036F08_gene	-0.127667	0.265167	0.229333	0.200389	57	1.6	3.8	7	-0.997861	2.3	3.8	3.6	4.8	0.795472
H3029A01___Rnpc2_--_RIKEN_cDNA_B330012G18_gene	-0.683167	0.321	0.219167	0.177861	57	1.6	3.8	7	-0.998302	2.3	3.8	3.6	4.8	0.81238
H3090F06___Fubp1_--_Far_upstream_element__FUSE__binding_protein_1	-0.388667	0.506667	0.424833	0.425639	57	1.6	3.8	7	-0.998475	2.3	3.8	3.6	4.8	0.83979
H3119G12___Ogt_--_O-linked_N-acetylglucosamine__GlcNAc__transferase__UDP-N-acetylglucosamine_polypeptide-N-acetylglucosaminyl_transferase_	-0.6795	0.799333	0.664833	0.582306	57	1.6	3.8	7	-0.998576	2.3	3.8	3.6	4.8	0.806801
H3027D01___Clk1_--_CDC-like_kinase_1	-0.7225	0.635	0.6655	0.551583	57	1.6	3.8	7	-0.998601	2.3	3.8	3.6	4.8	0.821029
J0750D08___Wwtr1_--_WW_domain_containing_transcription_regulator_1	-0.4235	0.114833	0.109	0.0946667	57	1.6	3.8	7	-0.998641	2.3	3.8	3.6	4.8	0.844448
H3149G01___Pafah1b1_--_Platelet-activating_factor_acetylhydrolase__isoform_1b__beta1_subunit	-0.456833	0.296833	0.226333	0.204056	57	1.6	3.8	7	-0.998847	2.3	3.8	3.6	4.8	0.821818
H3069A08___Cpsf6_--_Cleavage_and_polyadenylation_specific_factor_6	-0.559833	0.1675	0.157833	0.125806	57	1.6	3.8	7	-0.999359	2.3	3.8	3.6	4.8	0.834799

## Sheet: Hoja2
Clone_GeneSymbol_Desdription	SWR (av)	C57BL6 (av)	BalbC (av)	FVB (av)	Tf-swr	Tf-c57	Tf-balbC	Tf-FVB	R (TF)	NL-swr	NL-C57	NL-BalbC	NL-Fvb	R (NL)	mgB36 Chr:Start-Stop	mgB36 Cytoband	UniGene	Entrez GeneID	Locus Tag	Gene
H3014F09___2310061A22Rik_--_RIKEN_cDNA_2310061A22_gene	0.168333	-0.227833	-0.223333	-0.216389	57	1.6	3.8	7	0.998224	2.3	3.8	3.6	4.8	-0.848969	chr6:142344442-142361290	6 G2	Mm.3676	66964		Golt1b
H3055D10___Unknown	2.6005	-0.6575	-0.360333	-0.400389	57	1.6	3.8	7	0.998061	2.3	3.8	3.6	4.8	-0.846032
H3154F10___BC003993_--_CDNA_sequence_BC003993	2.46433	0.170667	0.310667	0.0932778	57	1.6	3.8	7	0.990433	2.3	3.8	3.6	4.8	-0.891721	chr2:77696491-77747214	2 C3	Mm.288151	80744	RP23-65N20.1	BC003993
H3001F08___D11Ertd497e_--_DNA_segment__Chr_11__ERATO_Doi_497__expressed	0.0653333	-0.306667	-0.2395	-0.28975	57	1.6	3.8	7	0.984954	2.3	3.8	3.6	4.8	-0.883317			Mm.289456	52626	RP23-263C23.1	Cdkn2aipnl
H3158E03___Mthfd2_--_Methylenetetrahydrofolate_dehydrogenase__NAD+_dependent___methenyltetrahydrofolate_cyclohydrolase	0.642167	0.1015	0.221333	0.160222	57	1.6	3.8	7	0.983084	2.3	3.8	3.6	4.8	-0.859409	chr6:83271105-83291627	6 C3	Mm.443	17768		Mthfd2
H3117C12___5430437P03Rik_--_RIKEN_cDNA_5430437P03_gene	0.460833	-0.0886667	0.0383333	-0.0667778	57	1.6	3.8	7	0.973862	2.3	3.8	3.6	4.8	-0.894025	chr8:74325843-74333912	8 B3.3	Mm.21749	68251		5430437P03Rik
H3068C12___Unknown	0.144833	-0.390167	-0.2435	-0.314417	57	1.6	3.8	7	0.973342	2.3	3.8	3.6	4.8	-0.84959
H3060G04___Spin_--_Spindlin	1.00967	0.4525	0.572833	0.448472	57	1.6	3.8	7	0.970248	2.3	3.8	3.6	4.8	-0.911332			Mm.188432	20729		Spin1
H3043F05___Dnajb1_--_DnaJ__Hsp40__homolog__subfamily_B__member_1	0.796333	-0.197	0.0848333	-0.0993611	57	1.6	3.8	7	0.967352	2.3	3.8	3.6	4.8	-0.873326	chr8:86498279-86517893	8 C2	Mm.282092	81489		Dnajb1
H3052H08___Similar_to_60S_ribosomal_protein_L11	0.2185	-0.128	-0.202167	-0.217694	57	1.6	3.8	7	0.96376	2.3	3.8	3.6	4.8	-0.893219	chr7:122800637-122801770	7 F2	Mm.389934	628696		EG628696
H3040G02___Tbx20_--_T-box_20	0.2395	-0.228333	-0.2495	-0.34225	57	1.6	3.8	7	0.963084	2.3	3.8	3.6	4.8	-0.935594
H3076B01___Cited1_--_Cbp/p300-interacting_transactivator_with_Glu/Asp-rich_carboxy-terminal_domain_1	0.747333	-0.00316667	-0.183833	-0.237306	57	1.6	3.8	7	0.955252	2.3	3.8	3.6	4.8	-0.900849	chrX:98450096-98454900	X D	Mm.2390	12705	RP23-331B22.4	Cited1
H3023G01___Hspca_--_Heat_shock_protein_1__alpha	1.167	0.385167	0.649667	0.482611	57	1.6	3.8	7	0.953099	2.3	3.8	3.6	4.8	-0.864692	chr12:111138215-111150535	12 F1	Mm.341186	15519	RP23-60K23.1	Hsp90aa1
L0029F01___Unknown	-0.149833	-0.848333	-0.699	-0.929	57	1.6	3.8	7	0.949018	2.3	3.8	3.6	4.8	-0.946463
H3106G02___Transcribed_locus__moderately_similar_to_NP_112468.1_proliferin__Mus_musculus_	0.442	0.0981667	0.136	0.017	57	1.6	3.8	7	0.943727	2.3	3.8	3.6	4.8	-0.963122	chrX:33514004-33515534	X A3.3	Mm.380436
H3098G10___Itm2c_--_Integral_membrane_protein_2C	1.10133	0.655167	0.732	0.556333	57	1.6	3.8	7	0.933567	2.3	3.8	3.6	4.8	-0.967185	chr1:87725311-87739884	1 C5	Mm.29870	64294		Itm2c
H3061A11___Unknown	0.085	-0.168333	-0.209333	-0.281222	57	1.6	3.8	7	0.92835	2.3	3.8	3.6	4.8	-0.951581
L0286D06___Flna_--_Filamin__alpha	1.60033	0.920333	0.823833	0.595972	57	1.6	3.8	7	0.919757	2.3	3.8	3.6	4.8	-0.960744	chrX:70476117-70966579	X A7.3	Mm.295533	192176		Flna
H3023E05___Sall4_--_Sal-like_4__Drosophila_	0.4835	0.0555	0.1045	-0.0939167	57	1.6	3.8	7	0.913127	2.3	3.8	3.6	4.8	-0.982227	chr2:168439536-168458406	2 H3	Mm.434054	99377	RP23-354I18.1	Sall4
H3033D05___Unknown	0.162333	-0.140333	-0.0748333	-0.217306	57	1.6	3.8	7	0.912938	2.3	3.8	3.6	4.8	-0.975792
H3116D06___Cdw92_--_RIKEN_cDNA_9130223C08_gene	0.483333	0.133333	-0.0315	-0.0719167	57	1.6	3.8	7	0.906507	2.3	3.8	3.6	4.8	-0.899347	chr4:53461494-53643579	4 B2	Mm.270088	100434	RP23-20E10.4	Slc44a1
H3125C05___P4hb_--_Prolyl_4-hydroxylase__beta_polypeptide	0.108167	-0.340167	-0.401833	-0.581472	57	1.6	3.8	7	0.904988	2.3	3.8	3.6	4.8	-0.969532	chr11:120375907-120389377	11 E2	Mm.16660	18453	RP23-84C12.2	P4hb
H3147D08___Nfia_--_Nuclear_factor_I/A	0.3315	0.0121667	0.0523333	-0.107444	57	1.6	3.8	7	0.90351	2.3	3.8	3.6	4.8	-0.986157			Mm.31274	18027	RP23-67D6.1	Nfia
H3112F08___Rpl3_--_Ribosomal_protein_L3	0.4965	0.222	0.180833	0.0699722	57	1.6	3.8	7	0.902585	2.3	3.8	3.6	4.8	-0.96909	chr15:79904684-79919123	15 E1	Mm.396243	27367		Rpl3
H3085B10___Lmo1_--_LIM_domain_only_1	-0.0966667	-0.497833	-0.302833	-0.451139	57	1.6	3.8	7	0.889408	2.3	3.8	3.6	4.8	-0.865104	chr7:108929744-108966384	7 E3	Mm.360145	109594		Lmo1
H3046C10___Idi1_--_Isopentenyl-diphosphate_delta_isomerase	0.706833	0.234667	0.206	-0.0343333	57	1.6	3.8	7	0.887173	2.3	3.8	3.6	4.8	-0.984329	chr13:8884159-8891697	13 A1	Mm.29847	319554		Idi1
H3097F07___AU040829_--_Expressed_sequence_AU040829	0.321667	-0.0516667	0.143	0.00483333	57	1.6	3.8	7	0.875048	2.3	3.8	3.6	4.8	-0.844944	chr11:64818233-64980261	11 B3	Mm.134338	216831	RP23-219K7.2	AU040829
H3093H05___Unknown	-0.249833	0.225	-0.0698333	0.221861	57	1.6	3.8	7	-0.797618	2.3	3.8	3.6	4.8	0.880464
H3079D05___Suv420h2_--_Suppressor_of_variegation_4-20_homolog_2__Drosophila_	-0.766833	-0.2835	-0.3325	0.0100833	57	1.6	3.8	7	-0.844782	2.3	3.8	3.6	4.8	0.998945	chr7:4343201-4350602	7 A1	Mm.247844	232811		Suv420h2
H3091G10___Nsd1_--_Nuclear_receptor-binding_SET-domain_protein_1	-0.125667	0.175	0.0791667	0.265861	57	1.6	3.8	7	-0.865872	2.3	3.8	3.6	4.8	0.981114
H3081G07___Mef2a_--_RIKEN_cDNA_A430081F14_gene	-0.456833	-0.256167	-0.196	-0.109167	57	1.6	3.8	7	-0.875468	2.3	3.8	3.6	4.8	0.95974	chr7:67124602-67129214	7 C	Mm.449159
H3085C02___Ttrap_--_Traf_and_Tnf_receptor_associated_protein	-0.255	0.0075	-0.0293333	0.125778	57	1.6	3.8	7	-0.878648	2.3	3.8	3.6	4.8	0.993648	chr13:24839118-24849618	13 A3.1	Mm.427162	56196	RP23-92G13.1	Ttrap
H3060D11___Mll5_--_Myeloid/lymphoid_or_mixed-lineage_leukemia_5	-0.363167	0.075	-0.0681667	0.174639	57	1.6	3.8	7	-0.883807	2.3	3.8	3.6	4.8	0.971715	chr5:22946243-23014680	5 A3	Mm.205190	69188		Mll5
H3030C12___E130013N09Rik_--_RIKEN_cDNA_E130013N09_gene	-1.59133	-0.717167	-1.1035	-0.71525	57	1.6	3.8	7	-0.890979	2.3	3.8	3.6	4.8	0.91406	chr2:158067078-158077593	2 H1	Mm.294494	319317	RP23-132A3.1	A930034L06Rik
H3150G06___Unknown	-0.454333	0.0716667	0.137333	0.379889	57	1.6	3.8	7	-0.892005	2.3	3.8	3.6	4.8	0.976537
H3075D05___Sfrs2_--_Splicing_factor__arginine/serine-rich_2__SC-35_	-0.303	0.106833	0.416333	0.299722	57	1.6	3.8	7	-0.89348	2.3	3.8	3.6	4.8	0.783171	chr11:116665988-116669484	11 E2	Mm.21841	20382	RP23-468A19.7	Sfrs2
H3137B01___Hdh_--_Huntington_disease_gene_homolog	-0.376333	-0.0823333	-0.00716667	0.100139	57	1.6	3.8	7	-0.896411	2.3	3.8	3.6	4.8	0.956639	chr5:35078596-35227258	5 B2	Mm.209071	15194		Htt
H3080F07___Unknown	-0.380667	-0.0201667	0.230167	0.151528	57	1.6	3.8	7	-0.900781	2.3	3.8	3.6	4.8	0.804262
H3085B03___Rbm4_--_RNA_binding_motif_protein_4	-0.348333	0.0131667	0.106833	0.209139	57	1.6	3.8	7	-0.913236	2.3	3.8	3.6	4.8	0.945256	chr19:4784061-4811212	19 A	Mm.426069	19653		Rbm4
H3031A07___5730454B08Rik_--_RIKEN_cDNA_5730454B08_gene	-0.484167	-0.0528333	0.0065	0.161917	57	1.6	3.8	7	-0.914517	2.3	3.8	3.6	4.8	0.964518	chr1:135447393-135488945	1 E4	Mm.245357	70579		Zc3h11a
H3119D08___CDNA__clone_Y1G0126N06__strand_minus__reference_ENSEMBL_Mouse-Transcript-ENST_ENSMUST00000029685__based_on_BLAT_search	-0.293667	0.392333	0.0841667	0.231194	57	1.6	3.8	7	-0.915407	2.3	3.8	3.6	4.8	0.804794	chr3:89250721-89263140	3 F1	Mm.288098	24045		Scamp3
H3088E12___Gene_model_1060___NCBI_	-0.190333	0.0476667	0.162	0.168667	57	1.6	3.8	7	-0.917126	2.3	3.8	3.6	4.8	0.879586			Mm.458839
H3018G11___Usp15_--_Ubiquitin_specific_protease_15	-0.703	-0.436	-0.471333	-0.351722	57	1.6	3.8	7	-0.918132	2.3	3.8	3.6	4.8	0.979335	chr10:122514410-122600079	10 D2	Mm.244209	14479		Usp15
H3094B06___Son_--_Son_cell_proliferation_protein	-0.3525	0.314	0.168667	0.457444	57	1.6	3.8	7	-0.922993	2.3	3.8	3.6	4.8	0.969266	chr16:91536677-91568217	16 C3.3	Mm.46401	20658		Son
H3085F09___AA960558_--_Expressed_sequence_AA960558	-0.296	0.0588333	-0.0856667	0.0237222	57	1.6	3.8	7	-0.923787	2.3	3.8	3.6	4.8	0.877992	chr7:130651698-130704642	7 F3	Mm.323554	101476		Plekha1
H3069A02___Phr1_--_Pam__highwire__rpm_1	-0.485	0.0513333	0.058	0.262167	57	1.6	3.8	7	-0.925027	2.3	3.8	3.6	4.8	0.972116	chr14:101999175-102232493	14 E2.3	Mm.6478	105689		Mycbp2
H3134H09___4933426M11Rik_--_RIKEN_cDNA_4933426M11_gene	-0.284833	0.322667	0.071	0.234667	57	1.6	3.8	7	-0.926005	2.3	3.8	3.6	4.8	0.85603
H3032H08___2300006M17Rik_--_RIKEN_cDNA_2010111I01_gene	-0.6615	-0.353833	-0.344833	-0.233306	57	1.6	3.8	7	-0.927721	2.3	3.8	3.6	4.8	0.969126	chr13:62974515-63335699	13 B3	Mm.188105	72061		2010111I01Rik
H3064F10___Arnt_--_Aryl_hydrocarbon_receptor_nuclear_translocator	-0.145167	0.161167	0.0963333	0.222556	57	1.6	3.8	7	-0.928692	2.3	3.8	3.6	4.8	0.966076	chr3:95519791-95582644	3 F2.1	Mm.250265	11863		Arnt
H3133C10___Golga1_--_Golgi_autoantigen__golgin_subfamily_a__1	-0.2495	0.0648333	0.1945	0.20525	57	1.6	3.8	7	-0.928998	2.3	3.8	3.6	4.8	0.884769	chr2:38838162-38888016	2 B	Mm.131098	76899	RP23-244N6.6	Golga1
H3077D09___Wsb1_--_WD_repeat_and_SOCS_box-containing_1	-1.2075	-0.404167	-0.392667	-0.100611	57	1.6	3.8	7	-0.92911	2.3	3.8	3.6	4.8	0.969518	chr11:79055093-79071008	11 B5	Mm.307022	78889		Wsb1
H3072D10___G430041M01Rik_--_RIKEN_cDNA_G430041M01_gene	-0.0955	0.545333	0.313333	0.534056	57	1.6	3.8	7	-0.92912	2.3	3.8	3.6	4.8	0.91145	chr6:49173040-49193640	6 B2.3	Mm.196598	101214		Tra2a
H3069A09___Stx18_--_DNA_segment__Chr_5__Wayne_State_University_148__expressed	-0.814	-0.234	-0.2965	-0.0640833	57	1.6	3.8	7	-0.929633	2.3	3.8	3.6	4.8	0.973363
H3063B03___D8Ertd531e_--_DNA_segment__Chr_8__ERATO_Doi_531__expressed	-0.101167	0.279667	0.369833	0.437972	57	1.6	3.8	7	-0.937555	2.3	3.8	3.6	4.8	0.927632	chr8:42010593-42049951	8 A4	Mm.475675	52348		Vps37a
H3094G02___Rbm12_--_Copine_I	-0.520667	0.05	0.131833	0.272972	57	1.6	3.8	7	-0.939018	2.3	3.8	3.6	4.8	0.945755	chr2:155762844-155803406	2 H1	Mm.27660	75710	RP23-220D12.7	Rbm12
H3115C10___2700019D07Rik_--_RIKEN_cDNA_2700019D07_gene	-0.2035	0.329833	0.152	0.304333	57	1.6	3.8	7	-0.944943	2.3	3.8	3.6	4.8	0.899467	chr10:33608533-33640685	10 B1	Mm.248081	72580		Zufsp
H3136C10___4921506I22Rik_--_RIKEN_cDNA_4921506I22_gene	-0.4385	0.037	0.179	0.207833	57	1.6	3.8	7	-0.946432	2.3	3.8	3.6	4.8	0.896437	chr19:4756455-4845343	19 A	Mm.440378	66704		Rbm4b
H3049E02___Ccnt2_--_Cyclin_T2	-0.291167	0.0461667	0.126167	0.168528	57	1.6	3.8	7	-0.947075	2.3	3.8	3.6	4.8	0.915324	chr1:129632474-129635607	1 E3	Mm.392269
H3013B06___Ddx17_--_DEAD__Asp-Glu-Ala-Asp__box_polypeptide_17	-0.607667	0.1695	0.0116667	0.274444	57	1.6	3.8	7	-0.947246	2.3	3.8	3.6	4.8	0.950623	chr15:79354950-79374024	15 E1	Mm.29644	67040		Ddx17
H3067A05___BC031353_--_RIKEN_cDNA_C130047D21_gene	0.059	0.8755	0.576667	0.726111	57	1.6	3.8	7	-0.947493	2.3	3.8	3.6	4.8	0.834665	chr9:74739451-74819072	9 D	Mm.208955	235493		BC031353
H3069H09___Fchsd2_--_RIKEN_cDNA_6430502G17_gene	-0.350667	0.000333333	0.00133333	0.103389	57	1.6	3.8	7	-0.947935	2.3	3.8	3.6	4.8	0.956407
H3057C11___Mll3_--_Myeloid/lymphoid_or_mixed-lineage_leukemia_3	-0.291667	0.0616667	0.0153333	0.132389	57	1.6	3.8	7	-0.948278	2.3	3.8	3.6	4.8	0.958164	chr5:24781857-25008851	5 A3	Mm.332268	231051		Mll3
H3002F01___Hnrpdl_--_Heterogeneous_nuclear_ribonucleoprotein_D-like	-0.914333	-0.352333	-0.279167	-0.164028	57	1.6	3.8	7	-0.949839	2.3	3.8	3.6	4.8	0.937198	chr5:100273822-100280248	5 E4	Mm.426680	50926		Hnrpdl
H3087H03___5730555F13Rik_--_RIKEN_cDNA_5730555F13_gene	-0.465667	0.299	0.0566667	0.260278	57	1.6	3.8	7	-0.951042	2.3	3.8	3.6	4.8	0.897581	chr9:70326050-70391404	9 D	Mm.22379	66660		Sltm
H3092A04___2900060B22Rik_--_RIKEN_cDNA_2900060B22_gene	-0.5645	1.03167	0.4875	0.84325	57	1.6	3.8	7	-0.951563	2.3	3.8	3.6	4.8	0.868137	chr3:96189908-96246534	3 F2.1	Mm.272336	229603		Otud7b
H3098A04___AI642036_--_RIKEN_cDNA_C530049I24_gene	-0.509333	-0.00516667	-0.0298333	0.118528	57	1.6	3.8	7	-0.952117	2.3	3.8	3.6	4.8	0.955612	chr11:45705681-45707075	11 B1.1	Mm.416361
H3090H05___1110003E01Rik_--_RIKEN_cDNA_1110003E01_gene	-0.0496667	0.24	0.277	0.3335	57	1.6	3.8	7	-0.952181	2.3	3.8	3.6	4.8	0.934982	chr5:65764837-65766214	5 C3.1	Mm.445825
H3118H07___Ccnl2_--_Cyclin_L2	-0.7835	-0.046	0.0211667	0.165528	57	1.6	3.8	7	-0.957437	2.3	3.8	3.6	4.8	0.93547	chr4:154655893-154668347	4 E2	Mm.23492	56036	RP23-242K15.10	Ccnl2
H3148A04___Thrap2_--_Thyroid_hormone_receptor_associated_protein_2	-0.918667	-0.189167	-0.163167	0.00263889	57	1.6	3.8	7	-0.95828	2.3	3.8	3.6	4.8	0.942702	chr5:118879323-118880314	5 F	Mm.450686
H3073C07___Phip_--_Pleckstrin_homology_domain_interacting_protein	-0.0295	0.300333	0.223833	0.316806	57	1.6	3.8	7	-0.958379	2.3	3.8	3.6	4.8	0.928498	chr9:82662876-82772236	9 E2	Mm.221688	83946		Phip
J0822B11___Unknown	-0.649333	0.009	-0.0178333	0.149028	57	1.6	3.8	7	-0.960689	2.3	3.8	3.6	4.8	0.946364
H3128F04___5730406M06Rik_--_RIKEN_cDNA_5730406M06_gene	-0.394667	0.122333	0.281833	0.237306	57	1.6	3.8	7	-0.961901	2.3	3.8	3.6	4.8	0.849715	chr4:21938417-21967351	4 A3	Mm.100117	66625		Sfrs18
H3148C08___Catns_--_Expressed_sequence_AI225934	-0.8605	-0.0776667	0.111833	0.129472	57	1.6	3.8	7	-0.961933	2.3	3.8	3.6	4.8	0.886242	chr2:84442553-84444477	2 D	Mm.436790
H3090G03___Ccnl1_--_Cyclin_L1	-0.619667	0.186833	0.041	0.258667	57	1.6	3.8	7	-0.962822	2.3	3.8	3.6	4.8	0.935088	chr3:66034066-66046681	3 E1	Mm.175612	56706		Ccnl1
L0277G07___Papola_--_Poly__A__polymerase_alpha	-0.418167	0.229	0.269	0.389333	57	1.6	3.8	7	-0.963397	2.3	3.8	3.6	4.8	0.932706	chr12:106214424-106214931	12 E	Mm.401689
H3106G01___Tcf12_--_RIKEN_cDNA_E430034C17_gene	-0.585667	0.403333	0.0946667	0.252111	57	1.6	3.8	7	-0.963575	2.3	3.8	3.6	4.8	0.847682
H3129F01___Unknown	-1.0325	-0.212167	-0.2935	-0.08675	57	1.6	3.8	7	-0.965048	2.3	3.8	3.6	4.8	0.941284	chr2:157242080-157242735	2 H1	Mm.461219
H3143D11___Nfia_--_Nuclear_factor_I/A	-0.486	0.426	0.151833	0.181639	57	1.6	3.8	7	-0.965302	2.3	3.8	3.6	4.8	0.773098	chr4:97321334-97324414	4 C6	Mm.450038
H3074E02___Ramp2_--_RIKEN_cDNA_9430072K23_gene	-0.6195	0.599833	0.948	0.849333	57	1.6	3.8	7	-0.965501	2.3	3.8	3.6	4.8	0.851063	chr19:5795688-5800268	19 A	Mm.298256	72289		Malat1
H3131B06___Fubp1_--_Far_upstream_element__FUSE__binding_protein_1	-0.498	0.215	0.1825	0.343083	57	1.6	3.8	7	-0.967136	2.3	3.8	3.6	4.8	0.938566	chr3:152147654-152174672	3 H3	Mm.278922	51886		Fubp1
H3037B12___Srrm1_--_Serine/arginine_repetitive_matrix_1	-0.384333	0.0466667	0.0456667	0.131778	57	1.6	3.8	7	-0.968268	2.3	3.8	3.6	4.8	0.934203	chr4:134592235-134625320	4 D3	Mm.1963	51796	RP23-138K13.3	Srrm1
H3054F04___Rps6kb1_--_Ribosomal_protein_S6_kinase__polypeptide_1	-0.533	0.0663333	-0.109167	-0.0711944	57	1.6	3.8	7	-0.969561	2.3	3.8	3.6	4.8	0.798587	chr11:86316259-86361002	11 C	Mm.394280	72508	RP23-467J12.2	Rps6kb1
H3023A06___2600011C06Rik_--_RIKEN_cDNA_2600011C06_gene	-0.454	0.300833	0.0865	0.15925	57	1.6	3.8	7	-0.972376	2.3	3.8	3.6	4.8	0.824135	chr12:84520983-84572874	12 D1	Mm.46005	67039		Rbm25
H3089A12___Rdh11_--_Retinol_dehydrogenase_11	-0.415167	-0.0126667	-0.0531667	0.0339722	57	1.6	3.8	7	-0.972407	2.3	3.8	3.6	4.8	0.930519	chr12:80093072-80111133	12 C3	Mm.291799	17252		Rdh11
H3159G01___Sfrs6_--_Splicing_factor__arginine/serine-rich_6	-0.0508333	0.681333	0.848667	0.806944	57	1.6	3.8	7	-0.973093	2.3	3.8	3.6	4.8	0.858112	chr2:162443973-162628564	2 H2	Mm.24042	67996	RP23-206I14.4	Sfrs6
H3113D01___2610019N13Rik_--_RIKEN_cDNA_2610019N13_gene	-0.631833	0.209667	0.1615	0.326083	57	1.6	3.8	7	-0.973959	2.3	3.8	3.6	4.8	0.928828	chr3:157945765-157971932	3 H4	Mm.223946	69207		Sfrs11
H3080H07___Zfp207_--_Zinc_finger_protein_207	-0.419167	0.175833	0.230833	0.291639	57	1.6	3.8	7	-0.974208	2.3	3.8	3.6	4.8	0.909113	chr11:80211695-80222496	11 B5	Mm.473836	100043601		LOC100043601
G0120G02___Xrcc3_--_X-ray_repair_complementing_defective_repair_in_Chinese_hamster_cells_3	-0.603	-0.114167	-0.150333	-0.0527222	57	1.6	3.8	7	-0.974278	2.3	3.8	3.6	4.8	0.928361	chr12:112250999-112261687	12 F1	Mm.19082	74335		Xrcc3
H3061B12___Mdm4_--_Transformed_mouse_3T3_cell_double_minute_4	-0.406833	0.265333	0.381333	0.391389	57	1.6	3.8	7	-0.974541	2.3	3.8	3.6	4.8	0.882542	chr1:134813650-134835326	1 E4	Mm.426531
H3156H06___3300001P08Rik_--_RIKEN_cDNA_3300001P08_gene	-0.849333	0.531833	0.2125	0.459917	57	1.6	3.8	7	-0.975448	2.3	3.8	3.6	4.8	0.888602	chr11:94105477-94138078	11 D	Mm.30927	67684	RP23-244C22.4	3300001P08Rik
H3131G12___Igf2r_--_Insulin-like_growth_factor_2_receptor	-1.23733	-0.318	-0.332667	-0.178111	57	1.6	3.8	7	-0.975688	2.3	3.8	3.6	4.8	0.923877
H3141C04___Clk4_--_CDC_like_kinase_4	-0.424667	0.336167	0.286	0.427833	57	1.6	3.8	7	-0.976277	2.3	3.8	3.6	4.8	0.924997	chr11:51105152-51125343	11 B1.3	Mm.239354	12750	RP23-9N7.1	Clk4
H3030E01___Luc7l2_--_LUC7-like_2__S._cerevisiae_	-0.344167	0.1725	0.229167	0.266361	57	1.6	3.8	7	-0.976398	2.3	3.8	3.6	4.8	0.899872	chr6:38480941-38539508	6 B1	Mm.276133	192196		Luc7l2
H3026E09___Ttc19_--_RIKEN_cDNA_5730405M06_gene	-0.240167	0.1985	0.136167	0.222694	57	1.6	3.8	7	-0.976977	2.3	3.8	3.6	4.8	0.91765	chr11:62097653-62144627	11 B2	Mm.69739	72795	RP23-330N10.4	Ttc19
H3104B08___Transcribed_locus__strongly_similar_to_NP_083524.1_RIKEN_cDNA_4930553M18_gene__Mus_musculus_	-0.511333	0.312333	0.126667	0.263444	57	1.6	3.8	7	-0.977651	2.3	3.8	3.6	4.8	0.884427	chr9:15056606-15067839	9 A2	Mm.354115	75316		Josd3
H3024H01___Ict1_--_Immature_colon_carcinoma_transcript_1	-0.767167	0.274833	0.227333	0.384722	57	1.6	3.8	7	-0.981158	2.3	3.8	3.6	4.8	0.915372	chr11:115219840-115228764	11 E2	Mm.271062	68572	RP23-380B14.1	Ict1
H3060G05___5730555F13Rik_--_RIKEN_cDNA_5730555F13_gene	-0.492333	0.311333	0.117333	0.157056	57	1.6	3.8	7	-0.981644	2.3	3.8	3.6	4.8	0.814551	chr9:70326050-70391404	9 D	Mm.22379	66660		Sltm
H3144H08___Dmtf1_--_Cyclin_D_binding_myb-like_transcription_factor_1	-0.3665	0.045	0.033	0.0906667	57	1.6	3.8	7	-0.981721	2.3	3.8	3.6	4.8	0.913367	chr5:8761179-9167803	5 A1	Mm.22480	23857		Dmtf1
H3076G09___Sfrs7_--_Splicing_factor__arginine/serine-rich_7	0.0258333	0.517833	0.404667	0.461944	57	1.6	3.8	7	-0.981727	2.3	3.8	3.6	4.8	0.858181	chr17:80108398-80115868	17 E3	Mm.292016	225027		Sfrs7
H3034D08___5730454B08Rik_--_RIKEN_cDNA_5730454B08_gene	-0.573667	0.092	0.047	0.146333	57	1.6	3.8	7	-0.982862	2.3	3.8	3.6	4.8	0.911986	chr1:135447393-135488945	1 E4	Mm.245357	70579		Zc3h11a
H3153E10___BC033596_--_RIKEN_cDNA_9030625G08_gene	-0.544167	0.3755	0.2505	0.395417	57	1.6	3.8	7	-0.98341	2.3	3.8	3.6	4.8	0.903703	chr10:114789068-114837174	10 D2	Mm.207621	216345		Ccdc131
H3018E12___3930401K13Rik_--_RIKEN_cDNA_3930401K13_gene	-0.492167	-0.0993333	-0.0345	-0.0629167	57	1.6	3.8	7	-0.984038	2.3	3.8	3.6	4.8	0.847726	chr16:4938444-4939723	16 A1	Mm.438549
H3121C12___Ankrd10_--_Ankyrin_repeat_domain_10	-0.477333	0.124667	0.122833	0.187639	57	1.6	3.8	7	-0.984583	2.3	3.8	3.6	4.8	0.904464	chr8:11611552-11635729	8 A1.1	Mm.12459	102334		Ankrd10
H3093D11___Gene_model_1___NCBI_	-0.5145	0.444667	0.552333	0.553222	57	1.6	3.8	7	-0.984992	2.3	3.8	3.6	4.8	0.873876	chr10:127766044-127772986	10 D3	Mm.296876	210582		Coq10a
C0184E02___1110021E09Rik_--_RIKEN_cDNA_1110021E09_gene	-0.35	0.278167	0.292333	0.344056	57	1.6	3.8	7	-0.985753	2.3	3.8	3.6	4.8	0.897632	chr3:109030862-109031336	3 F3	Mm.470625
H3049E08___Snx5_--_Sorting_nexin_5	-0.561333	-0.019	-0.0513333	0.0126111	57	1.6	3.8	7	-0.987232	2.3	3.8	3.6	4.8	0.901293	chr2:143958432-143960438	2 G1	Mm.441744
H3051A07___Pabpn1_--_Poly_A__binding_protein__nuclear_1	-0.447167	0.4685	0.6165	0.479583	57	1.6	3.8	7	-0.987467	2.3	3.8	3.6	4.8	0.811052	chr14:53846426-53853123	14 C2	Mm.7723	54196		Pabpn1
H3122E08___Ube2e1_--_Ubiquitin-conjugating_enzyme_E2E_1__UBC4/5_homolog__yeast_	-0.5135	0.00416667	-0.008	0.0403333	57	1.6	3.8	7	-0.988341	2.3	3.8	3.6	4.8	0.896673	chr14:17075386-17124977	14 A2	Mm.4429	22194		Ube2e1
H3137G12___Arhgap10_--_Rho_GTPase_activating_protein_10	-0.501667	0.2065	0.295833	0.252306	57	1.6	3.8	7	-0.988488	2.3	3.8	3.6	4.8	0.848714	chr8:80261548-80263667	8 C1	Mm.438679
H3083E04___Ttc14_--_Tetratricopeptide_repeat_domain_14	-0.869667	0.184667	0.3155	0.0840833	57	1.6	3.8	7	-0.988793	2.3	3.8	3.6	4.8	0.76545	chr3:33991380-34008199	3 A3	Mm.275710	67120		Ttc14
H3018H05___Zc3hdc7_--_Zinc_finger_CCCH_type_domain_containing_7	-0.464	0.332167	0.238833	0.325472	57	1.6	3.8	7	-0.989979	2.3	3.8	3.6	4.8	0.887038	chr16:11050170-11091269	16 A1	Mm.226860	106205		Zc3h7a
H3050D10___Tardbp_--_TAR_DNA_binding_protein	-0.449667	0.168667	0.197667	0.214778	57	1.6	3.8	7	-0.989984	2.3	3.8	3.6	4.8	0.878577	chr4:147456181-147471021	4 E2	Mm.22453	230908	RP23-331P21.5	Tardbp
H3029G09___Ogt_--_O-linked_N-acetylglucosamine__GlcNAc__transferase__UDP-N-acetylglucosamine_polypeptide-N-acetylglucosaminyl_transferase_	-0.905667	0.850667	0.537333	0.481889	57	1.6	3.8	7	-0.990079	2.3	3.8	3.6	4.8	0.789346	chrX:97842769-97887421	X D	Mm.474838	108155	RP23-49C8.1	Ogt
H3158A07___Rbm6_--_RNA_binding_motif_protein_6	-0.426167	0.241167	0.331833	0.233639	57	1.6	3.8	7	-0.990245	2.3	3.8	3.6	4.8	0.808375	chr9:107631659-107731338	9 F1	Mm.139926	19654		Rbm6
H3071C09___Mkln1_--_Muskelin_1__intracellular_mediator_containing_kelch_motifs	-0.552167	0.0373333	0.00733333	0.0603889	57	1.6	3.8	7	-0.990537	2.3	3.8	3.6	4.8	0.891375
H3088D09___Ece1_--_Endothelin_converting_enzyme_1	-0.989	0.3415	0.102333	0.0980556	57	1.6	3.8	7	-0.991202	2.3	3.8	3.6	4.8	0.807407	chr4:137134311-137237681	4 D3	Mm.439998	230857	RP23-400F8.1	Ece1
H3088H09___E330021D16Rik_--_RIKEN_cDNA_E330021D16_gene	-0.3885	0.2845	0.203667	0.267778	57	1.6	3.8	7	-0.991475	2.3	3.8	3.6	4.8	0.880257			Mm.476500
H3046B09___2610019N13Rik_--_RIKEN_cDNA_2610019N13_gene	-0.537	0.112667	0.147833	0.149972	57	1.6	3.8	7	-0.991672	2.3	3.8	3.6	4.8	0.869081	chr3:157945765-157971932	3 H4	Mm.223946	69207		Sfrs11
H3149D08___Luc7l2_--_LUC7-like_2__S._cerevisiae_	-0.649167	0.569333	0.4095	0.290917	57	1.6	3.8	7	-0.99176	2.3	3.8	3.6	4.8	0.764161	chr6:38480941-38539508	6 B1	Mm.276133	192196		Luc7l2
H3048B01___Adult_male_adrenal_gland_cDNA__RIKEN_full-length_enriched_library__clone_7330439I17_product_unclassifiable__full_insert_sequence	-0.574167	0.207667	0.099	0.0318333	57	1.6	3.8	7	-0.991797	2.3	3.8	3.6	4.8	0.768863	chr3:152147654-152174672	3 H3	Mm.278922	51886		Fubp1
H3154C10___Pten_--_Phosphatase_and_tensin_homolog	-0.615667	0.273667	0.161167	0.233028	57	1.6	3.8	7	-0.992775	2.3	3.8	3.6	4.8	0.871876	chr19:32823493-32892157	19 C1	Mm.245395	19211		Pten
H3155D12___Prkwnk1_--_Protein_kinase__lysine_deficient_1	-0.386667	0.236167	0.183833	0.227472	57	1.6	3.8	7	-0.993946	2.3	3.8	3.6	4.8	0.876565	chr6:119947384-119949570	6 F1	Mm.405864
H3139H12___Hnrpa2b1_--_Heterogeneous_nuclear_ribonucleoprotein_A2/B1	-1.28617	0.694833	0.508833	0.646139	57	1.6	3.8	7	-0.994126	2.3	3.8	3.6	4.8	0.874092	chr6:51389896-51399791	6 B3	Mm.155896	53379		Hnrnpa2b1
H3036C11___Luc7l2_--_LUC7-like_2__S._cerevisiae_	-1.09283	0.578833	0.519333	0.247222	57	1.6	3.8	7	-0.994383	2.3	3.8	3.6	4.8	0.755837	chr6:38480941-38539508	6 B1	Mm.276133	192196		Luc7l2
H3027C12___Clk1_--_CDC-like_kinase_1	-0.688667	0.905833	0.737833	0.843472	57	1.6	3.8	7	-0.994391	2.3	3.8	3.6	4.8	0.870001	chr1:58356420-58368924	1 C1.3	Mm.1761	12747		Clk1
H3080H06___Zfp644_--_Zinc_finger_protein_644	-0.464	0.2	0.2515	0.198083	57	1.6	3.8	7	-0.994712	2.3	3.8	3.6	4.8	0.833208	chr5:106857032-106937577	5 E5	Mm.249474	52397		Zfp644
H3096G10___Unknown	-0.208833	0.153667	0.1835	0.135583	57	1.6	3.8	7	-0.99497	2.3	3.8	3.6	4.8	0.80685	chr12:106189477-106191312	12 E	Mm.442565
H3019B02___Nfat5_--_Nuclear_factor_of_activated_T-cells_5	-0.53	0.119833	0.169	0.103	57	1.6	3.8	7	-0.99539	2.3	3.8	3.6	4.8	0.822054	chr8:110182598-110269039	8 D3	Mm.390057	54446		Nfat5
H3077F01___Smc5l1_--_SMC5_structural_maintenance_of_chromosomes_5-like_1__yeast_	-0.645667	-0.061	-0.017	-0.0955	57	1.6	3.8	7	-0.995428	2.3	3.8	3.6	4.8	0.804283	chr19:23273481-23340994	19 B	Mm.23267	226026		Smc5
H3137A05___Sfrs12_--_Splicing_factor__arginine/serine-rich_12	-0.664	0.286333	0.252333	0.285722	57	1.6	3.8	7	-0.995674	2.3	3.8	3.6	4.8	0.869818	chr13:104861674-104894990	13 D1	Mm.458176	218543		Sfrs12
H3091D05___2310043N10Rik_--_RIKEN_cDNA_2310043N10_gene	-2.70433	0.256167	0.0753333	0.209889	57	1.6	3.8	7	-0.995725	2.3	3.8	3.6	4.8	0.869778	chr19:5841953-5845652	19 A	Mm.281895	66961		2310043N10Rik
H3124G03___1810007M14Rik_--_RIKEN_cDNA_1810007M14_gene	-0.750333	0.229833	0.108333	0.0575556	57	1.6	3.8	7	-0.996132	2.3	3.8	3.6	4.8	0.79781	chr16:90902894-90933386	16 C3.3	Mm.347	67367		1810007M14Rik
H3085E03___9430010O03Rik_--_RIKEN_cDNA_9430010O03_gene	-1.05317	0.216333	0.178	-0.006	57	1.6	3.8	7	-0.996444	2.3	3.8	3.6	4.8	0.769728	chr8:8665046-8690509	8 A1.1	Mm.251655	234023		Arglu1
H3054A07___1700009P03Rik_--_RIKEN_cDNA_1700009P03_gene	-0.184667	0.156667	0.170167	0.152694	57	1.6	3.8	7	-0.996721	2.3	3.8	3.6	4.8	0.841517	chr14:103992406-104063218	14 E2.3	Mm.291542	74213		Rbm26
H3044E12___Dnajc7_--_DnaJ__Hsp40__homolog__subfamily_C__member_7	-0.342167	-0.001	0.0123333	-0.00694444	57	1.6	3.8	7	-0.996976	2.3	3.8	3.6	4.8	0.838759	chr11:100398482-100436393	11 D	Mm.402409	56354	RP23-390D17.1	Dnajc7
H3080C08___2600011C06Rik_--_RIKEN_cDNA_2600011C06_gene	-0.6335	0.1595	0.143667	0.149111	57	1.6	3.8	7	-0.997146	2.3	3.8	3.6	4.8	0.85935	chr12:84520983-84572874	12 D1	Mm.46005	67039		Rbm25
H3143C03___Ttc14_--_Tetratricopeptide_repeat_domain_14	-0.878667	0.3085	0.348	0.186667	57	1.6	3.8	7	-0.997387	2.3	3.8	3.6	4.8	0.793819	chr3:34001130-34001435	3 A3	Mm.410538
H3090D03___2610036F08Rik_--_RIKEN_cDNA_2610036F08_gene	-0.127667	0.265167	0.229333	0.200389	57	1.6	3.8	7	-0.997861	2.3	3.8	3.6	4.8	0.795472	chr17:21521573-21550467	17 A3.2	Mm.271252	75424		Zfp820
H3029A01___Rnpc2_--_RIKEN_cDNA_B330012G18_gene	-0.683167	0.321	0.219167	0.177861	57	1.6	3.8	7	-0.998302	2.3	3.8	3.6	4.8	0.81238	chr2:155838679-155871942	2 H1	Mm.392436	170791	RP23-107C23.3	Rbm39
H3090F06___Fubp1_--_Far_upstream_element__FUSE__binding_protein_1	-0.388667	0.506667	0.424833	0.425639	57	1.6	3.8	7	-0.998475	2.3	3.8	3.6	4.8	0.83979	chr3:152147654-152174672	3 H3	Mm.278922	51886		Fubp1
H3119G12___Ogt_--_O-linked_N-acetylglucosamine__GlcNAc__transferase__UDP-N-acetylglucosamine_polypeptide-N-acetylglucosaminyl_transferase_	-0.6795	0.799333	0.664833	0.582306	57	1.6	3.8	7	-0.998576	2.3	3.8	3.6	4.8	0.806801	chrX:97842769-97887421	X D	Mm.474838	108155	RP23-49C8.1	Ogt
H3027D01___Clk1_--_CDC-like_kinase_1	-0.7225	0.635	0.6655	0.551583	57	1.6	3.8	7	-0.998601	2.3	3.8	3.6	4.8	0.821029	chr1:58356420-58368924	1 C1.3	Mm.1761	12747		Clk1
J0750D08___Wwtr1_--_WW_domain_containing_transcription_regulator_1	-0.4235	0.114833	0.109	0.0946667	57	1.6	3.8	7	-0.998641	2.3	3.8	3.6	4.8	0.844448	chr3:57617584-57618069	3 D	Mm.455265
H3149G01___Pafah1b1_--_Platelet-activating_factor_acetylhydrolase__isoform_1b__beta1_subunit	-0.456833	0.296833	0.226333	0.204056	57	1.6	3.8	7	-0.998847	2.3	3.8	3.6	4.8	0.821818
H3069A08___Cpsf6_--_Cleavage_and_polyadenylation_specific_factor_6	-0.559833	0.1675	0.157833	0.125806	57	1.6	3.8	7	-0.999359	2.3	3.8	3.6	4.8	0.834799	chr10:116751052-116784125	10 D2	Mm.288682	432508		Cpsf6
